# Supplementary material for: SPL13 controls a root apical meristem phase change by triggering oriented cell divisions
Source: Science. Author manuscript; Available in PMC 2025 May 15. (PMC7616863; doi:10.1126/science.ado4298)
Supplement: Data S1 [file EMS200382-supplement-Data_S1.xlsx]

## Sheet: Sheet1
Number	coral name	SMILES	phenotype1	phenotype2	phenotype3
1	coral1	FC(F)(F)C1=CC=CC(NNC(=O)C2=CC=C(Cl)N=C2)=C1	orientation	cell plate
2	coral2	CC1=CSC2=NC(C)=C(\C=N\NC3=CC(Cl)=NC=N3)N12	orientation	shape
3	coral3	CCOC1=NC=C(C=C1Cl)C(=O)NC1=C(C)C(=NN1)C1CC1	cell plate	orientation
4	coral4	COCC1=NN(CC2=C(F)C=CC=C2Br)C(=O)O1	orientation	shape
5	coral5	CC(C)(C)C1=CC=CC=C1NC(=O)NC1CCSCC1	orientation	cell plate	shape
6	coral6	CC1=C(CNC(=O)C2CC2C2=CC=CC(=C2)C(F)(F)F)SC=N1	orientation
7	coral7	CC1=CC=CC=C1CN1C(=O)C2=CC=CC=C2CS1(=O)=O	orientation
8	coral8	CCCNS(=O)(=O)C1=CC(=CC=C1Cl)C(F)(F)F	orientation
9	coral9	FC1=CC=C(N2C=NN=C2C2=CC=CC=C2Cl)C(F)=C1F	orientation	cell plate
10	coral10	CC(CCC1=CC=CO1)NC(=O)CN1N=NN(C1=O)C1=CC=CS1	cell plate	orientation
11	coral11	COC(=O)C1=C(N(N=C1)C1=NC=CC=C1Cl)C(F)(F)F	orientation	cell plate
12	coral12	CCS(=O)(=O)NC(C1=CC=CC=C1OC(F)F)C(F)(F)F	cell plate	orientation
13	coral13	CN1N=C(C)C(C2CCCN2C2=NC=CC(=N2)C(F)(F)F)=C1Cl	orientation
14	coral14	CC1=NC(=NN1C1=CC=C(F)C=C1)C(=O)N1CCSCC1	orientation	shape
15	coral15	CN1N=C(C)C2=CC(NC(=O)CCC3CCCO3)=CN=C12	orientation
16	coral16	CN1C=C(C=N1)C1=CSC(=N1)C1CCCO1	orientation	cell plate
17	coral17	COCC1=NN(CC2=CC=CC=C2Cl)C(=O)O1	orientation	shape
18	coral18	COC(=O)CN(CC#N)C(=O)C1=CC(Cl)=CC(=C1)C(F)(F)F	orientation
19	coral19	COC1=CC=C2OC(C(=O)NC3=NN=C(S3)C(C)C)=C(C)C2=C1	orientation	protein localization
20	coral20	C#CCN1CCN(CC1)C1=NN=C(CC2=CC=CC=C2)S1	orientation
21	coral21	O=C(COC1=C2C=CC=CC2=NC=N1)NC(=O)NC1CCCC1	orientation
22	coral22	FC(F)(F)C1=CN(CC(=O)NC(=O)NCC=C)C(=O)C(Cl)=C1	orientation
23	coral23	FC(F)OC1=CC=CC=C1C(NC(=O)C1=CN=CC=N1)C(F)(F)F	orientation	cell plate
24	coral24	CC1=CC=CN2C=C(CN3C=C(C=C(Cl)C3=O)C(F)(F)F)N=C12	orientation	cell plate
25	coral25	CC1=CC(CNC(=O)NCC2CCN(CC(F)(F)F)C2)=CC=C1F	orientation	cell plate
26	coral26	FC1=CC=C2N=C(NC(=O)C3CCS(=O)(=O)C3)SC2=C1	orientation	cell plate
27	coral27	CC(C)OC1=NN=C(SCC2=CSC(NC(C)=O)=N2)S1	orientation	cell plate
28	coral28	FC(F)(F)C1=CC=C(C=N1)C(=O)NCCOC1=CC=CC(Cl)=C1	orientation	cell plate
29	coral29	CC(C)N1C(=O)N(CC2=CC=C(C=C2)N2N=C(C)C=C2C)C(=O)C1=O	orientation
30	coral30	CC1CCCCC1NC(=O)C1=CC(Cl)=C(Cl)N1	cell plate	orientation
31	coral31	CC(NC(=O)C1CN(CC(F)(F)F)C(=O)C1)C1=CC=C(Cl)C=C1	orientation
32	coral32	CC1=NN=C(NC(=O)N2CCC(CC2)OC2=CC=CC=C2)S1	orientation	cell plate
33	coral33	CN1C=CC=C1C(=O)CN1C(Cl)=NC2=C1C(=O)N(C)C(=O)N2C	orientation
34	coral34	FC(F)OC1=CC=C(Cl)C=C1CN1C(=O)C2=CC=CC=C2S1(=O)=O	cell plate
35	coral35	CN1C=CC=C1C(=O)N1CSCC1C(=O)NC1=NC=C(C)S1	cell plate	shape
36	coral36	FC1=CC=C(C=C1C(F)(F)F)S(=O)(=O)NCC(=O)NC1CC1	cell plate
37	coral37	FC(F)(F)C1=CN2C(SCCC#N)=NN=C2C(Cl)=C1	cell plate
38	coral38	FC1=CC=CC(F)=C1C(NC(=O)NC1=CC=CN=N1)C(F)(F)F	cell plate
39	coral39	CN1N=C(C(CN2C=NC3=CC=CC=C3C2=O)=C1Cl)C(F)(F)F	cell plate
40	coral40	CCS(=O)(=O)NC(C1=CC=CC=C1C(F)(F)F)C(F)(F)F	cell plate
41	coral41	CC(C)C1=NN=C(NC(=O)NCC2=CC=C3OCOC3=C2)S1	cell plate	shape
42	coral42	CS(=O)(=O)NC(C1=CC=C(OC(F)(F)F)C=C1)C(F)(F)F	cell plate
43	coral43	FC(F)(F)C1=CC(=CC=C1Cl)S(=O)(=O)CC1=CC=CC=N1	cell plate
44	coral44	ClC1=CC=C(C(=O)NC(=S)NC2CCSC2=O)C(Cl)=C1	cell plate
45	coral45	O=C(NC1=NC=CS1)C1CCCN(C1)C(=O)\C=C\C1=CC=CS1	cell plate
46	coral46	FC(F)(F)COC1=CC(CNC(=O)C2=CC(Cl)=CN2)=CC=N1	cell plate
47	coral47	NC(=O)NC(=O)COC1=CC(=CC(=C1)C(F)(F)F)C(F)(F)F	cell plate
48	coral48	CC(SC1=NC=CC=C1[N+]([O-])=O)C1=NC(=NO1)C1CC1	cell plate
49	coral49	O=C(CN1C=NC2=CC=CC=C2C1=O)NC(=O)NC1CCCC1	cell plate
50	coral50	FC(F)(F)C1=CC=CN(CC2=CC(Cl)=CC3=C2OCOC3)C1=O	cell plate	shape
51	coral51	CN(CC1=CC=CO1)C(=O)C1=CN=C(OCC(F)(F)F)C(Cl)=C1	cell plate
52	coral52	CC(NC(=O)C1=CC(=CN1)C2=CSC(C)=N2)C3CCCO3	shape long cells
53	coral53	FC=1C=CC(=CC1Cl)N2CCC(C2)NC(=O)CC(F)(F)F	shape
54	coral54	CCC1=CN=C(NC(=O)CC2CCS(=O)(=O)C2)S1	shape
55	coral55	CC1=NN=C(NC(=O)CN2C=CC(=N2)C(F)(F)F)S1	shape
56	coral56	BrC1=CC=C(S1)C(=O)NCC2CCCS2	shape
57	coral57	COCC1=NN(CC=2C(F)=CC=CC2Br)C(=O)O1	shape
58	coral58	CCNC(=O)C1CCN(CN2N=C(OC2=O)C=3C=CC=CC3)CC1	shape and long cells
59	coral59	CC=1C=CC=CC1N2C=CN=C2SCC(=O)NNC(=O)C3CCC3	shape
60	coral60	CCN1N=CC(C(=O)NC2CCC=3C=C(F)C=CC23)=C1C(F)(F)F	shape
61	coral61	CC1=NC(CNC(=O)C2CC2C=3C=CC=C(C3)C(F)(F)F)=CS1	shape polarity
62	coral62	CN(C)C1=CC=C(C=C2SC(=S)NC2=O)S1	shape and H2B
63	coral63	CC1=NOC(C)=C1CSC(=N)N2CCOCC2	long cells
64	coral64	FC(F)(F)C=1C=C(Cl)C2=NN=C(SC3CCOCC3)N2C1	shape
65	coral65	CN1C(=O)C(=CC2=CC=CS2)SC1=S	shape and H2B
66	coral66	CC1CN(CN2N=C(N=C2S)C3=CC=CS3)CC(C)O1	shape and long cells
67	coral67	FC(F)(F)C=1C=CN=C(NC=2C=NN(CC3CCCO3)C2)N1	shape and long cells
68	coral68	CC(NC(=O)C=1C=C(NN1)C2=CC=CO2)C3CCCO3	shape polarity
69	coral69	CCC1=CN=C(NC(=O)N2CCN(CC2)C3=NC(C)=NS3)S1	shape
70	coral70	CC(C)C1=CSC=2N=C(CC3CC3)NC(=O)C12	shape polarity
71	coral71	FC=1C=CC=C(F)C1C(=O)ON=C2CCCCCN2	long cells
72	coral72	O=C1N(C(=S)SC1=CC2=CC=CS2)C=3C=CC=NC3	shape and H2B
73	coral73	CC=1N=C(CNC(=O)NC2=NC=3CCOCC3S2)SC1C	shape and buding
74	coral74	CN1C(Cl)=C(Cl)C=C1CNC(=O)CCC=2C=CSC2	shape and buding
75	coral75	CCC(CC)C(NC(=O)C=1OC(Br)=CC1C)C(=O)OC	shape polarity
76	coral76	CC(C)CC1=NOC(CSC2=NN=CS2)=N1	shape long cells
77	coral77	O=C(NC1=NC=C(CC=2C=CC=CC2)S1)C3CCS(=O)(=O)C3	shape and long cells
78	coral78	CC1=CC(C(=O)NNC(=O)CCC(=O)C=2C=C(C)SC2C)=C(C)O1	shape
79	coral79	CC1=NN=C(NC(=O)NCC=2C=CC=CC2CN3CCCC3)S1	shape
