# Supplementary material for: SPL13 controls a root apical meristem phase change by triggering oriented cell divisions
Source: Science. Author manuscript; Available in PMC 2025 May 15. (PMC7616863; doi:10.1126/science.ado4298)
Supplement: Data S2 [file EMS200382-supplement-Data_S2.xlsx]

## Sheet: DEG in RNA-seq
At-code	Ath_All_genes_descriptions::Description	Ath_All_genes_descriptions::Short	FC 0h-6h	FC 0h-12h	FC 0h-24h	Pvalue 0h-6h	Pvalue 0h-12h	Pvalue 0h-24h
AT5G50570	squamosa promoter-binding protein, putative; FUNCTIONS IN: transcription factor activity, DNA binding; INVOLVED IN: regulation of transcription; LOCATED IN: nucleus; CONTAINS InterPro DOMAIN/s: Transcription factor, SBP-box (InterPro:IPR004333); BEST Arabidopsis thaliana protein match is: squamosa promoter-binding protein, putative (TAIR:AT5G50670.1); Has 529 Blast hits to 529 proteins in 25 spec…	squamosa promoter-binding protein, putative	0.936185	108.139	33.9246	0.999995	0.000122971	0.0058381
AT4G04410	copia-like retrotransposon family, has a 1.7e-176 P-value blast match to dbj|BAA78426.1| polyprotein (AtRE2-1) (Arabidopsis thaliana) (Ty1_Copia-element)	transposable element gene	32.4547	86.3687	22.1875	0.00517293	9.88486e-05	0.0178218
AT3G47875	non-LTR retrotransposon family (LINE), has a 9.1e-40 P-value blast match to GB:BAA20419 reverse transcriptase (LINE-element) (Mus musculus)	transposable element gene	68.1829	86.2301	34.0421	0.107905	0.0829932	0.220314
AT2G35945		other RNA	37.3559	64.7075	34.2279	0.0302572	0.0117079	0.0361177
AT1G06423			27.51	48.9052	63.4499	0.152856	0.0768622	0.0505506
ATMG00520			27.5771	46.8418	6.78419	0.0398659	0.0127912	0.30259
AT3G27250	unknown protein; FUNCTIONS IN: molecular_function unknown; INVOLVED IN: biological_process unknown; LOCATED IN: cellular_component unknown; BEST Arabidopsis thaliana protein match is: unknown protein (TAIR:AT5G40800.1); Has 38 Blast hits to 38 proteins in 7 species: Archae - 0; Bacteria - 0; Metazoa - 0; Fungi - 0; Plants - 38; Viruses - 0; Other Eukaryotes - 0 (source: NCBI BLink).	unknown protein	16.4431	45.0908	17.2799	0.033435	0.00133362	0.0305512
AT2G19850	unknown protein; FUNCTIONS IN: molecular_function unknown; INVOLVED IN: biological_process unknown; BEST Arabidopsis thaliana protein match is: unknown protein (TAIR:AT3G54730.1).	unknown protein	16.3262	28.9676	70.5784	0.0321204	0.00653911	0.000161317
AT4G36032			36.7269	24.19	0.674522	0.0803991	0.125744	0.920512
AT1G13609	LOCATED IN: endomembrane system; Has 4 Blast hits to 4 proteins in 1 species: Archae - 0; Bacteria - 0; Metazoa - 0; Fungi - 0; Plants - 4; Viruses - 0; Other Eukaryotes - 0 (source: NCBI BLink).		1.00445	20.2014	9.26263	0.994736	0.000147569	0.00833947
AT2G42250	CYP712A1; FUNCTIONS IN: electron carrier activity, monooxygenase activity, iron ion binding, oxygen binding, heme binding; LOCATED IN: endomembrane system; EXPRESSED IN: root; CONTAINS InterPro DOMAIN/s: Cytochrome P450 (InterPro:IPR001128), Cytochrome P450, C-terminal region (InterPro:IPR017973), Cytochrome P450, conserved site (InterPro:IPR017972), Cytochrome P450, E-class, group I (InterPro:IP…	CYP712A1; electron carrier/ heme binding / iron ion binding / monooxygenase/ oxygen binding	2.58263	19.3663	1.79793	0.240243	3.21256e-05	0.500306
AT1G11265	copia-like retrotransposon family, has a 3.4e-253 P-value blast match to gb|AAO73529.1| gag-pol polyprotein (Glycine max) (SIRE1) (Ty1_Copia-family)	transposable element gene	48.7703	18.6968	0.727877	0.000231923	0.011182	0.692783
AT1G52690	late embryogenesis abundant protein, putative / LEA protein, putative; FUNCTIONS IN: molecular_function unknown; INVOLVED IN: embryonic development ending in seed dormancy; LOCATED IN: cellular_component unknown; EXPRESSED IN: 9 plant structures; EXPRESSED DURING: dry seed stage, 4 anthesis, LP.04 four leaves visible, petal differentiation and expansion stage; BEST Arabidopsis thaliana protein ma…	late embryogenesis abundant protein, putative / LEA protein, putative	13.4139	16.8185	6.90225	8.33337e-05	1.86111e-05	0.00512491
AT4G09120	zinc finger (C3HC4-type RING finger) family protein; FUNCTIONS IN: protein binding, zinc ion binding; LOCATED IN: endomembrane system; CONTAINS InterPro DOMAIN/s: Zinc finger, RING-type, conserved site (InterPro:IPR017907), Zinc finger, RING-type (InterPro:IPR001841), Zinc finger, RING/FYVE/PHD-type (InterPro:IPR013083); BEST Arabidopsis thaliana protein match is: zinc finger (C3HC4-type RING fin…	zinc finger (C3HC4-type RING finger) family protein	13.6501	16.5297	1.05332	0.00108937	0.000397371	0.964092
AT5G39130	germin-like protein, putative; FUNCTIONS IN: manganese ion binding, nutrient reservoir activity; INVOLVED IN: biological_process unknown; LOCATED IN: endomembrane system, apoplast; CONTAINS InterPro DOMAIN/s: Cupin, RmlC-type (InterPro:IPR011051), Cupin 1 (InterPro:IPR006045), RmlC-like jelly roll fold (InterPro:IPR014710), Germin (InterPro:IPR001929); BEST Arabidopsis thaliana protein match is: …	germin-like protein, putative	118.591	14.9625	21.7688	6.95302e-06	0.0370185	0.0136021
AT1G69560	myb domain protein 105 (MYB105); FUNCTIONS IN: transcription factor activity, DNA binding; INVOLVED IN: regulation of transcription; EXPRESSED IN: leaf whorl, embryo, sepal, flower, seed; EXPRESSED DURING: F mature embryo stage, petal differentiation and expansion stage, D bilateral stage, E expanded cotyledon stage; CONTAINS InterPro DOMAIN/s: SANT, DNA-binding (InterPro:IPR001005), Homeodomain-…	MYB105 (myb domain protein 105); DNA binding / transcription factor	6.94627	13.109	3.7217	0.026326	0.00189952	0.169671
AT5G44990	FUNCTIONS IN: molecular_function unknown; INVOLVED IN: biological_process unknown; LOCATED IN: cellular_component unknown; EXPRESSED IN: stem; CONTAINS InterPro DOMAIN/s: Glutathione S-transferase, predicted (InterPro:IPR016639), Glutathione S-transferase, C-terminal-like (InterPro:IPR010987), Glutathione S-transferase/chloride channel, C-terminal (InterPro:IPR017933), Thioredoxin-like fold (Inte…		10.583	11.846	17.2328	0.00461862	0.00285551	0.000386874
AT5G06760	late embryogenesis abundant group 1 domain-containing protein / LEA group 1 domain-containing protein; FUNCTIONS IN: molecular_function unknown; INVOLVED IN: embryonic development ending in seed dormancy, embryonic development; LOCATED IN: cellular_component unknown; EXPRESSED IN: 8 plant structures; EXPRESSED DURING: dry seed stage, 4 anthesis, LP.04 four leaves visible, petal differentiation an…	late embryogenesis abundant group 1 domain-containing protein / LEA group 1 domain-containing protein	6.40768	11.4624	5.84812	9.31332e-08	1.91857e-10	2.90448e-07
AT2G19900	NADP-malic enzyme 1 (ATNADP-ME1); FUNCTIONS IN: oxidoreductase activity, acting on NADH or NADPH, NAD or NADP as acceptor, malate dehydrogenase (oxaloacetate-decarboxylating) (NADP+) activity, malic enzyme activity; INVOLVED IN: oxidation reduction, malate metabolic process, metabolic process; LOCATED IN: cellular_component unknown; EXPRESSED IN: sperm cell, embryo, root, stamen, seed; EXPRESSED …	ATNADP-ME1 (NADP-malic enzyme 1); malate dehydrogenase (oxaloacetate-decarboxylating) (NADP+)/ malic enzyme/ oxidoreductase, acting on NADH or NADPH, NAD or NADP as acceptor	7.48522	11.1046	4.44503	4.71292e-05	1.82127e-06	0.00279558
AT2G02010	glutamate decarboxylase 4 (GAD4); FUNCTIONS IN: calmodulin binding; INVOLVED IN: carboxylic acid metabolic process, glutamate metabolic process, glutamate decarboxylation to succinate; LOCATED IN: cytosol, nucleus; CONTAINS InterPro DOMAIN/s: Pyridoxal phosphate-dependent transferase, major region (InterPro:IPR015424), Pyridoxal phosphate-dependent decarboxylase (InterPro:IPR002129), Glutamate de…	GAD4 (glutamate decarboxylase 4); calmodulin binding	1.66635	10.8113	2.58101	0.326369	1.6663e-06	0.056296
AT5G17860	calcium exchanger 7 (CAX7); FUNCTIONS IN: cation:cation antiporter activity, calcium:sodium antiporter activity; INVOLVED IN: cation transport; LOCATED IN: endomembrane system, integral to membrane; EXPRESSED IN: 19 plant structures; EXPRESSED DURING: 10 growth stages; CONTAINS InterPro DOMAIN/s: Sodium/calcium exchanger membrane region (InterPro:IPR004837); BEST Arabidopsis thaliana protein matc…	CAX7 (calcium exchanger 7); calcium:sodium antiporter/ cation:cation antiporter	6.11822	10.3584	5.20877	8.84623e-08	2.6305e-10	6.46804e-07
AT5G03210	unknown protein; FUNCTIONS IN: molecular_function unknown; INVOLVED IN: biological_process unknown; LOCATED IN: endomembrane system; EXPRESSED IN: 11 plant structures; EXPRESSED DURING: 7 growth stages; Has 4 Blast hits to 4 proteins in 1 species: Archae - 0; Bacteria - 0; Metazoa - 0; Fungi - 0; Plants - 4; Viruses - 0; Other Eukaryotes - 0 (source: NCBI BLink).	unknown protein	5.22486	9.95243	5.35934	0.000617483	3.3459e-06	0.000531916
AT2G47520	AP2 domain-containing transcription factor, putative; FUNCTIONS IN: transcription factor activity, DNA binding; INVOLVED IN: regulation of transcription, DNA-dependent; LOCATED IN: nucleus, chloroplast; EXPRESSED IN: shoot apex, embryo, flower, seed; EXPRESSED DURING: F mature embryo stage, petal differentiation and expansion stage, E expanded cotyledon stage; CONTAINS InterPro DOMAIN/s: DNA-bind…	AP2 domain-containing transcription factor, putative	11.6933	9.67224	7.8272	1.97936e-09	1.50708e-08	1.38641e-07
AT1G25083	anthranilate synthase beta subunit, putative; FUNCTIONS IN: catalytic activity, anthranilate synthase activity; INVOLVED IN: glutamine metabolic process, biosynthetic process, metabolic process; CONTAINS InterPro DOMAIN/s: Glutamine amidotransferase class-I, C-terminal (InterPro:IPR000991), Glutamine amidotransferase superfamily (InterPro:IPR011702), Glutamine amidotransferase of anthranilate syn…	anthranilate synthase beta subunit, putative	3.25359	9.36016	1.23539	0.142281	0.00210285	0.832543
AT1G77870	MEMBRANE-ANCHORED UBIQUITIN-FOLD PROTEIN 5 PRECURSOR (MUB5); FUNCTIONS IN: molecular_function unknown; INVOLVED IN: protein modification process; LOCATED IN: cellular_component unknown; EXPRESSED IN: 17 plant structures; EXPRESSED DURING: 9 growth stages; CONTAINS InterPro DOMAIN/s: Membrane-anchored ubiquitin-fold protein, HCG-1 (InterPro:IPR017000), Ubiquitin (InterPro:IPR000626); BEST Arabidop…	MUB5 (MEMBRANE-ANCHORED UBIQUITIN-FOLD PROTEIN 5 PRECURSOR)	5.30662	8.68243	3.34923	0.0976681	0.0227565	0.2694
AT3G29000	calcium-binding EF hand family protein; FUNCTIONS IN: calcium ion binding; INVOLVED IN: biological_process unknown; LOCATED IN: endomembrane system; CONTAINS InterPro DOMAIN/s: EF-HAND 1 (InterPro:IPR018247), EF-HAND 2 (InterPro:IPR018249), S100/CaBP-9k-type, calcium binding (InterPro:IPR001751), EF-Hand type (InterPro:IPR011992), Calcium-binding EF-hand (InterPro:IPR002048), EF hand (InterPro:IP…	calcium-binding EF hand family protein	3.56858	8.20676	2.56196	0.00116486	6.18092e-07	0.0172947
AT4G16690	METHYL ESTERASE 16 (MES16); FUNCTIONS IN: hydrolase activity, acting on ester bonds, methyl jasmonate esterase activity, catalytic activity, methyl indole-3-acetate esterase activity; LOCATED IN: cellular_component unknown; EXPRESSED IN: 22 plant structures; EXPRESSED DURING: 13 growth stages; CONTAINS InterPro DOMAIN/s: Alpha/beta hydrolase fold-1 (InterPro:IPR000073); BEST Arabidopsis thaliana …	MES16 (METHYL ESTERASE 16); catalytic/ hydrolase, acting on ester bonds / methyl indole-3-acetate esterase/ methyl jasmonate esterase	6.0196	7.86154	4.52579	0.0107744	0.0029676	0.0387769
AT2G26695	binding / zinc ion binding; FUNCTIONS IN: binding, zinc ion binding; INVOLVED IN: biological_process unknown; LOCATED IN: intracellular; CONTAINS InterPro DOMAIN/s: Zinc finger, RanBP2-type (InterPro:IPR001876); BEST Arabidopsis thaliana protein match is: zinc finger (Ran-binding) family protein (TAIR:AT3G15680.1); Has 718 Blast hits to 468 proteins in 95 species: Archae - 0; Bacteria - 0; Metazo…	binding / zinc ion binding	4.96714	7.69616	0.782786	0.0279354	0.0034454	0.806079
AT3G62455	copia-like retrotransposon family, has a 7.1e-232 P-value blast match to gb|AAO73529.1| gag-pol polyprotein (Glycine max) (SIRE1) (Ty1_Copia-family)	transposable element gene	13.3756	7.61007	91.2789	0.0601686	0.159078	0.000117588
AT4G13420	HIGH AFFINITY K+ TRANSPORTER 5 (HAK5); FUNCTIONS IN: potassium ion transmembrane transporter activity, potassium:sodium symporter activity; INVOLVED IN: potassium ion transport; LOCATED IN: membrane; EXPRESSED IN: 15 plant structures; EXPRESSED DURING: 8 growth stages; CONTAINS InterPro DOMAIN/s: K+ potassium transporter (InterPro:IPR003855), Potassium uptake protein, kup (InterPro:IPR018519); BE…	HAK5 (HIGH AFFINITY K+ TRANSPORTER 5); potassium ion transmembrane transporter/ potassium:sodium symporter	2.93372	7.4791	2.78959	0.000325763	2.96264e-08	0.00059636
AT2G43580	chitinase, putative; FUNCTIONS IN: chitin binding, chitinase activity; INVOLVED IN: cell wall macromolecule catabolic process; LOCATED IN: endomembrane system; CONTAINS InterPro DOMAIN/s: Chitin-binding, type 1, conserved site (InterPro:IPR018371), Glycoside hydrolase, family 19 (InterPro:IPR016283), Chitin-binding, type 1 (InterPro:IPR001002), Glycoside hydrolase, family 19, catalytic (InterPro:…	chitinase, putative	6.98386	7.34238	7.25655	1.34533e-08	8.19747e-09	9.34087e-09
AT2G18470	protein kinase family protein; FUNCTIONS IN: protein serine/threonine kinase activity, protein kinase activity, ATP binding; INVOLVED IN: protein amino acid phosphorylation; LOCATED IN: chloroplast; EXPRESSED IN: 12 plant structures; EXPRESSED DURING: 8 growth stages; CONTAINS InterPro DOMAIN/s: Protein kinase, ATP binding site (InterPro:IPR017441), Protein kinase, core (InterPro:IPR000719), Seri…	protein kinase family protein	3.07375	7.28714	1.81615	3.34168e-05	8.03374e-10	0.0203938
AT2G29470	ARABIDOPSIS THALIANA GLUTATHIONE S-TRANSFERASE TAU 3 (ATGSTU3); FUNCTIONS IN: glutathione transferase activity; INVOLVED IN: toxin catabolic process; LOCATED IN: cytoplasm; EXPRESSED IN: 6 plant structures; EXPRESSED DURING: 4 anthesis, C globular stage; CONTAINS InterPro DOMAIN/s: Thioredoxin fold (InterPro:IPR012335), Glutathione S-transferase, C-terminal (InterPro:IPR004046), Glutathione S-tra…	ATGSTU3 (ARABIDOPSIS THALIANA GLUTATHIONE S-TRANSFERASE TAU 3); glutathione transferase	11.4103	7.26922	13.949	0.000386055	0.00522786	0.00011068
AT3G49580	RESPONSE TO LOW SULFUR 1 (LSU1); FUNCTIONS IN: molecular_function unknown; INVOLVED IN: biological_process unknown; LOCATED IN: cellular_component unknown; EXPRESSED IN: 10 plant structures; EXPRESSED DURING: 7 growth stages; BEST Arabidopsis thaliana protein match is: LSU3 (RESPONSE TO LOW SULFUR 3) (TAIR:AT3G49570.1); Has 45 Blast hits to 45 proteins in 11 species: Archae - 0; Bacteria - 0; Met…	LSU1 (RESPONSE TO LOW SULFUR 1)	10.4856	7.22545	7.90519	5.5294e-05	0.000742744	0.000408672
AT5G42380	CALMODULIN LIKE 37 (CML37); FUNCTIONS IN: calcium ion binding; INVOLVED IN: response to ozone; LOCATED IN: chloroplast; EXPRESSED IN: 12 plant structures; EXPRESSED DURING: 8 growth stages; CONTAINS InterPro DOMAIN/s: EF-HAND 1 (InterPro:IPR018247), EF-HAND 2 (InterPro:IPR018249), EF-Hand type (InterPro:IPR011992), Calcium-binding EF-hand (InterPro:IPR002048), EF hand (InterPro:IPR018248); BEST A…	CML37 (CALMODULIN LIKE 37); calcium ion binding	5.07214	7.09974	3.31669	0.00634074	0.000858729	0.0548337
AT5G54710	ankyrin repeat family protein; FUNCTIONS IN: protein binding; INVOLVED IN: biological_process unknown; LOCATED IN: endomembrane system; CONTAINS InterPro DOMAIN/s: Ankyrin (InterPro:IPR002110); BEST Arabidopsis thaliana protein match is: ankyrin repeat family protein (TAIR:AT1G34050.1); Has 16939 Blast hits to 9219 proteins in 387 species: Archae - 12; Bacteria - 964; Metazoa - 10080; Fungi - 806…	ankyrin repeat family protein	2.68951	6.90909	3.95782	0.00319524	1.84383e-07	7.09969e-05
AT5G03985			6.98702	6.90444	5.82759	0.00659439	0.00735112	0.0158795
AT2G18480	mannitol transporter, putative; FUNCTIONS IN: carbohydrate transmembrane transporter activity, sugar:hydrogen symporter activity; INVOLVED IN: transport, transmembrane transport; LOCATED IN: integral to membrane, membrane; EXPRESSED IN: 12 plant structures; EXPRESSED DURING: 6 growth stages; CONTAINS InterPro DOMAIN/s: Sugar transporter, conserved site (InterPro:IPR005829), General substrate tran…	mannitol transporter, putative	3.52568	6.84162	1.41974	0.1044	0.00784468	0.705567
AT5G14570	Arabidopsis thaliana high affinity nitrate transporter 2.7 (ATNRT2.7); FUNCTIONS IN: nitrate transmembrane transporter activity; INVOLVED IN: nitrate transport; LOCATED IN: plant-type vacuole membrane; EXPRESSED IN: 21 plant structures; EXPRESSED DURING: 13 growth stages; CONTAINS InterPro DOMAIN/s: Major facilitator superfamily MFS-1 (InterPro:IPR011701), Major facilitator superfamily, general s…	ATNRT2.7 (Arabidopsis thaliana high affinity nitrate transporter 2.7); nitrate transmembrane transporter	2.98363	6.81827	1.50801	2.06592e-11	5.79557e-17	0.000322503
AT5G59580	UDP-GLUCOSYL TRANSFERASE 76E1 (UGT76E1); FUNCTIONS IN: quercetin 3-O-glucosyltransferase activity, quercetin 7-O-glucosyltransferase activity, UDP-glycosyltransferase activity; INVOLVED IN: metabolic process; CONTAINS InterPro DOMAIN/s: UDP-glucuronosyl/UDP-glucosyltransferase (InterPro:IPR002213); BEST Arabidopsis thaliana protein match is: UGT76E2 (UDP-GLUCOSYL TRANSFERASE 76E2); UDP-glycosyltr…	UGT76E1 (UDP-GLUCOSYL TRANSFERASE 76E1); UDP-glycosyltransferase/ quercetin 3-O-glucosyltransferase/ quercetin 7-O-glucosyltransferase	2.34669	6.71182	1.9779	0.413017	0.0347788	0.534048
AT2G06865			9.93294	6.5804	8.03044	0.00563442	0.031811	0.0147084
AT1G22680	unknown protein; FUNCTIONS IN: molecular_function unknown; INVOLVED IN: biological_process unknown; LOCATED IN: chloroplast; BEST Arabidopsis thaliana protein match is: unknown protein (TAIR:AT1G71970.1); Has 25 Blast hits to 25 proteins in 5 species: Archae - 0; Bacteria - 0; Metazoa - 0; Fungi - 0; Plants - 25; Viruses - 0; Other Eukaryotes - 0 (source: NCBI BLink).	unknown protein	3.49813	6.57152	3.29884	0.183127	0.0308935	0.21491
AT1G05487			5.83794	6.54753	2.08383	0.00104109	0.000477433	0.217053
AT1G07135	glycine-rich protein; FUNCTIONS IN: molecular_function unknown; INVOLVED IN: biological_process unknown; LOCATED IN: anchored to membrane; Has 21223 Blast hits to 7917 proteins in 705 species: Archae - 21; Bacteria - 6537; Metazoa - 6020; Fungi - 1304; Plants - 4042; Viruses - 441; Other Eukaryotes - 2858 (source: NCBI BLink).	glycine-rich protein	1.84874	6.19859	1.23547	0.0335602	6.76721e-08	0.481631
AT3G46613	ROTUNDIFOLIA LIKE 4 (RTFL4); FUNCTIONS IN: molecular_function unknown; INVOLVED IN: shoot development; LOCATED IN: cellular_component unknown; CONTAINS InterPro DOMAIN/s: DVL (InterPro:IPR012552); BEST Arabidopsis thaliana protein match is: RTFL5 (ROTUNDIFOLIA LIKE 5) (TAIR:AT5G59510.1); Has 3372 Blast hits to 380 proteins in 85 species: Archae - 0; Bacteria - 43; Metazoa - 1300; Fungi - 264; Pla…	RTFL4 (ROTUNDIFOLIA LIKE 4)	4.87024	6.12994	4.79577	0.0100398	0.00293242	0.0114555
AT4G30270	meristem-5 (MERI5B); FUNCTIONS IN: hydrolase activity, acting on glycosyl bonds, xyloglucan:xyloglucosyl transferase activity; INVOLVED IN: aging, response to gibberellin stimulus, response to brassinosteroid stimulus, gibberellic acid mediated signaling, plant-type cell wall loosening; LOCATED IN: cell wall, plasma membrane, cytoplasm, plant-type cell wall; EXPRESSED IN: 28 plant structures; EXP…	MERI5B (meristem-5); hydrolase, acting on glycosyl bonds / xyloglucan:xyloglucosyl transferase	2.98105	6.08847	1.34327	1.45322e-06	1.64363e-08	0.0193084
AT5G07330	unknown protein; FUNCTIONS IN: molecular_function unknown; INVOLVED IN: biological_process unknown; LOCATED IN: mitochondrion; BEST Arabidopsis thaliana protein match is: unknown protein (TAIR:AT1G63060.1); Has 18 Blast hits to 18 proteins in 7 species: Archae - 0; Bacteria - 0; Metazoa - 0; Fungi - 0; Plants - 18; Viruses - 0; Other Eukaryotes - 0 (source: NCBI BLink).	unknown protein	4.96181	6.04954	5.82442	0.0346006	0.015691	0.0191985
AT5G45950	GDSL-motif lipase/hydrolase family protein; FUNCTIONS IN: hydrolase activity, acting on ester bonds, carboxylesterase activity; INVOLVED IN: lipid metabolic process; LOCATED IN: endomembrane system; EXPRESSED IN: 20 plant structures; EXPRESSED DURING: 13 growth stages; CONTAINS InterPro DOMAIN/s: Lipase, GDSL (InterPro:IPR001087); BEST Arabidopsis thaliana protein match is: GDSL-motif lipase/hydr…	GDSL-motif lipase/hydrolase family protein	3.6377	6.04302	1.35796	0.0160176	0.000663918	0.620183
AT1G27580	F-box family protein; FUNCTIONS IN: molecular_function unknown; INVOLVED IN: biological_process unknown; CONTAINS InterPro DOMAIN/s: Protein of unknown function DUF295 (InterPro:IPR005174); BEST Arabidopsis thaliana protein match is: F-box family protein (TAIR:AT1G27540.2); Has 124 Blast hits to 124 proteins in 2 species: Archae - 0; Bacteria - 0; Metazoa - 0; Fungi - 0; Plants - 124; Viruses - 0…	F-box family protein	1.0236	5.83586	2.98478	0.984293	0.0824426	0.282099
AT3G48740	nodulin MtN3 family protein; INVOLVED IN: biological_process unknown; LOCATED IN: endomembrane system, integral to membrane, membrane; EXPRESSED IN: 22 plant structures; EXPRESSED DURING: 13 growth stages; CONTAINS InterPro DOMAIN/s: MtN3 and saliva related transmembrane protein, conserved region (InterPro:IPR018169), RAG1-activating protein 1 homologue (InterPro:IPR018179), MtN3 and saliva relat…	nodulin MtN3 family protein	1.00952	5.76813	1.07702	0.989106	0.00276173	0.920509
AT3G56275	expressed protein		3.22221	5.73888	3.21357	0.00150284	6.70233e-05	0.00158694
AT3G28945	non-LTR retrotransposon family (LINE), has a 2.5e-29 P-value blast match to GB:NP_038603 L1 repeat, Tf subfamily, member 23 (LINE-element) (Mus musculus)	transposable element gene	4.31775	5.67963	1.372	0.151815	0.0976157	0.781743
AT5G60350	unknown protein; FUNCTIONS IN: molecular_function unknown; INVOLVED IN: biological_process unknown; LOCATED IN: cellular_component unknown; EXPRESSED IN: root; Has 97 Blast hits to 84 proteins in 28 species: Archae - 0; Bacteria - 5; Metazoa - 36; Fungi - 0; Plants - 3; Viruses - 0; Other Eukaryotes - 53 (source: NCBI BLink).	unknown protein	3.63522	5.67914	2.25167	1.87983e-05	1.01315e-07	0.00486624
AT5G11140	FUNCTIONS IN: molecular_function unknown; INVOLVED IN: biological_process unknown; LOCATED IN: cellular_component unknown; CONTAINS InterPro DOMAIN/s: Phospholipase-like, arabidopsis (InterPro:IPR007942); BEST Arabidopsis thaliana protein match is: unknown protein (TAIR:AT4G38560.1); Has 72 Blast hits to 72 proteins in 9 species: Archae - 0; Bacteria - 7; Metazoa - 1; Fungi - 6; Plants - 58; Viru…		3.88652	5.11419	4.25211	0.00640293	0.00102295	0.00373891
AT2G18490	zinc finger (C2H2 type) family protein; FUNCTIONS IN: transcription factor activity, zinc ion binding, nucleic acid binding; INVOLVED IN: regulation of transcription; LOCATED IN: intracellular; CONTAINS InterPro DOMAIN/s: Zinc finger, C2H2-like (InterPro:IPR015880), Zinc finger, C2H2-type (InterPro:IPR007087); BEST Arabidopsis thaliana protein match is: zinc finger (C2H2 type) family protein (TAI…	zinc finger (C2H2 type) family protein	2.94185	5.05461	2.73779	0.00168566	7.40365e-06	0.00348449
AT1G66090	disease resistance protein (TIR-NBS class), putative; FUNCTIONS IN: transmembrane receptor activity, nucleoside-triphosphatase activity, nucleotide binding, ATP binding; INVOLVED IN: signal transduction, defense response, apoptosis, innate immune response; LOCATED IN: intrinsic to membrane, chloroplast; EXPRESSED IN: 22 plant structures; EXPRESSED DURING: 10 growth stages; CONTAINS InterPro DOMAI…	disease resistance protein (TIR-NBS class), putative	2.19525	5.0319	2.85529	0.187046	0.00352005	0.0715792
AT1G69920	GLUTATHIONE S-TRANSFERASE TAU 12 (ATGSTU12); FUNCTIONS IN: glutathione transferase activity; INVOLVED IN: toxin catabolic process; LOCATED IN: cytoplasm; CONTAINS InterPro DOMAIN/s: Thioredoxin fold (InterPro:IPR012335), Glutathione S-transferase, C-terminal-like (InterPro:IPR010987), Glutathione S-transferase/chloride channel, C-terminal (InterPro:IPR017933), Thioredoxin-like fold (InterPro:IPR0…	ATGSTU12 (GLUTATHIONE S-TRANSFERASE TAU 12); glutathione transferase	1.78175	5.03086	3.48992	0.444487	0.0210498	0.0802523
AT5G53190	nodulin MtN3 family protein; INVOLVED IN: biological_process unknown; LOCATED IN: integral to membrane, membrane; EXPRESSED IN: 8 plant structures; EXPRESSED DURING: 4 anthesis, C globular stage, petal differentiation and expansion stage, E expanded cotyledon stage; CONTAINS InterPro DOMAIN/s: MtN3 and saliva related transmembrane protein, conserved region (InterPro:IPR018169), RAG1-activating pr…	nodulin MtN3 family protein	0.742364	5.02619	0.627144	0.634988	0.000987899	0.480017
AT3G14515	pseudogene, terpene synthase (fragment), similar to C-term of terpene synthase (TS1) GB:CAA72074 (Arabidopsis thaliana); blastp match of 37% identity and 2.4e-15 P-value to GP|15321626|gb|AAK95517.1|AF401234_1|AF401234 cyclase {Nicotiana tabacum}		2.65254	5.02354	4.6818	0.20281	0.0232969	0.0319301
AT2G47950	unknown protein; FUNCTIONS IN: molecular_function unknown; INVOLVED IN: biological_process unknown; LOCATED IN: endomembrane system; EXPRESSED IN: flower, root; EXPRESSED DURING: petal differentiation and expansion stage; Has 9 Blast hits to 9 proteins in 2 species: Archae - 0; Bacteria - 0; Metazoa - 0; Fungi - 0; Plants - 9; Viruses - 0; Other Eukaryotes - 0 (source: NCBI BLink).	unknown protein	1.91747	4.93042	5.94722	0.308663	0.00575069	0.00177105
AT1G73220	Arabidopsis thaliana ORGANIC CATION/CARNITINE TRANSPORTER1 (AtOCT1); FUNCTIONS IN: carnitine transporter activity, transporter activity, carbohydrate transmembrane transporter activity; LOCATED IN: plasma membrane, membrane; EXPRESSED IN: 20 plant structures; EXPRESSED DURING: 4 anthesis, C globular stage, petal differentiation and expansion stage; CONTAINS InterPro DOMAIN/s: Major facilitator su…	AtOCT1 (Arabidopsis thaliana ORGANIC CATION/CARNITINE TRANSPORTER1); carbohydrate transmembrane transporter/ carnitine transporter/ transporter	4.41182	4.87697	7.50003	2.6989e-09	9.10797e-10	1.03597e-11
AT3G08860	alanine--glyoxylate aminotransferase, putative / beta-alanine-pyruvate aminotransferase, putative / AGT, putative; FUNCTIONS IN: pyridoxal phosphate binding, transaminase activity, catalytic activity, alanine-glyoxylate transaminase activity; LOCATED IN: mitochondrion; EXPRESSED IN: 14 plant structures; EXPRESSED DURING: LP.06 six leaves visible, 4 anthesis, LP.04 four leaves visible; CONTAINS In…	alanine--glyoxylate aminotransferase, putative / beta-alanine-pyruvate aminotransferase, putative / AGT, putative	4.30434	4.81015	3.49534	0.00167158	0.000772361	0.00776397
AT4G05110	equilibrative nucleoside transporter, putative (ENT6); FUNCTIONS IN: nucleoside transmembrane transporter activity; INVOLVED IN: transport; LOCATED IN: plasma membrane; CONTAINS InterPro DOMAIN/s: Delayed-early response protein/equilibrative nucleoside transporter (InterPro:IPR002259); BEST Arabidopsis thaliana protein match is: FUR1 (FUDR RESISTANT 1); nucleoside transmembrane transporter (TAIR:…	equilibrative nucleoside transporter, putative (ENT6)	2.48627	4.78784	1.08794	0.0266582	0.000160832	0.856511
AT4G03540	integral membrane family protein; FUNCTIONS IN: molecular_function unknown; INVOLVED IN: biological_process unknown; LOCATED IN: endomembrane system; CONTAINS InterPro DOMAIN/s: Uncharacterised protein family UPF0497, trans-membrane plant (InterPro:IPR006702), Uncharacterised protein family UPF0497, trans-membrane plant subgroup (InterPro:IPR006459); BEST Arabidopsis thaliana protein match is: un…	integral membrane family protein	2.73853	4.67228	3.90581	0.0396207	0.00486475	0.00970046
AT2G07776	unknown protein; FUNCTIONS IN: molecular_function unknown; INVOLVED IN: biological_process unknown; LOCATED IN: cellular_component unknown; BEST Arabidopsis thaliana protein match is: unknown protein (TAIR:ATMG00530.1); Has 10 Blast hits to 10 proteins in 3 species: Archae - 0; Bacteria - 0; Metazoa - 0; Fungi - 0; Plants - 10; Viruses - 0; Other Eukaryotes - 0 (source: NCBI BLink).	unknown protein	4.83571	4.60338	5.39926	0.173315	0.196035	0.143123
AT5G24660	RESPONSE TO LOW SULFUR 2 (LSU2); FUNCTIONS IN: molecular_function unknown; INVOLVED IN: biological_process unknown; LOCATED IN: cellular_component unknown; EXPRESSED IN: 22 plant structures; EXPRESSED DURING: 12 growth stages; BEST Arabidopsis thaliana protein match is: LSU4 (RESPONSE TO LOW SULFUR 4) (TAIR:AT5G24655.1); Has 41 Blast hits to 41 proteins in 9 species: Archae - 0; Bacteria - 0; Met…	LSU2 (RESPONSE TO LOW SULFUR 2)	8.3128	4.56398	7.14184	1.62603e-10	2.93283e-07	1.04935e-09
AT2G37770	aldo/keto reductase family protein; FUNCTIONS IN: oxidoreductase activity; INVOLVED IN: oxidation reduction; EXPRESSED IN: 12 plant structures; EXPRESSED DURING: 4 anthesis, LP.04 four leaves visible, petal differentiation and expansion stage; CONTAINS InterPro DOMAIN/s: Aldo/keto reductase (InterPro:IPR001395), Aldo/keto reductase, conserved site (InterPro:IPR018170); BEST Arabidopsis thaliana p…	aldo/keto reductase family protein	3.08208	4.5191	2.59105	2.9464e-05	2.36292e-07	0.000279886
AT5G07560	GLYCINE-RICH PROTEIN 20 (GRP20); FUNCTIONS IN: lipid binding, nutrient reservoir activity; INVOLVED IN: sexual reproduction, lipid storage; LOCATED IN: monolayer-surrounded lipid storage body, integral to membrane, membrane; EXPRESSED IN: leaf whorl, petal, sepal, flower; EXPRESSED DURING: 4 anthesis, petal differentiation and expansion stage; CONTAINS InterPro DOMAIN/s: Oleosin (InterPro:IPR0001…	GRP20 (GLYCINE-RICH PROTEIN 20); lipid binding / nutrient reservoir	3.42795	4.48457	2.01043	0.000846469	7.12302e-05	0.0616964
AT4G27590	copper-binding protein-related; FUNCTIONS IN: copper ion binding, metal ion binding; INVOLVED IN: copper ion transport, metal ion transport; LOCATED IN: cellular_component unknown; EXPRESSED IN: 8 plant structures; EXPRESSED DURING: 6 growth stages; CONTAINS InterPro DOMAIN/s: Heavy metal transport/detoxification protein (InterPro:IPR006121); BEST Arabidopsis thaliana protein match is: metal ion …	copper-binding protein-related	3.46029	4.44061	5.72136	0.00566825	0.00100977	0.00012834
AT4G25010	nodulin MtN3 family protein; LOCATED IN: endomembrane system, integral to membrane, membrane; EXPRESSED IN: 6 plant structures; EXPRESSED DURING: 4 anthesis, petal differentiation and expansion stage; CONTAINS InterPro DOMAIN/s: MtN3 and saliva related transmembrane protein, conserved region (InterPro:IPR018169), RAG1-activating protein 1 homologue (InterPro:IPR018179), MtN3 and saliva related tr…	nodulin MtN3 family protein	4.81435	4.39066	4.02555	3.47431e-10	1.47135e-09	5.42677e-09
AT5G09570	FUNCTIONS IN: molecular_function unknown; INVOLVED IN: biological_process unknown; LOCATED IN: chloroplast; EXPRESSED IN: 23 plant structures; EXPRESSED DURING: 14 growth stages; CONTAINS InterPro DOMAIN/s: CHCH (InterPro:IPR010625); BEST Arabidopsis thaliana protein match is: unknown protein (TAIR:AT5G64400.1); Has 141 Blast hits to 141 proteins in 51 species: Archae - 0; Bacteria - 0; Metazoa -…		3.73113	4.34578	2.32216	0.0108041	0.00474181	0.124046
AT3G52720	ALPHA CARBONIC ANHYDRASE 1 (ACA1); FUNCTIONS IN: carbonate dehydratase activity, zinc ion binding; INVOLVED IN: one-carbon compound metabolic process; LOCATED IN: endomembrane system; EXPRESSED IN: 20 plant structures; EXPRESSED DURING: 11 growth stages; CONTAINS InterPro DOMAIN/s: Carbonic anhydrase, alpha-class, catalytic domain (InterPro:IPR001148), Carbonic anhydrase, CAH1-like (InterPro:IPR0…	ACA1 (ALPHA CARBONIC ANHYDRASE 1); carbonate dehydratase/ zinc ion binding	5.31295	4.28698	0.774041	0.00150374	0.00636489	0.712763
AT1G62760	invertase/pectin methylesterase inhibitor family protein; FUNCTIONS IN: enzyme inhibitor activity, pectinesterase inhibitor activity, pectinesterase activity; EXPRESSED IN: stem, male gametophyte, sepal, carpel, stamen; EXPRESSED DURING: 4 anthesis; CONTAINS InterPro DOMAIN/s: Pectinesterase inhibitor (InterPro:IPR006501); BEST Arabidopsis thaliana protein match is: invertase/pectin methylesteras…	invertase/pectin methylesterase inhibitor family protein	1.37695	4.24424	3.00893	0.63536	0.0130663	0.0673411
AT5G50710	unknown protein; FUNCTIONS IN: molecular_function unknown; INVOLVED IN: biological_process unknown; LOCATED IN: cellular_component unknown; BEST Arabidopsis thaliana protein match is: unknown protein (TAIR:AT5G50610.1); Has 20 Blast hits to 20 proteins in 6 species: Archae - 0; Bacteria - 0; Metazoa - 0; Fungi - 0; Plants - 20; Viruses - 0; Other Eukaryotes - 0 (source: NCBI BLink).	unknown protein	2.8353	4.23363	1.57526	0.473059	0.329005	0.771882
AT5G26220	ChaC-like family protein; FUNCTIONS IN: molecular_function unknown; INVOLVED IN: response to lead ion, response to cadmium ion; LOCATED IN: cellular_component unknown; EXPRESSED IN: 23 plant structures; EXPRESSED DURING: 12 growth stages; CONTAINS InterPro DOMAIN/s: ChaC-like protein (InterPro:IPR006840); BEST Arabidopsis thaliana protein match is: ChaC-like family protein (TAIR:AT4G31290.1); Has…	ChaC-like family protein	6.70582	4.19753	10.0541	0.00235773	0.0274397	0.000181312
AT5G49130	MATE efflux family protein; FUNCTIONS IN: drug transporter activity, antiporter activity, transporter activity; INVOLVED IN: multidrug transport; LOCATED IN: membrane; EXPRESSED IN: 11 plant structures; EXPRESSED DURING: 4 anthesis, C globular stage, petal differentiation and expansion stage; CONTAINS InterPro DOMAIN/s: Multi antimicrobial extrusion protein MatE (InterPro:IPR002528); BEST Arabido…	MATE efflux family protein	3.37942	4.1862	3.14532	0.0111648	0.00406816	0.0161649
AT2G25820	transcription factor; FUNCTIONS IN: transcription factor activity; INVOLVED IN: regulation of transcription, DNA-dependent; EXPRESSED IN: sepal, root, stamen, seed; CONTAINS InterPro DOMAIN/s: DNA-binding, integrase-type (InterPro:IPR016177), Pathogenesis-related transcriptional factor and ERF, DNA-binding (InterPro:IPR001471); BEST Arabidopsis thaliana protein match is: AP2 domain-containing tra…	transcription factor	1.59002	4.12913	2.43847	0.520141	0.0255962	0.187523
AT1G14520	MYO-INISITOL OXYGENASE (MIOX1); FUNCTIONS IN: inositol oxygenase activity, oxidoreductase activity; INVOLVED IN: inositol catabolic process; LOCATED IN: cytoplasm; EXPRESSED IN: stem, fruit, flower, root, leaf; CONTAINS InterPro DOMAIN/s: Protein of unknown function DUF706 (InterPro:IPR007828); BEST Arabidopsis thaliana protein match is: MIOX2 (MYO-INOSITOL OXYGENASE 2); inositol oxygenase (TAIR:…	MIOX1 (MYO-INISITOL OXYGENASE); inositol oxygenase/ oxidoreductase	2.7969	4.12912	4.41719	0.0016601	3.00994e-05	1.46627e-05
AT5G46295	unknown protein; FUNCTIONS IN: molecular_function unknown; INVOLVED IN: biological_process unknown; LOCATED IN: cellular_component unknown; EXPRESSED IN: stem, cotyledon, root, pollen tube, leaf; EXPRESSED DURING: LP.06 six leaves visible; Has 6 Blast hits to 6 proteins in 2 species: Archae - 0; Bacteria - 0; Metazoa - 0; Fungi - 0; Plants - 6; Viruses - 0; Other Eukaryotes - 0 (source: NCBI BLin…	unknown protein	0.392466	4.12726	0.591897	0.278977	0.0131774	0.509915
AT3G05415	non-LTR retrotransposon family (LINE), has a 9.0e-48 P-value blast match to GB:AAA67727 reverse transcriptase (LINE-element) (Mus musculus)	transposable element gene	2.72557	4.10213	7.07046	0.479264	0.292296	0.117495
AT1G51340	MATE efflux family protein; FUNCTIONS IN: antiporter activity, drug transporter activity; INVOLVED IN: multidrug transport; LOCATED IN: membrane; EXPRESSED IN: 22 plant structures; EXPRESSED DURING: 12 growth stages; CONTAINS InterPro DOMAIN/s: Multi antimicrobial extrusion protein MatE (InterPro:IPR002528); BEST Arabidopsis thaliana protein match is: FRD3 (FERRIC REDUCTASE DEFECTIVE 3); antiport…	MATE efflux family protein	2.93606	4.08001	2.01027	1.0368e-05	2.82826e-07	0.0012662
AT2G46680	ARABIDOPSIS THALIANA HOMEOBOX 7 (ATHB-7); FUNCTIONS IN: transcription factor activity, transcription activator activity; INVOLVED IN: response to water deprivation, abscisic acid mediated signaling, response to abscisic acid stimulus, regulation of transcription, DNA-dependent; LOCATED IN: nucleus; EXPRESSED IN: 21 plant structures; EXPRESSED DURING: 6 growth stages; CONTAINS InterPro DOMAIN/s: H…	ATHB-7 (ARABIDOPSIS THALIANA HOMEOBOX 7); transcription activator/ transcription factor	2.48278	4.07871	1.43826	4.39487e-10	1.30532e-13	0.00032107
AT5G09730	BETA-XYLOSIDASE 3 (BXL3); FUNCTIONS IN: hydrolase activity, hydrolyzing O-glycosyl compounds; INVOLVED IN: carbohydrate metabolic process; LOCATED IN: endomembrane system; EXPRESSED IN: 8 plant structures; EXPRESSED DURING: 4 anthesis, C globular stage, petal differentiation and expansion stage; CONTAINS InterPro DOMAIN/s: Glycoside hydrolase, family 3, N-terminal (InterPro:IPR001764), Glycoside …	BXL3 (beta-xylosidase 3); hydrolase, hydrolyzing O-glycosyl compounds	1.21564	4.07584	2.6844	0.764055	0.0110029	0.0866839
AT3G08900	REVERSIBLY GLYCOSYLATED POLYPEPTIDE 3 (RGP3); FUNCTIONS IN: transferase activity, transferring hexosyl groups; INVOLVED IN: cellulose biosynthetic process, cell wall organization; LOCATED IN: membrane; EXPRESSED IN: leaf whorl, sepal, flower, cultured cell; EXPRESSED DURING: petal differentiation and expansion stage; CONTAINS InterPro DOMAIN/s: Alpha-1,4-glucan-protein synthase, UDP-forming (Inte…	RGP3 (REVERSIBLY GLYCOSYLATED POLYPEPTIDE 3); transferase, transferring hexosyl groups	3.7236	4.07178	1.03488	0.0442493	0.0322089	0.967986
AT5G07570	glycine/proline-rich protein; LOCATED IN: endomembrane system; BEST Arabidopsis thaliana protein match is: structural constituent of cell wall (TAIR:AT3G22142.1); Has 36657 Blast hits to 14158 proteins in 805 species: Archae - 137; Bacteria - 6438; Metazoa - 19592; Fungi - 2486; Plants - 1988; Viruses - 966; Other Eukaryotes - 5050 (source: NCBI BLink).	glycine/proline-rich protein	1.82147	4.0681	1.27591	0.00305452	3.69071e-08	0.213864
AT4G37290	unknown protein; FUNCTIONS IN: molecular_function unknown; INVOLVED IN: biological_process unknown; LOCATED IN: endomembrane system; EXPRESSED IN: cotyledon, hypocotyl, leaf; EXPRESSED DURING: LP.04 four leaves visible; BEST Arabidopsis thaliana protein match is: unknown protein (TAIR:AT2G23270.1); Has 10 Blast hits to 10 proteins in 2 species: Archae - 0; Bacteria - 0; Metazoa - 0; Fungi - 0; Pl…	unknown protein	2.42058	4.05155	4.11345	0.0650602	0.00289905	0.00255999
AT4G39795	senescence-associated protein-related; FUNCTIONS IN: molecular_function unknown; INVOLVED IN: biological_process unknown; LOCATED IN: cellular_component unknown; CONTAINS InterPro DOMAIN/s: Protein of unknown function DUF581 (InterPro:IPR007650); BEST Arabidopsis thaliana protein match is: senescence-associated protein-related (TAIR:AT1G78020.1); Has 277 Blast hits to 277 proteins in 14 species: …	senescence-associated protein-related	2.91346	4.0422	3.74765	1.40766e-08	5.43792e-11	1.87095e-10
AT1G69870	proton-dependent oligopeptide transport (POT) family protein; FUNCTIONS IN: transporter activity; INVOLVED IN: response to salt stress, oligopeptide transport; LOCATED IN: plasma membrane, membrane; EXPRESSED IN: 22 plant structures; EXPRESSED DURING: 13 growth stages; CONTAINS InterPro DOMAIN/s: TGF-beta receptor, type I/II extracellular region (InterPro:IPR000109), Major facilitator superfamily…	proton-dependent oligopeptide transport (POT) family protein	4.85456	4.01149	6.90508	0.00109247	0.00456574	7.48894e-05
AT4G35190	unknown protein; FUNCTIONS IN: molecular_function unknown; INVOLVED IN: biological_process unknown; LOCATED IN: cellular_component unknown; EXPRESSED IN: 13 plant structures; EXPRESSED DURING: 6 growth stages; CONTAINS InterPro DOMAIN/s: Conserved hypothetical protein CHP00730 (InterPro:IPR005269); BEST Arabidopsis thaliana protein match is: unknown protein (TAIR:AT2G37210.1); Has 3058 Blast hits…	unknown protein	2.44586	3.9763	2.53718	0.0119995	0.000152388	0.00931788
AT2G32140	transmembrane receptor; FUNCTIONS IN: transmembrane receptor activity; INVOLVED IN: signal transduction, defense response, innate immune response; LOCATED IN: intrinsic to membrane, chloroplast; EXPRESSED IN: 13 plant structures; EXPRESSED DURING: 8 growth stages; CONTAINS InterPro DOMAIN/s: Protein of unknown function DUF641, plant (InterPro:IPR006943), Toll-Interleukin receptor (InterPro:IPR000…	transmembrane receptor	1.47341	3.92659	2.233	0.244595	6.42767e-05	0.0150995
AT4G04221		other RNA	2.49023	3.85665	3.69017	0.179997	0.0494798	0.0572356
AT4G23700	CATION/H+ EXCHANGER 17 (ATCHX17); FUNCTIONS IN: monovalent cation:proton antiporter activity, sodium:hydrogen antiporter activity; INVOLVED IN: N-terminal protein myristoylation, cation transport; LOCATED IN: integral to membrane; EXPRESSED IN: stem, sepal, root, stamen, leaf; EXPRESSED DURING: 4 anthesis; CONTAINS InterPro DOMAIN/s: Cation/H+ exchanger (InterPro:IPR006153); BEST Arabidopsis thal…	ATCHX17 (CATION/H+ EXCHANGER 17); monovalent cation:proton antiporter/ sodium:hydrogen antiporter	2.6702	3.83661	3.0956	3.66266e-08	1.14278e-09	7.93914e-09
AT5G50240	PROTEIN-L-ISOASPARTATE METHYLTRANSFERASE 2 (PIMT2); FUNCTIONS IN: protein-L-isoaspartate (D-aspartate) O-methyltransferase activity; INVOLVED IN: protein modification process; LOCATED IN: cellular_component unknown; CONTAINS InterPro DOMAIN/s: Protein-L-isoaspartate(D-aspartate) O-methyltransferase (InterPro:IPR000682); BEST Arabidopsis thaliana protein match is: PIMT1 (PROTEIN-L-ISOASPARTATE MET…	PIMT2 (PROTEIN-L-ISOASPARTATE METHYLTRANSFERASE 2); protein-L-isoaspartate (D-aspartate) O-methyltransferase	2.61974	3.83492	1.97166	0.00052339	5.6541e-06	0.0126786
AT3G10780	emp24/gp25L/p24 family protein; FUNCTIONS IN: protein transmembrane transporter activity; INVOLVED IN: intracellular protein transport, transport; LOCATED IN: endomembrane system, integral to membrane, membrane; EXPRESSED IN: sperm cell, embryo, pedicel, pollen tube; EXPRESSED DURING: 4 anthesis, C globular stage; CONTAINS InterPro DOMAIN/s: GOLD (InterPro:IPR009038), emp24/gp25L/p24 (InterPro:IP…	emp24/gp25L/p24 family protein	2.91508	3.82849	1.46791	0.0075738	0.000896733	0.370749
AT5G14130	peroxidase, putative; FUNCTIONS IN: electron carrier activity, peroxidase activity, heme binding; INVOLVED IN: response to oxidative stress; LOCATED IN: endomembrane system; EXPRESSED IN: embryo, hypocotyl, fruit, root; EXPRESSED DURING: C globular stage; CONTAINS InterPro DOMAIN/s: Haem peroxidase (InterPro:IPR010255), Plant peroxidase (InterPro:IPR000823), Haem peroxidase, plant/fungal/bacteria…	peroxidase, putative	1.84613	3.79246	2.64161	0.00684499	4.44719e-05	0.000417996
AT5G51190	AP2 domain-containing transcription factor, putative; FUNCTIONS IN: transcription factor activity, DNA binding; INVOLVED IN: response to chitin, regulation of transcription, DNA-dependent; LOCATED IN: nucleus; EXPRESSED IN: 20 plant structures; EXPRESSED DURING: 11 growth stages; CONTAINS InterPro DOMAIN/s: DNA-binding, integrase-type (InterPro:IPR016177), Pathogenesis-related transcriptional fac…	AP2 domain-containing transcription factor, putative	1.85437	3.78212	1.05551	0.121114	0.000763097	0.901299
AT1G67626	pseudogene, hypothetical protein	transposable element gene	2.74397	3.77065	0.0625146	0.119726	0.0388161	0.0518981
AT5G48400	ATGLR1.2; FUNCTIONS IN: intracellular ligand-gated ion channel activity; INVOLVED IN: cellular calcium ion homeostasis, response to light stimulus; LOCATED IN: endomembrane system, membrane; EXPRESSED IN: 15 plant structures; EXPRESSED DURING: 7 growth stages; CONTAINS InterPro DOMAIN/s: Extracellular solute-binding protein, family 3 (InterPro:IPR001638), Ionotropic glutamate receptor (InterPro:I…	ATGLR1.2; intracellular ligand-gated ion channel	3.83653	3.7501	4.76364	6.14116e-10	9.98361e-10	2.33878e-11
AT1G51110	plastid-lipid associated protein PAP / fibrillin family protein; FUNCTIONS IN: structural molecule activity; INVOLVED IN: tryptophan biosynthetic process; LOCATED IN: chloroplast thylakoid membrane, chloroplast, membrane; EXPRESSED IN: 21 plant structures; EXPRESSED DURING: 13 growth stages; CONTAINS InterPro DOMAIN/s: PAP fibrillin (InterPro:IPR006843); BEST Arabidopsis thaliana protein match is…	plastid-lipid associated protein PAP / fibrillin family protein	4.66448	3.74437	3.2154	0.000939278	0.00504787	0.0137709
AT1G72520	lipoxygenase, putative; FUNCTIONS IN: electron carrier activity, oxidoreductase activity, acting on single donors with incorporation of molecular oxygen, incorporation of two atoms of oxygen, lipoxygenase activity, iron ion binding, metal ion binding; INVOLVED IN: growth, jasmonic acid biosynthetic process, response to wounding, defense response; LOCATED IN: chloroplast; EXPRESSED IN: 17 plant st…	lipoxygenase, putative	1.41347	3.72115	0.890966	0.379341	0.000610918	0.789917
AT1G22150	SULTR1;3; FUNCTIONS IN: sulfate transmembrane transporter activity; INVOLVED IN: sulfate transport, transport; LOCATED IN: integral to membrane, membrane; EXPRESSED IN: sperm cell, leaf whorl, petal, flower, pollen tube; EXPRESSED DURING: 4 anthesis, petal differentiation and expansion stage; CONTAINS InterPro DOMAIN/s: Sulphate transporter (InterPro:IPR011547), Sulphate transporter/antisigma-fac…	SULTR1;3; sulfate transmembrane transporter	5.80674	3.70462	9.51984	3.76799e-09	1.74756e-06	1.10701e-11
AT1G26380	FAD-binding domain-containing protein; FUNCTIONS IN: electron carrier activity, oxidoreductase activity, FAD binding, catalytic activity; LOCATED IN: endomembrane system; EXPRESSED IN: 9 plant structures; EXPRESSED DURING: LP.06 six leaves visible, 4 anthesis, LP.04 four leaves visible, LP.08 eight leaves visible; CONTAINS InterPro DOMAIN/s: FAD-binding, type 2 (InterPro:IPR016166), Berberine/ber…	FAD-binding domain-containing protein	0.983314	3.69213	14.1702	0.988355	0.0979501	0.000312564
AT5G27037	pseudogene, hypothetical protein		1.6128	3.68535	0.483868	0.372785	0.00828398	0.302036
AT4G34510	3-KETOACYL-COA SYNTHASE 17 (KCS17); FUNCTIONS IN: transferase activity, transferring acyl groups other than amino-acyl groups, catalytic activity, acyltransferase activity; INVOLVED IN: fatty acid elongation, very-long-chain fatty acid metabolic process; LOCATED IN: membrane; EXPRESSED IN: 6 plant structures; EXPRESSED DURING: 4 anthesis, petal differentiation and expansion stage; CONTAINS InterP…	KCS17 (3-KETOACYL-COA SYNTHASE 17); acyltransferase/ catalytic/ transferase, transferring acyl groups other than amino-acyl groups	2.46639	3.63371	2.15803	0.00298134	0.000106785	0.00984017
AT4G22690	CYP706A1; FUNCTIONS IN: electron carrier activity, monooxygenase activity, iron ion binding, oxygen binding, heme binding; LOCATED IN: mitochondrion, cell wall, plasma membrane; EXPRESSED IN: guard cell, flower, cultured cell, leaf; CONTAINS InterPro DOMAIN/s: Cytochrome P450 (InterPro:IPR001128), Cytochrome P450, E-class, group I (InterPro:IPR002401), Cytochrome P450, C-terminal region (InterPro…	CYP706A1; electron carrier/ heme binding / iron ion binding / monooxygenase/ oxygen binding	0.729292	3.60203	0.609269	0.514436	0.00202436	0.333366
AT5G39670	calcium-binding EF hand family protein; FUNCTIONS IN: calcium ion binding; INVOLVED IN: biological_process unknown; LOCATED IN: cellular_component unknown; EXPRESSED IN: 21 plant structures; EXPRESSED DURING: 13 growth stages; CONTAINS InterPro DOMAIN/s: EF-HAND 1 (InterPro:IPR018247), EF-HAND 2 (InterPro:IPR018249), EF-Hand type (InterPro:IPR011992), Calcium-binding EF-hand (InterPro:IPR002048),…	calcium-binding EF hand family protein	0.931363	3.57032	2.39911	0.841422	0.000152225	0.00730942
AT5G24080	protein kinase family protein; FUNCTIONS IN: protein serine/threonine kinase activity, protein tyrosine kinase activity, protein kinase activity, kinase activity, ATP binding; INVOLVED IN: protein amino acid phosphorylation; LOCATED IN: cellular_component unknown; EXPRESSED IN: sperm cell, stamen; EXPRESSED DURING: 4 anthesis; CONTAINS InterPro DOMAIN/s: Protein kinase, ATP binding site (InterPro…	protein kinase family protein	1.47607	3.56812	1.81978	0.298783	0.00109115	0.109234
AT1G22160	senescence-associated protein-related; FUNCTIONS IN: molecular_function unknown; INVOLVED IN: biological_process unknown; EXPRESSED IN: 21 plant structures; EXPRESSED DURING: 12 growth stages; CONTAINS InterPro DOMAIN/s: Protein of unknown function DUF581 (InterPro:IPR007650); BEST Arabidopsis thaliana protein match is: senescence-associated protein-related (TAIR:AT1G78020.1); Has 281 Blast hits …	senescence-associated protein-related	2.38919	3.55991	1.7766	1.92279e-06	1.78111e-09	0.000590432
AT3G19090	RNA-binding protein, putative; FUNCTIONS IN: RNA binding, nucleotide binding, nucleic acid binding; INVOLVED IN: RNA processing; LOCATED IN: ribonucleoprotein complex, nucleus; EXPRESSED IN: 22 plant structures; EXPRESSED DURING: 12 growth stages; CONTAINS InterPro DOMAIN/s: Winged helix repressor DNA-binding (InterPro:IPR011991), RNA-binding protein Lupus La (InterPro:IPR006630), Lupus La protei…	RNA-binding protein, putative	2.346	3.52172	1.07289	0.0166557	0.000519108	0.856735
AT5G38910	germin-like protein, putative; FUNCTIONS IN: manganese ion binding, nutrient reservoir activity; INVOLVED IN: biological_process unknown; LOCATED IN: endomembrane system, apoplast; CONTAINS InterPro DOMAIN/s: Cupin, RmlC-type (InterPro:IPR011051), Cupin 1 (InterPro:IPR006045), RmlC-like jelly roll fold (InterPro:IPR014710), Germin (InterPro:IPR001929); BEST Arabidopsis thaliana protein match is: …	germin-like protein, putative	3.28283	3.52093	5.59489	0.101906	0.0849252	0.0195066
AT2G20800	NAD(P)H dehydrogenase B4 (NDB4); FUNCTIONS IN: NADH dehydrogenase activity; LOCATED IN: extrinsic to mitochondrial inner membrane, mitochondrion, plastid; EXPRESSED IN: 7 plant structures; CONTAINS InterPro DOMAIN/s: Pyridine nucleotide-disulphide oxidoreductase, class-II (InterPro:IPR000103), FAD-dependent pyridine nucleotide-disulphide oxidoreductase (InterPro:IPR013027), Pyridine nucleotide-di…	NDB4 (NAD(P)H dehydrogenase B4); NADH dehydrogenase	5.69143	3.50855	3.24746	0.0032215	0.0426673	0.0593034
AT4G28800	transcription factor; FUNCTIONS IN: transcription factor activity; INVOLVED IN: regulation of transcription; LOCATED IN: nucleus; CONTAINS InterPro DOMAIN/s: Basic helix-loop-helix dimerisation region bHLH (InterPro:IPR001092), Helix-loop-helix DNA-binding (InterPro:IPR011598); BEST Arabidopsis thaliana protein match is: transcription regulator (TAIR:AT4G28811.1); Has 3042 Blast hits to 2985 prot…	transcription factor	2.58071	3.49942	1.67331	0.00235225	0.000101751	0.0992289
AT1G05747			2.77129	3.48851	3.97062	0.0705432	0.0249214	0.0118656
AT5G57510	unknown protein; FUNCTIONS IN: molecular_function unknown; INVOLVED IN: biological_process unknown; EXPRESSED IN: 6 plant structures; EXPRESSED DURING: 4 anthesis, petal differentiation and expansion stage; Has 8 Blast hits to 8 proteins in 3 species: Archae - 0; Bacteria - 0; Metazoa - 0; Fungi - 0; Plants - 8; Viruses - 0; Other Eukaryotes - 0 (source: NCBI BLink).	unknown protein	3.56112	3.48268	2.26947	0.00376122	0.00463832	0.0683279
AT5G25130	CYP71B12; FUNCTIONS IN: electron carrier activity, monooxygenase activity, iron ion binding, oxygen binding, heme binding; EXPRESSED IN: 9 plant structures; EXPRESSED DURING: 4 anthesis, LP.04 four leaves visible, LP.10 ten leaves visible, LP.02 two leaves visible; CONTAINS InterPro DOMAIN/s: Cytochrome P450 (InterPro:IPR001128), Cytochrome P450, C-terminal region (InterPro:IPR017973), Cytochrome…	CYP71B12; electron carrier/ heme binding / iron ion binding / monooxygenase/ oxygen binding	1.02742	3.45329	0.569123	0.949996	0.00170694	0.261753
AT5G50770	hydroxysteroid dehydrogenase 6 (AtHSD6); FUNCTIONS IN: oxidoreductase activity, binding, catalytic activity; INVOLVED IN: metabolic process; LOCATED IN: endomembrane system; EXPRESSED IN: 12 plant structures; EXPRESSED DURING: 8 growth stages; CONTAINS InterPro DOMAIN/s: NAD(P)-binding (InterPro:IPR016040), Glucose/ribitol dehydrogenase (InterPro:IPR002347), Short-chain dehydrogenase/reductase SD…	AtHSD6 (hydroxysteroid dehydrogenase 6); binding / catalytic/ oxidoreductase	2.46676	3.4352	2.56563	0.0861344	0.0163614	0.0740513
AT4G31073			1.54806	3.42047	1.50392	0.532247	0.0519327	0.568368
AT4G22200	ARABIDOPSIS POTASSIUM TRANSPORT 2/3 (AKT2/3); FUNCTIONS IN: cyclic nucleotide binding, protein binding, inward rectifier potassium channel activity; INVOLVED IN: regulation of membrane potential, response to abscisic acid stimulus; LOCATED IN: membrane; EXPRESSED IN: 24 plant structures; EXPRESSED DURING: 13 growth stages; CONTAINS InterPro DOMAIN/s: Cyclic nucleotide-binding (InterPro:IPR000595)…	AKT2/3 (ARABIDOPSIS POTASSIUM TRANSPORT 2/3); cyclic nucleotide binding / inward rectifier potassium channel/ protein binding	2.45363	3.41989	1.33502	0.301596	0.14306	0.769232
AT5G19880	peroxidase, putative; FUNCTIONS IN: electron carrier activity, peroxidase activity, heme binding; INVOLVED IN: response to ethylene stimulus, response to oxidative stress, response to virus, N-terminal protein myristoylation; LOCATED IN: endomembrane system; EXPRESSED IN: 6 plant structures; EXPRESSED DURING: 4 anthesis, C globular stage; CONTAINS InterPro DOMAIN/s: Haem peroxidase (InterPro:IPR0…	peroxidase, putative	2.1417	3.40299	2.57891	0.194673	0.0289253	0.10084
AT1G31490	transferase family protein; FUNCTIONS IN: transferase activity, transferring acyl groups other than amino-acyl groups, quinone binding, amine oxidase activity, copper ion binding, transferase activity; INVOLVED IN: cellular amine metabolic process; LOCATED IN: chloroplast; EXPRESSED IN: 7 plant structures; EXPRESSED DURING: 4 anthesis, C globular stage, petal differentiation and expansion stage; …	transferase family protein	2.45481	3.40026	2.57661	0.0498058	0.0101194	0.0401049
AT2G08825			2.35146	3.38812	3.01188	0.119312	0.0214768	0.039958
AT1G50745			1.76206	3.37083	1.73565	0.0881289	0.000347315	0.0998952
AT3G22550	senescence-associated protein-related; FUNCTIONS IN: molecular_function unknown; INVOLVED IN: response to salt stress; EXPRESSED IN: 19 plant structures; EXPRESSED DURING: 11 growth stages; CONTAINS InterPro DOMAIN/s: Protein of unknown function DUF581 (InterPro:IPR007650); BEST Arabidopsis thaliana protein match is: MARD1 (TAIR:AT3G63210.1); Has 303 Blast hits to 303 proteins in 14 species: Arch…	senescence-associated protein-related	3.23071	3.36353	2.42468	1.82135e-05	1.35343e-05	0.000277875
AT1G09913			2.72628	3.35506	2.00699	0.013658	0.00309572	0.0962798
AT1G59620	CW9; FUNCTIONS IN: ATP binding; INVOLVED IN: defense response, apoptosis; LOCATED IN: cellular_component unknown; EXPRESSED IN: 21 plant structures; EXPRESSED DURING: 12 growth stages; CONTAINS InterPro DOMAIN/s: NB-ARC (InterPro:IPR002182); BEST Arabidopsis thaliana protein match is: disease resistance protein (CC-NBS-LRR class), putative (TAIR:AT1G58390.1); Has 9352 Blast hits to 9048 proteins …	CW9; ATP binding	2.24161	3.34942	1.10787	0.219377	0.0539305	0.893357
AT4G35430	unknown protein; FUNCTIONS IN: molecular_function unknown; INVOLVED IN: biological_process unknown; LOCATED IN: endomembrane system; Has 1 Blast hits to 1 proteins in 1 species: Archae - 0; Bacteria - 0; Metazoa - 0; Fungi - 0; Plants - 1; Viruses - 0; Other Eukaryotes - 0 (source: NCBI BLink).	unknown protein	1.2621	3.34815	0.140314	0.72822	0.0393221	0.0798235
AT2G37870	protease inhibitor/seed storage/lipid transfer protein (LTP) family protein; FUNCTIONS IN: lipid binding; INVOLVED IN: lipid transport; LOCATED IN: endomembrane system; EXPRESSED IN: 11 plant structures; EXPRESSED DURING: LP.06 six leaves visible, 4 anthesis, LP.04 four leaves visible, C globular stage, petal differentiation and expansion stage; CONTAINS InterPro DOMAIN/s: Bifunctional inhibitor/…	protease inhibitor/seed storage/lipid transfer protein (LTP) family protein	1.55339	3.34059	4.4745	0.0845673	1.35559e-05	3.28678e-07
AT5G61430	ARABIDOPSIS NAC DOMAIN CONTAINING PROTEIN 100 (ANAC100); FUNCTIONS IN: transcription factor activity; INVOLVED IN: multicellular organismal development, regulation of transcription; LOCATED IN: cellular_component unknown; EXPRESSED IN: 9 plant structures; EXPRESSED DURING: 4 anthesis, LP.04 four leaves visible, petal differentiation and expansion stage; CONTAINS InterPro DOMAIN/s: No apical meris…	ANAC100 (ARABIDOPSIS NAC DOMAIN CONTAINING PROTEIN 100); transcription factor	2.96398	3.31093	2.09586	0.000134094	6.50817e-05	0.00211593
AT5G50800	nodulin MtN3 family protein; LOCATED IN: endomembrane system, integral to membrane, membrane; EXPRESSED IN: 14 plant structures; EXPRESSED DURING: 9 growth stages; CONTAINS InterPro DOMAIN/s: MtN3 and saliva related transmembrane protein, conserved region (InterPro:IPR018169), RAG1-activating protein 1 homologue (InterPro:IPR018179), MtN3 and saliva related transmembrane protein (InterPro:IPR0043…	nodulin MtN3 family protein	3.58005	3.30884	2.92387	2.33682e-10	1.00363e-09	9.48002e-09
AT2G46400	WRKY46; FUNCTIONS IN: transcription factor activity; INVOLVED IN: response to chitin, regulation of transcription, DNA-dependent; LOCATED IN: nucleolus; EXPRESSED IN: 22 plant structures; EXPRESSED DURING: 13 growth stages; CONTAINS InterPro DOMAIN/s: DNA-binding WRKY (InterPro:IPR003657); BEST Arabidopsis thaliana protein match is: WRKY53; DNA binding / protein binding / transcription activator/…	WRKY46; transcription factor	1.1919	3.30495	0.231419	0.771358	0.0231427	0.10355
AT3G23360	protein phosphatase 2C, putative / PP2C, putative; FUNCTIONS IN: protein serine/threonine phosphatase activity, catalytic activity; INVOLVED IN: biological_process unknown; EXPRESSED IN: fruit; CONTAINS InterPro DOMAIN/s: Protein phosphatase 2C-related (InterPro:IPR001932), Protein phosphatase 2C (InterPro:IPR015655), Protein phosphatase 2C, N-terminal (InterPro:IPR014045); BEST Arabidopsis thali…	protein phosphatase 2C, putative / PP2C, putative	3.07757	3.2904	1.68393	0.00194471	0.00116381	0.161617
AT4G22710	CYP706A2; FUNCTIONS IN: electron carrier activity, monooxygenase activity, iron ion binding, oxygen binding, heme binding; INVOLVED IN: N-terminal protein myristoylation; LOCATED IN: plasma membrane; EXPRESSED IN: flower, cultured cell, leaf; CONTAINS InterPro DOMAIN/s: Cytochrome P450 (InterPro:IPR001128), Cytochrome P450, C-terminal region (InterPro:IPR017973), Cytochrome P450, conserved site (…	CYP706A2; electron carrier/ heme binding / iron ion binding / monooxygenase/ oxygen binding	0.892292	3.27705	0.942494	0.821083	0.011435	0.906215
AT3G18915			1.63785	3.27353	0.551776	0.36908	0.0206936	0.39521
AT5G04400	Arabidopsis NAC domain containing protein 77 (anac077); FUNCTIONS IN: DNA binding; INVOLVED IN: multicellular organismal development, regulation of transcription; LOCATED IN: cellular_component unknown; EXPRESSED IN: shoot, flower, leaf; EXPRESSED DURING: petal differentiation and expansion stage, LP.08 eight leaves visible; CONTAINS InterPro DOMAIN/s: No apical meristem (NAM) protein (InterPro:I…	anac077 (Arabidopsis NAC domain containing protein 77); DNA binding	3.11133	3.2727	4.12816	0.0952409	0.0820692	0.0318664
AT3G04285			1.77435	3.25873	2.32326	0.235965	0.0106361	0.0746878
AT5G07571	FUNCTIONS IN: molecular_function unknown; INVOLVED IN: biological_process unknown; LOCATED IN: monolayer-surrounded lipid storage body, integral to membrane; CONTAINS InterPro DOMAIN/s: Oleosin (InterPro:IPR000136); BEST Arabidopsis thaliana protein match is: GRP20 (GLYCINE-RICH PROTEIN 20); lipid binding / nutrient reservoir (TAIR:AT5G07560.1); Has 374 Blast hits to 374 proteins in 44 species: A…		2.32915	3.24836	1.90487	0.0364183	0.00386401	0.118598
AT1G18570	MYB DOMAIN PROTEIN 51 (MYB51); FUNCTIONS IN: transcription factor activity, DNA binding; INVOLVED IN: in 11 processes; EXPRESSED IN: 16 plant structures; EXPRESSED DURING: 9 growth stages; CONTAINS InterPro DOMAIN/s: SANT, DNA-binding (InterPro:IPR001005), Homeodomain-like (InterPro:IPR009057), Myb, DNA-binding (InterPro:IPR014778), Myb-type HTH DNA-binding domain (InterPro:IPR017930), Homeodomai…	MYB51 (MYB DOMAIN PROTEIN 51); DNA binding / transcription factor	1.51735	3.2449	1.85387	0.00285652	5.6474e-10	4.29591e-05
AT5G09415			0.878297	3.24085	0.170365	0.820941	0.0141547	0.0422006
AT5G12180	CPK17; FUNCTIONS IN: in 6 functions; INVOLVED IN: protein amino acid phosphorylation, N-terminal protein myristoylation; EXPRESSED IN: 9 plant structures; EXPRESSED DURING: L mature pollen stage, M germinated pollen stage, 4 anthesis, C globular stage, petal differentiation and expansion stage; CONTAINS InterPro DOMAIN/s: Protein kinase, ATP binding site (InterPro:IPR017441), EF-HAND 1 (InterPro:…	CPK17; ATP binding / calcium ion binding / calmodulin-dependent protein kinase/ kinase/ protein kinase/ protein serine/threonine kinase	1.71449	3.23474	2.69215	0.438914	0.0653841	0.12816
AT1G52342	unknown protein; FUNCTIONS IN: molecular_function unknown; INVOLVED IN: biological_process unknown; LOCATED IN: cellular_component unknown; Has 21 Blast hits to 21 proteins in 5 species: Archae - 0; Bacteria - 0; Metazoa - 0; Fungi - 0; Plants - 21; Viruses - 0; Other Eukaryotes - 0 (source: NCBI BLink).	unknown protein	1.29778	3.22885	1.12443	0.296702	0.000214401	0.640999
AT2G33790	ARABINOGALACTAN PROTEIN30 (AGP30); FUNCTIONS IN: molecular_function unknown; INVOLVED IN: biological_process unknown; LOCATED IN: endomembrane system; EXPRESSED IN: root; CONTAINS InterPro DOMAIN/s: Pollen Ole e 1 allergen and extensin (InterPro:IPR006041); BEST Arabidopsis thaliana protein match is: AGP31 (arabinogalactan-protein 31) (TAIR:AT1G28290.2); Has 4478 Blast hits to 1782 proteins in 26…	AGP30 (ARABINOGALACTAN PROTEIN30)	2.73429	3.21854	1.74646	1.05667e-06	3.20598e-07	0.00010511
AT5G06080	LOB DOMAIN-CONTAINING PROTEIN 33 (LBD33); INVOLVED IN: biological_process unknown; CONTAINS InterPro DOMAIN/s: Lateral organ boundaries, LOB (InterPro:IPR004883); BEST Arabidopsis thaliana protein match is: LBD29 (LATERAL ORGAN BOUNDARIES-DOMAIN 29) (TAIR:AT3G58190.1); Has 561 Blast hits to 558 proteins in 17 species: Archae - 0; Bacteria - 0; Metazoa - 0; Fungi - 0; Plants - 561; Viruses - 0; Ot…	LBD33 (LOB DOMAIN-CONTAINING PROTEIN 33)	3.23151	3.21003	1.60799	0.0230003	0.0250227	0.402103
AT3G48280	CYP71A25; FUNCTIONS IN: electron carrier activity, monooxygenase activity, iron ion binding, oxygen binding, heme binding; CONTAINS InterPro DOMAIN/s: Cytochrome P450 (InterPro:IPR001128), Cytochrome P450, C-terminal region (InterPro:IPR017973), Cytochrome P450, conserved site (InterPro:IPR017972), Cytochrome P450, E-class, group I (InterPro:IPR002401); BEST Arabidopsis thaliana protein match is:…	CYP71A25; electron carrier/ heme binding / iron ion binding / monooxygenase/ oxygen binding	2.04242	3.18806	2.20098	0.114852	0.0086897	0.0803864
AT3G48290	CYP71A24; FUNCTIONS IN: electron carrier activity, monooxygenase activity, iron ion binding, oxygen binding, heme binding; CONTAINS InterPro DOMAIN/s: Cytochrome P450 (InterPro:IPR001128), Cytochrome P450, C-terminal region (InterPro:IPR017973), Cytochrome P450, E-class, group I (InterPro:IPR002401), Cytochrome P450, conserved site (InterPro:IPR017972); BEST Arabidopsis thaliana protein match is:…	CYP71A24; electron carrier/ heme binding / iron ion binding / monooxygenase/ oxygen binding	1.53146	3.17687	0.91805	0.525934	0.0575563	0.908949
AT3G55090	ATPase, coupled to transmembrane movement of substances; FUNCTIONS IN: ATPase activity, coupled to transmembrane movement of substances; INVOLVED IN: response to cyclopentenone; LOCATED IN: membrane; EXPRESSED IN: sepal, flower, root, carpel, stamen; EXPRESSED DURING: 4 anthesis, petal differentiation and expansion stage; CONTAINS InterPro DOMAIN/s: ATPase, AAA+ type, core (InterPro:IPR003593), A…	ATPase, coupled to transmembrane movement of substances	2.44932	3.16868	3.15249	0.0016059	0.000196882	0.000205772
AT5G60180	Arabidopsis Pumilio 19 (APUM19); FUNCTIONS IN: RNA binding, binding; INVOLVED IN: biological_process unknown; LOCATED IN: cellular_component unknown; CONTAINS InterPro DOMAIN/s: Pumilio RNA-binding region (InterPro:IPR001313), Armadillo-like helical (InterPro:IPR011989), Armadillo-type fold (InterPro:IPR016024); BEST Arabidopsis thaliana protein match is: APUM18 (Arabidopsis Pumilio 18); RNA bind…	APUM19 (Arabidopsis Pumilio 19); RNA binding / binding	4.72414	3.16599	2.64299	0.00236881	0.0283129	0.069096
AT5G01600	ATFER1; FUNCTIONS IN: ferric iron binding, iron ion binding; INVOLVED IN: in 11 processes; LOCATED IN: thylakoid, chloroplast thylakoid membrane, chloroplast stroma, chloroplast, membrane; EXPRESSED IN: 25 plant structures; EXPRESSED DURING: 14 growth stages; CONTAINS InterPro DOMAIN/s: Ferritin, N-terminal (InterPro:IPR001519), Ferritin-related (InterPro:IPR012347), Ferritin-like (InterPro:IPR00…	ATFER1; ferric iron binding / iron ion binding	1.79723	3.16148	0.579519	0.00466333	0.00012198	0.00772704
AT2G44910	ARABIDOPSIS THALIANA HOMEOBOX-LEUCINE ZIPPER PROTEIN 4 (ATHB4); FUNCTIONS IN: transcription factor activity, DNA binding; INVOLVED IN: response to far red light, regulation of transcription, DNA-dependent, shade avoidance; LOCATED IN: nucleus; EXPRESSED IN: 7 plant structures; EXPRESSED DURING: 4 anthesis, F mature embryo stage, petal differentiation and expansion stage, D bilateral stage, E expa…	ATHB4 (ARABIDOPSIS THALIANA HOMEOBOX-LEUCINE ZIPPER PROTEIN 4); DNA binding / transcription factor	2.79931	3.12702	2.99954	6.30491e-05	1.55558e-05	2.7219e-05
AT5G38800	Arabidopsis thaliana basic leucine-zipper 43 (AtbZIP43); FUNCTIONS IN: transcription factor activity, DNA binding; INVOLVED IN: regulation of transcription, DNA-dependent; LOCATED IN: nucleus; CONTAINS InterPro DOMAIN/s: Basic-leucine zipper (bZIP) transcription factor (InterPro:IPR004827), bZIP transcription factor, bZIP-1 (InterPro:IPR011616); BEST Arabidopsis thaliana protein match is: ATBZIP4…	AtbZIP43 (Arabidopsis thaliana basic leucine-zipper 43); DNA binding / transcription factor	1.13556	3.11218	2.65112	0.844346	0.0447079	0.0885546
AT3G14440	NINE-CIS-EPOXYCAROTENOID DIOXYGENASE 3 (NCED3); FUNCTIONS IN: 9-cis-epoxycarotenoid dioxygenase activity; INVOLVED IN: response to water deprivation, hyperosmotic salinity response, abscisic acid biosynthetic process, response to osmotic stress; LOCATED IN: chloroplast thylakoid membrane, chloroplast stroma; EXPRESSED IN: 14 plant structures; EXPRESSED DURING: 4 anthesis, LP.04 four leaves visibl…	NCED3 (NINE-CIS-EPOXYCAROTENOID DIOXYGENASE 3); 9-cis-epoxycarotenoid dioxygenase	2.07737	3.10174	1.85541	4.01287e-07	9.44368e-11	6.55652e-06
AT3G57540	remorin family protein; FUNCTIONS IN: DNA binding; INVOLVED IN: biological_process unknown; LOCATED IN: cellular_component unknown; EXPRESSED IN: 14 plant structures; EXPRESSED DURING: 7 growth stages; CONTAINS InterPro DOMAIN/s: Remorin, C-terminal region (InterPro:IPR005516); BEST Arabidopsis thaliana protein match is: remorin family protein (TAIR:AT2G41870.1); Has 265 Blast hits to 265 protein…	remorin family protein	2.26869	3.0832	1.31522	1.03848e-07	2.36519e-10	0.0263055
AT2G18550	HOMEOBOX-2 (HB-2); FUNCTIONS IN: transcription factor activity, DNA binding; INVOLVED IN: regulation of transcription, DNA-dependent, regulation of transcription; LOCATED IN: nucleus; EXPRESSED IN: 21 plant structures; EXPRESSED DURING: 13 growth stages; CONTAINS InterPro DOMAIN/s: Homeobox, conserved site (InterPro:IPR017970), Homeobox (InterPro:IPR001356), Homeodomain-like (InterPro:IPR009057),…	HB-2 (HOMEOBOX-2); DNA binding / transcription factor	2.91196	3.0744	0.869155	0.0763472	0.0632944	0.853427
AT5G16980	NADP-dependent oxidoreductase, putative; FUNCTIONS IN: oxidoreductase activity, binding, catalytic activity, zinc ion binding; INVOLVED IN: response to oxidative stress, response to cyclopentenone; EXPRESSED IN: 11 plant structures; EXPRESSED DURING: LP.06 six leaves visible, 4 anthesis, LP.04 four leaves visible, petal differentiation and expansion stage; CONTAINS InterPro DOMAIN/s: GroES-like (…	NADP-dependent oxidoreductase, putative	8.27395	3.07356	6.84888	0.000239475	0.0709803	0.000955802
AT1G30220	INOSITOL TRANSPORTER 2 (INT2); FUNCTIONS IN: carbohydrate transmembrane transporter activity, sugar:hydrogen symporter activity; INVOLVED IN: transport, transmembrane transport; LOCATED IN: integral to membrane, membrane; EXPRESSED IN: 23 plant structures; EXPRESSED DURING: 13 growth stages; CONTAINS InterPro DOMAIN/s: Sugar transporter, conserved site (InterPro:IPR005829), General substrate tran…	INT2 (INOSITOL TRANSPORTER 2); carbohydrate transmembrane transporter/ sugar:hydrogen symporter	2.34881	3.06472	1.2491	0.0277644	0.00401587	0.596415
AT1G26290	unknown protein; FUNCTIONS IN: molecular_function unknown; INVOLVED IN: biological_process unknown; LOCATED IN: cellular_component unknown; EXPRESSED IN: leaf apex, flower; EXPRESSED DURING: petal differentiation and expansion stage; Has 121 Blast hits to 107 proteins in 33 species: Archae - 0; Bacteria - 6; Metazoa - 15; Fungi - 3; Plants - 7; Viruses - 0; Other Eukaryotes - 90 (source: NCBI BLi…	unknown protein	0.963635	3.04299	3.51645	0.977443	0.303318	0.234585
AT5G52310	LOW-TEMPERATURE-INDUCED 78 (LTI78); FUNCTIONS IN: molecular_function unknown; INVOLVED IN: in 7 processes; LOCATED IN: cellular_component unknown; EXPRESSED IN: 24 plant structures; EXPRESSED DURING: 14 growth stages; BEST Arabidopsis thaliana protein match is: LTI65 (LOW-TEMPERATURE-INDUCED 65) (TAIR:AT5G52300.2); Has 4537 Blast hits to 2803 proteins in 300 species: Archae - 2; Bacteria - 1332; …	LTI78 (LOW-TEMPERATURE-INDUCED 78)	2.42773	3.04181	2.54693	8.71578e-16	6.36835e-18	2.93967e-16
AT2G05940	protein kinase, putative; FUNCTIONS IN: protein serine/threonine kinase activity, protein kinase activity, kinase activity, ATP binding; INVOLVED IN: protein amino acid phosphorylation; LOCATED IN: cellular_component unknown; EXPRESSED IN: 22 plant structures; EXPRESSED DURING: 13 growth stages; CONTAINS InterPro DOMAIN/s: Protein kinase, core (InterPro:IPR000719), Serine/threonine protein kinase…	protein kinase, putative	2.13957	3.03202	3.00496	2.4723e-08	1.45049e-10	1.6206e-10
AT2G14247	Expressed protein; FUNCTIONS IN: molecular_function unknown; INVOLVED IN: biological_process unknown; LOCATED IN: chloroplast; Has 6 Blast hits to 6 proteins in 1 species: Archae - 0; Bacteria - 0; Metazoa - 0; Fungi - 0; Plants - 6; Viruses - 0; Other Eukaryotes - 0 (source: NCBI BLink).	Expressed protein	0.545399	3.03032	2.25446	0.140844	0.000945865	0.0141873
AT2G02450	Arabidopsis NAC domain containing protein 35 (ANAC035); FUNCTIONS IN: transcription factor activity; INVOLVED IN: multicellular organismal development, regulation of transcription; LOCATED IN: cellular_component unknown; EXPRESSED IN: 18 plant structures; EXPRESSED DURING: 12 growth stages; CONTAINS InterPro DOMAIN/s: No apical meristem (NAM) protein (InterPro:IPR003441); BEST Arabidopsis thalian…	ANAC035 (Arabidopsis NAC domain containing protein 35); transcription factor	0.881374	2.98559	1.44953	0.841031	0.0364914	0.519443
AT4G29930	basic helix-loop-helix (bHLH) family protein; FUNCTIONS IN: transcription factor activity, DNA binding; INVOLVED IN: regulation of transcription; LOCATED IN: nucleus; CONTAINS InterPro DOMAIN/s: Basic helix-loop-helix dimerisation region bHLH (InterPro:IPR001092), Helix-loop-helix DNA-binding (InterPro:IPR011598); BEST Arabidopsis thaliana protein match is: basic helix-loop-helix (bHLH) family pr…	basic helix-loop-helix (bHLH) family protein	1.57743	2.96932	1.6	0.00538533	1.07998e-07	0.00442707
AT2G36800	DON-GLUCOSYLTRANSFERASE 1 (DOGT1); FUNCTIONS IN: in 7 functions; INVOLVED IN: brassinosteroid metabolic process; CONTAINS InterPro DOMAIN/s: UDP-glucuronosyl/UDP-glucosyltransferase (InterPro:IPR002213); BEST Arabidopsis thaliana protein match is: UGT73C6 (UDP-glucosyl transferase 73C6); UDP-glucosyltransferase/ UDP-glycosyltransferase/ quercetin 3-O-glucosyltransferase/ quercetin 4'-O-glucosyltr…	DOGT1 (DON-GLUCOSYLTRANSFERASE 1); UDP-glycosyltransferase/ cis-zeatin O-beta-D-glucosyltransferase/ glucosyltransferase/ quercetin 4'-O-glucosyltransferase/ quercetin 7-O-glucosyltransferase/ trans-zeatin O-beta-D-glucosyltransferase/ transferase, transf	2.57139	2.94825	3.28672	0.226768	0.158877	0.11541
AT2G03420	unknown protein; FUNCTIONS IN: molecular_function unknown; INVOLVED IN: biological_process unknown; EXPRESSED IN: 21 plant structures; EXPRESSED DURING: 13 growth stages; Has 16 Blast hits to 16 proteins in 8 species: Archae - 0; Bacteria - 0; Metazoa - 0; Fungi - 0; Plants - 16; Viruses - 0; Other Eukaryotes - 0 (source: NCBI BLink).	unknown protein	2.08859	2.93646	1.04456	0.270431	0.0929348	0.955053
AT2G41170	F-box family protein; FUNCTIONS IN: molecular_function unknown; INVOLVED IN: biological_process unknown; LOCATED IN: endomembrane system; CONTAINS InterPro DOMAIN/s: Cyclin-like F-box (InterPro:IPR001810); BEST Arabidopsis thaliana protein match is: F-box family protein (TAIR:AT2G26850.1); Has 53 Blast hits to 52 proteins in 12 species: Archae - 0; Bacteria - 0; Metazoa - 0; Fungi - 0; Plants - 5…	F-box family protein	2.04664	2.91752	2.64218	0.00957359	0.0010094	0.00183781
AT1G08430	ALUMINUM-ACTIVATED MALATE TRANSPORTER 1 (ALMT1); FUNCTIONS IN: malate transmembrane transporter activity; INVOLVED IN: response to aluminum ion; LOCATED IN: cellular_component unknown; EXPRESSED IN: 11 plant structures; EXPRESSED DURING: E expanded cotyledon stage; CONTAINS InterPro DOMAIN/s: Uncharacterised protein family UPF0005 (InterPro:IPR006214); BEST Arabidopsis thaliana protein match is: …	ALMT1 (ALUMINUM-ACTIVATED MALATE TRANSPORTER 1); malate transmembrane transporter	2.02553	2.91519	1.46115	2.2126e-05	7.37704e-07	0.00204401
AT3G54820	PLASMA MEMBRANE INTRINSIC PROTEIN 2;5 (PIP2;5); FUNCTIONS IN: water channel activity; INVOLVED IN: transport; LOCATED IN: integral to membrane, membrane; EXPRESSED IN: 17 plant structures; EXPRESSED DURING: 10 growth stages; CONTAINS InterPro DOMAIN/s: Aquaporin (InterPro:IPR012269), Major intrinsic protein (InterPro:IPR000425); BEST Arabidopsis thaliana protein match is: PIP2B (PLASMA MEMBRANE I…	PIP2;5 (PLASMA MEMBRANE INTRINSIC PROTEIN 2;5); water channel	3.74907	2.91275	3.70823	0.000123835	0.0016798	0.00015222
AT1G69880	thioredoxin H-type 8 (ATH8); INVOLVED IN: N-terminal protein myristoylation, cell redox homeostasis; LOCATED IN: cellular_component unknown; EXPRESSED IN: 15 plant structures; EXPRESSED DURING: 6 growth stages; CONTAINS InterPro DOMAIN/s: Thioredoxin fold (InterPro:IPR012335), Thioredoxin, core (InterPro:IPR015467), Thioredoxin-like (InterPro:IPR017936), Thioredoxin domain (InterPro:IPR013766), T…	ATH8 (thioredoxin H-type 8)	0.910841	2.90337	3.33897	0.865971	0.0231294	0.00946215
AT3G56790	RNA splicing factor-related; FUNCTIONS IN: molecular_function unknown; INVOLVED IN: biological_process unknown; LOCATED IN: cellular_component unknown; CONTAINS InterPro DOMAIN/s: Pre-mRNA-splicing factor 3 (InterPro:IPR013881); BEST Arabidopsis thaliana protein match is: RNA splicing factor-related (TAIR:AT3G55930.1); Has 255 Blast hits to 238 proteins in 115 species: Archae - 0; Bacteria - 0; M…	RNA splicing factor-related	2.30919	2.89206	1.92519	0.118262	0.0441971	0.234932
AT2G25625	unknown protein; FUNCTIONS IN: molecular_function unknown; INVOLVED IN: biological_process unknown; LOCATED IN: chloroplast; EXPRESSED IN: 10 plant structures; EXPRESSED DURING: LP.06 six leaves visible, 4 anthesis, LP.04 four leaves visible, petal differentiation and expansion stage; Has 15 Blast hits to 15 proteins in 5 species: Archae - 0; Bacteria - 0; Metazoa - 0; Fungi - 0; Plants - 15; Vir…	unknown protein	1.64034	2.88145	1.62534	0.003498	1.68611e-07	0.00434702
AT3G02940	myb domain protein 107 (MYB107); FUNCTIONS IN: transcription factor activity, DNA binding; INVOLVED IN: regulation of transcription, DNA-dependent, response to salicylic acid stimulus; EXPRESSED IN: embryo, sepal, pedicel; EXPRESSED DURING: 4 anthesis, C globular stage; CONTAINS InterPro DOMAIN/s: SANT, DNA-binding (InterPro:IPR001005), Homeodomain-like (InterPro:IPR009057), Myb, DNA-binding (Int…	MYB107 (myb domain protein 107); DNA binding / transcription factor	2.20945	2.87547	2.33818	1.95364e-05	1.92959e-07	7.53024e-06
AT3G59940	kelch repeat-containing F-box family protein; FUNCTIONS IN: molecular_function unknown; INVOLVED IN: biological_process unknown; LOCATED IN: cellular_component unknown; EXPRESSED IN: 23 plant structures; EXPRESSED DURING: 13 growth stages; CONTAINS InterPro DOMAIN/s: Cyclin-like F-box (InterPro:IPR001810), Galactose oxidase/kelch, beta-propeller (InterPro:IPR011043), Kelch repeat type 1 (InterPro…	kelch repeat-containing F-box family protein	1.80368	2.86923	1.19956	0.000426395	1.45025e-06	0.180163
AT3G05335			2.13048	2.86725	1.21408	0.228283	0.0837984	0.780145
AT3G17225	invertase/pectin methylesterase inhibitor family protein; FUNCTIONS IN: enzyme inhibitor activity, pectinesterase inhibitor activity, pectinesterase activity; INVOLVED IN: biological_process unknown; LOCATED IN: endomembrane system; CONTAINS InterPro DOMAIN/s: Pectinesterase inhibitor (InterPro:IPR006501); BEST Arabidopsis thaliana protein match is: invertase/pectin methylesterase inhibitor famil…	invertase/pectin methylesterase inhibitor family protein	1.33069	2.85715	1.38534	0.399554	0.0017807	0.338094
AT5G18300	Arabidopsis NAC domain containing protein 88 (anac088); FUNCTIONS IN: transcription factor activity; INVOLVED IN: multicellular organismal development, regulation of transcription; LOCATED IN: cellular_component unknown; CONTAINS InterPro DOMAIN/s: No apical meristem (NAM) protein (InterPro:IPR003441); BEST Arabidopsis thaliana protein match is: DNA binding (TAIR:AT5G18037.1); Has 1147 Blast hits…	anac088 (Arabidopsis NAC domain containing protein 88); transcription factor	1.53258	2.85161	1.36935	0.249809	0.00414719	0.407933
AT4G12410	auxin-responsive family protein; FUNCTIONS IN: molecular_function unknown; INVOLVED IN: response to auxin stimulus; EXPRESSED IN: 9 plant structures; EXPRESSED DURING: 4 anthesis, C globular stage, petal differentiation and expansion stage; CONTAINS InterPro DOMAIN/s: Auxin responsive SAUR protein (InterPro:IPR003676); BEST Arabidopsis thaliana protein match is: auxin-responsive family protein (T…	auxin-responsive family protein	2.88341	2.8376	1.99592	0.00149924	0.00186426	0.0380465
AT4G21730	expressed protein		3.09806	2.82755	2.36602	0.0159013	0.0284303	0.0745115
AT5G06385			3.11101	2.82507	2.05598	0.0661133	0.100677	0.279415
AT3G50980	DEHYDRIN XERO 1 (XERO1); FUNCTIONS IN: molecular_function unknown; INVOLVED IN: response to water, response to stress; LOCATED IN: cellular_component unknown; EXPRESSED IN: shoot apex, leaf whorl, petal, inflorescence meristem, seed; EXPRESSED DURING: F mature embryo stage, petal differentiation and expansion stage, E expanded cotyledon stage; CONTAINS InterPro DOMAIN/s: Dehydrin (InterPro:IPR000…	XERO1 (DEHYDRIN XERO 1)	1.35635	2.82287	1.19745	0.512244	0.0165872	0.708293
AT4G31370	FASCICLIN-LIKE ARABINOGALACTAN PROTEIN 5 PRECURSOR (FLA5); FUNCTIONS IN: molecular_function unknown; INVOLVED IN: N-terminal protein myristoylation; LOCATED IN: anchored to membrane; CONTAINS InterPro DOMAIN/s: FAS1 domain (InterPro:IPR000782); BEST Arabidopsis thaliana protein match is: FLA3 (FASCICLIN-LIKE ARABINOGALACTAN PROTEIN 3 PRECURSOR) (TAIR:AT2G24450.1); Has 2213 Blast hits to 1719 prot…	FLA5 (FASCICLIN-LIKE ARABINOGALACTAN PROTEIN 5 PRECURSOR)	2.14662	2.81944	1.10471	0.0889154	0.0193339	0.843977
AT2G44255		other RNA	2.81146	2.81304	2.5061	0.0241218	0.0247549	0.0438552
AT5G13580	ABC transporter family protein; FUNCTIONS IN: ATPase activity, coupled to transmembrane movement of substances; INVOLVED IN: response to nematode; LOCATED IN: membrane; EXPRESSED IN: 10 plant structures; EXPRESSED DURING: 4 anthesis, C globular stage, petal differentiation and expansion stage; CONTAINS InterPro DOMAIN/s: ATPase, AAA+ type, core (InterPro:IPR003593), ABC transporter-like (InterPro…	ABC transporter family protein	1.87248	2.81064	2.21722	0.014787	0.00128617	0.0049626
AT4G35640	Serine acetyltransferase 3;2 (ATSERAT3;2); FUNCTIONS IN: acetyltransferase activity, serine O-acetyltransferase activity; INVOLVED IN: sulfate assimilation; LOCATED IN: cytosol; EXPRESSED IN: root vascular system; CONTAINS InterPro DOMAIN/s: Hexapeptide transferase, conserved site (InterPro:IPR018357), Serine O-acetyltransferase (InterPro:IPR005881), Trimeric LpxA-like (InterPro:IPR011004), Bacte…	ATSERAT3;2 (Serine acetyltransferase 3;2); acetyltransferase/ serine O-acetyltransferase	2.18231	2.80107	3.43547	0.064142	0.0141648	0.00321563
AT3G12833			2.20645	2.79277	2.97277	0.213575	0.0988079	0.0764593
AT1G48100	glycoside hydrolase family 28 protein / polygalacturonase (pectinase) family protein; FUNCTIONS IN: polygalacturonase activity; INVOLVED IN: carbohydrate metabolic process; EXPRESSED IN: 19 plant structures; EXPRESSED DURING: 10 growth stages; CONTAINS InterPro DOMAIN/s: Pectin lyase fold/virulence factor (InterPro:IPR011050), Pectin lyase fold (InterPro:IPR012334), Glycoside hydrolase, family 28…	glycoside hydrolase family 28 protein / polygalacturonase (pectinase) family protein	1.75295	2.78413	1.955	0.113587	0.00384149	0.0589319
AT3G49570	RESPONSE TO LOW SULFUR 3 (LSU3); FUNCTIONS IN: molecular_function unknown; INVOLVED IN: biological_process unknown; LOCATED IN: cellular_component unknown; BEST Arabidopsis thaliana protein match is: LSU2 (RESPONSE TO LOW SULFUR 2) (TAIR:AT5G24660.1); Has 43 Blast hits to 43 proteins in 9 species: Archae - 0; Bacteria - 0; Metazoa - 1; Fungi - 0; Plants - 42; Viruses - 0; Other Eukaryotes - 0 (so…	LSU3 (RESPONSE TO LOW SULFUR 3)	4.47613	2.78195	4.22842	2.85488e-06	0.000746159	6.05197e-06
AT1G09253			1.93158	2.77145	1.99783	0.104081	0.0110539	0.0900384
AT3G25905	CLAVATA3/ESR-RELATED 27 (CLE27); FUNCTIONS IN: protein binding, receptor binding; INVOLVED IN: signal transduction; LOCATED IN: apoplast; EXPRESSED IN: 8 plant structures; EXPRESSED DURING: 6 growth stages; Has 3 Blast hits to 3 proteins in 1 species: Archae - 0; Bacteria - 0; Metazoa - 0; Fungi - 0; Plants - 3; Viruses - 0; Other Eukaryotes - 0 (source: NCBI BLink).	CLE27 (CLAVATA3/ESR-RELATED 27); protein binding / receptor binding	1.57037	2.76059	0.825913	0.12908	0.000890518	0.564278
AT1G10710	FUNCTIONS IN: molecular_function unknown; INVOLVED IN: biological_process unknown; LOCATED IN: cellular_component unknown; EXPRESSED IN: 11 plant structures; EXPRESSED DURING: 6 growth stages; BEST Arabidopsis thaliana protein match is: unknown protein (TAIR:AT1G10717.1); Has 15 Blast hits to 15 proteins in 3 species: Archae - 0; Bacteria - 0; Metazoa - 0; Fungi - 0; Plants - 15; Viruses - 0; Oth…		1.33669	2.75921	1.40701	0.60983	0.0497349	0.548991
AT1G07460	legume lectin family protein; FUNCTIONS IN: carbohydrate binding, sugar binding; INVOLVED IN: biological_process unknown; LOCATED IN: anchored to membrane; CONTAINS InterPro DOMAIN/s: Legume lectin, beta domain (InterPro:IPR001220), Concanavalin A-like lectin/glucanase, subgroup (InterPro:IPR013320), Concanavalin A-like lectin/glucanase (InterPro:IPR008985); BEST Arabidopsis thaliana protein matc…	legume lectin family protein	1.96086	2.75885	2.06539	0.105329	0.0134948	0.082648
AT5G05390	laccase 12 (LAC12); FUNCTIONS IN: laccase activity; INVOLVED IN: oxidation reduction, lignin catabolic process; LOCATED IN: endomembrane system, apoplast; EXPRESSED IN: 7 plant structures; EXPRESSED DURING: petal differentiation and expansion stage; CONTAINS InterPro DOMAIN/s: Multicopper oxidase, type 3 (InterPro:IPR011707), Laccase (InterPro:IPR017761), Multicopper oxidase, type 2 (InterPro:IPR…	LAC12 (laccase 12); laccase	3.20089	2.75002	3.38428	0.00776974	0.0185868	0.00589714
AT5G10180	AST68; FUNCTIONS IN: sulfate transmembrane transporter activity; INVOLVED IN: sulfate transport; LOCATED IN: integral to membrane, membrane; EXPRESSED IN: 23 plant structures; EXPRESSED DURING: 10 growth stages; CONTAINS InterPro DOMAIN/s: Sulphate transporter (InterPro:IPR011547), Sulphate transporter/antisigma-factor antagonist STAS (InterPro:IPR002645), Sulphate anion transporter, conserved si…	AST68; sulfate transmembrane transporter	2.6703	2.74562	3.37273	2.41826e-05	1.86177e-05	1.69834e-06
AT5G07550	GLYCINE-RICH PROTEIN 19 (GRP19); FUNCTIONS IN: lipid binding; INVOLVED IN: sexual reproduction, lipid storage; LOCATED IN: extracellular region, membrane; EXPRESSED IN: 7 plant structures; EXPRESSED DURING: 4 anthesis, petal differentiation and expansion stage; CONTAINS InterPro DOMAIN/s: Oleosin (InterPro:IPR000136); BEST Arabidopsis thaliana protein match is: GRP20 (GLYCINE-RICH PROTEIN 20); li…	GRP19 (GLYCINE-RICH PROTEIN 19); lipid binding	1.95862	2.74556	1.37589	0.0877703	0.00980613	0.438213
AT5G50260	cysteine proteinase, putative; FUNCTIONS IN: cysteine-type endopeptidase activity, cysteine-type peptidase activity; INVOLVED IN: proteolysis; LOCATED IN: endomembrane system; EXPRESSED IN: 8 plant structures; EXPRESSED DURING: 4 anthesis, C globular stage, petal differentiation and expansion stage; CONTAINS InterPro DOMAIN/s: Peptidase C1A, papain (InterPro:IPR013128), Proteinase inhibitor I29, …	cysteine proteinase, putative	1.84841	2.73655	1.31244	0.150063	0.0162628	0.547874
AT4G28530	Arabidopsis NAC domain containing protein 74 (anac074); FUNCTIONS IN: transcription factor activity; INVOLVED IN: multicellular organismal development, regulation of transcription; LOCATED IN: cellular_component unknown; EXPRESSED IN: 18 plant structures; EXPRESSED DURING: 13 growth stages; CONTAINS InterPro DOMAIN/s: No apical meristem (NAM) protein (InterPro:IPR003441); BEST Arabidopsis thalian…	anac074 (Arabidopsis NAC domain containing protein 74); transcription factor	1.08081	2.72915	0.428337	0.725448	3.40071e-05	0.00392354
AT1G05675			1.38176	2.72716	1.83793	0.508473	0.027187	0.197909
AT1G71200	DNA binding / transcription factor; FUNCTIONS IN: transcription factor activity, DNA binding; INVOLVED IN: regulation of transcription; LOCATED IN: nucleus; CONTAINS InterPro DOMAIN/s: Basic helix-loop-helix dimerisation region bHLH (InterPro:IPR001092), Helix-loop-helix DNA-binding (InterPro:IPR011598); BEST Arabidopsis thaliana protein match is: BHLH038; DNA binding / transcription factor (TAIR…	DNA binding / transcription factor	1.58934	2.72323	1.20685	0.000106848	1.00535e-09	0.0736537
AT2G25297			2.6054	2.7192	1.72026	0.137899	0.121562	0.437411
AT5G06090	GLYCEROL-3-PHOSPHATE ACYLTRANSFERASE 7 (GPAT7); FUNCTIONS IN: 1-acylglycerol-3-phosphate O-acyltransferase activity, acyltransferase activity; INVOLVED IN: metabolic process; CONTAINS InterPro DOMAIN/s: Phospholipid/glycerol acyltransferase (InterPro:IPR002123); BEST Arabidopsis thaliana protein match is: GPAT5 (GLYCEROL-3-PHOSPHATE ACYLTRANSFERASE 5); 1-acylglycerol-3-phosphate O-acyltransferase…	GPAT7 (GLYCEROL-3-PHOSPHATE ACYLTRANSFERASE 7); 1-acylglycerol-3-phosphate O-acyltransferase/ acyltransferase	2.37628	2.71508	2.86838	0.00464994	0.0020617	0.0014912
AT1G18100	E12A11; FUNCTIONS IN: phosphatidylethanolamine binding; INVOLVED IN: biological_process unknown; LOCATED IN: cellular_component unknown; EXPRESSED IN: sperm cell; CONTAINS InterPro DOMAIN/s: Phosphatidylethanolamine-binding, conserved site (InterPro:IPR001858), Phosphatidylethanolamine-binding protein PEBP (InterPro:IPR008914); BEST Arabidopsis thaliana protein match is: TFL1 (TERMINAL FLOWER 1);…	E12A11; phosphatidylethanolamine binding	2.34666	2.70828	1.10677	0.000139182	1.89043e-05	0.630872
AT4G28110	myb domain protein 41 (AtMYB41); FUNCTIONS IN: transcription factor activity, DNA binding; INVOLVED IN: in 8 processes; CONTAINS InterPro DOMAIN/s: SANT, DNA-binding (InterPro:IPR001005), Homeodomain-like (InterPro:IPR009057), Myb, DNA-binding (InterPro:IPR014778), Myb-type HTH DNA-binding domain (InterPro:IPR017930), Homeodomain-related (InterPro:IPR012287), Myb transcription factor (InterPro:IP…	AtMYB41 (myb domain protein 41); DNA binding / transcription factor	1.82253	2.70635	2.09064	0.0431586	0.00298003	0.0171172
AT4G32950	protein phosphatase 2C, putative / PP2C, putative; FUNCTIONS IN: protein serine/threonine phosphatase activity, catalytic activity; INVOLVED IN: biological_process unknown; LOCATED IN: cellular_component unknown; EXPRESSED IN: 6 plant structures; EXPRESSED DURING: 4 anthesis, petal differentiation and expansion stage, E expanded cotyledon stage; CONTAINS InterPro DOMAIN/s: Protein phosphatase 2C-…	protein phosphatase 2C, putative / PP2C, putative	4.58916	2.69894	21.2512	9.77776e-06	0.0029984	1.45973e-12
AT3G15370	ARABIDOPSIS THALIANA EXPANSIN 12 (ATEXPA12); INVOLVED IN: plant-type cell wall organization, unidimensional cell growth, plant-type cell wall loosening; LOCATED IN: endomembrane system, extracellular region; EXPRESSED IN: root; CONTAINS InterPro DOMAIN/s: Barwin-related endoglucanase (InterPro:IPR009009), Pollen allergen, N-terminal (InterPro:IPR014734), Expansin (InterPro:IPR002963), Rare lipopr…	ATEXPA12 (ARABIDOPSIS THALIANA EXPANSIN 12)	1.92761	2.69235	1.09044	0.0547859	0.00426123	0.813413
AT5G37820	NOD26-LIKE INTRINSIC PROTEIN 4;2 (NIP4;2); FUNCTIONS IN: water channel activity; INVOLVED IN: transport; LOCATED IN: integral to membrane, membrane; EXPRESSED IN: flower, root, cultured cell, leaf; CONTAINS InterPro DOMAIN/s: Aquaporin (InterPro:IPR012269), Major intrinsic protein (InterPro:IPR000425); BEST Arabidopsis thaliana protein match is: NIP4;1 (NOD26-LIKE INTRINSIC PROTEIN 4;1); water ch…	NIP4;2 (NOD26-LIKE INTRINSIC PROTEIN 4;2); water channel	1.7379	2.68653	1.85291	0.0777441	0.0026827	0.0511521
AT3G17790	PAP17; FUNCTIONS IN: phosphatase activity, protein serine/threonine phosphatase activity, acid phosphatase activity; INVOLVED IN: response to hydrogen peroxide, cellular phosphate ion homeostasis; LOCATED IN: cell surface; EXPRESSED IN: 23 plant structures; EXPRESSED DURING: 15 growth stages; CONTAINS InterPro DOMAIN/s: Metallophosphoesterase (InterPro:IPR004843); BEST Arabidopsis thaliana protei…	PAP17; acid phosphatase/ phosphatase/ protein serine/threonine phosphatase	1.83714	2.68275	1.54081	1.05952e-05	2.54686e-09	0.000762777
AT3G50610	unknown protein; FUNCTIONS IN: molecular_function unknown; INVOLVED IN: biological_process unknown; LOCATED IN: cellular_component unknown; EXPRESSED IN: flower; EXPRESSED DURING: petal differentiation and expansion stage; BEST Arabidopsis thaliana protein match is: unknown protein (TAIR:AT5G66816.1); Has 58 Blast hits to 28 proteins in 9 species: Archae - 0; Bacteria - 2; Metazoa - 7; Fungi - 4;…	unknown protein	3.93828	2.67713	3.9604	1.50928e-06	0.000245847	1.52574e-06
AT1G78330	pseudogene, putative serine acetyltransferase, blastp match of 78% identity and 4.2e-32 P-value to GP|22758278|gb|AAN05506.1||AC099399 Putative serine acetyltransferase {Oryza sativa (japonica cultivar-group)}		2.5458	2.67684	1.06692	0.0542802	0.0434543	0.908117
AT1G54870	binding / catalytic/ oxidoreductase; FUNCTIONS IN: oxidoreductase activity, binding, catalytic activity; INVOLVED IN: metabolic process; LOCATED IN: chloroplast; EXPRESSED IN: 8 plant structures; EXPRESSED DURING: M germinated pollen stage, 4 anthesis, petal differentiation and expansion stage; CONTAINS InterPro DOMAIN/s: NAD(P)-binding (InterPro:IPR016040), Glucose/ribitol dehydrogenase (InterPr…	binding / catalytic/ oxidoreductase	1.32027	2.67294	0.40759	0.50174	0.0122102	0.103977
AT3G46250	pseudogene, similar to leaf senescence-associated receptor-like protein kinase, serine/threonine-specific receptor protein kinase, Arabidopsis thaliana, PIR:S71277; blastp match of 31% identity and 2.8e-15 P-value to GP|9837280|gb|AAG00510.1||AF285172 leaf senescence-associated receptor-like protein kinase {Phaseolus vulgaris}		3.87188	2.66834	0.53466	0.000620235	0.0131598	0.222706
AT4G05760			3.13917	2.66668	4.54923	0.101183	0.174249	0.0241008
AT1G55990	glycine-rich protein; FUNCTIONS IN: molecular_function unknown; INVOLVED IN: biological_process unknown; LOCATED IN: cellular_component unknown; BEST Arabidopsis thaliana protein match is: glycine-rich protein (TAIR:AT4G33610.1); Has 190 Blast hits to 140 proteins in 35 species: Archae - 0; Bacteria - 154; Metazoa - 7; Fungi - 0; Plants - 12; Viruses - 0; Other Eukaryotes - 17 (source: NCBI BLink…	glycine-rich protein	1.75235	2.66469	2.10176	0.0150787	0.000894807	0.00401873
AT1G70185		other RNA	0.832382	2.66285	1.12703	0.748803	0.0422429	0.826598
AT1G35180	FUNCTIONS IN: molecular_function unknown; INVOLVED IN: biological_process unknown; LOCATED IN: integral to membrane; CONTAINS InterPro DOMAIN/s: TRAM, LAG1 and CLN8 homology (InterPro:IPR006634); BEST Arabidopsis thaliana protein match is: unknown protein (TAIR:AT1G35170.1); Has 128 Blast hits to 128 proteins in 42 species: Archae - 0; Bacteria - 0; Metazoa - 49; Fungi - 4; Plants - 41; Viruses -…		1.93208	2.66278	3.12957	0.0259142	0.00120556	0.000206624
AT1G01140	CBL-INTERACTING PROTEIN KINASE 9 (CIPK9); FUNCTIONS IN: protein serine/threonine kinase activity, protein kinase activity, kinase activity, ATP binding; INVOLVED IN: signal transduction, protein amino acid phosphorylation; EXPRESSED IN: 23 plant structures; EXPRESSED DURING: 15 growth stages; CONTAINS InterPro DOMAIN/s: Protein kinase, ATP binding site (InterPro:IPR017441), Serine/threonine prote…	CIPK9 (CBL-INTERACTING PROTEIN KINASE 9); ATP binding / kinase/ protein kinase/ protein serine/threonine kinase	1.76775	2.66171	1.91501	7.0231e-05	1.17116e-08	1.26486e-05
AT4G11880	agamous-like 14 (AGL14); FUNCTIONS IN: transcription factor activity, DNA binding; INVOLVED IN: regulation of transcription, DNA-dependent; LOCATED IN: nucleus; EXPRESSED IN: root; CONTAINS InterPro DOMAIN/s: Transcription factor, MADS-box (InterPro:IPR002100), Transcription factor, K-box (InterPro:IPR002487); BEST Arabidopsis thaliana protein match is: AGL19 (AGAMOUS-LIKE 19); transcription fact…	AGL14 (agamous-like 14); DNA binding / transcription factor	3.1302	2.65047	2.10464	0.00158052	0.00715948	0.0407389
AT5G13900	protease inhibitor/seed storage/lipid transfer protein (LTP) family protein; FUNCTIONS IN: lipid binding; INVOLVED IN: lipid transport; LOCATED IN: anchored to membrane; EXPRESSED IN: hypocotyl, root; CONTAINS InterPro DOMAIN/s: Bifunctional inhibitor/plant lipid transfer protein/seed storage (InterPro:IPR016140), Plant lipid transfer protein/seed storage/trypsin-alpha amylase inhibitor (InterPro…	protease inhibitor/seed storage/lipid transfer protein (LTP) family protein	1.85985	2.64822	2.01297	0.00614508	0.00046688	0.00330833
AT1G24879			0.0299822	2.64631	1.56732	0.127942	0.287587	0.646565
AT5G39220	hydrolase, alpha/beta fold family protein; FUNCTIONS IN: hydrolase activity; EXPRESSED IN: 22 plant structures; EXPRESSED DURING: 9 growth stages; CONTAINS InterPro DOMAIN/s: Alpha/beta hydrolase fold-1 (InterPro:IPR000073); BEST Arabidopsis thaliana protein match is: hydrolase, alpha/beta fold family protein (TAIR:AT1G13820.1); Has 2166 Blast hits to 2166 proteins in 457 species: Archae - 23; Ba…	hydrolase, alpha/beta fold family protein	2.54876	2.64532	2.32601	0.00528083	0.00405348	0.0120417
ATMG00640			5.41488	2.62979	2.94376	0.0121754	0.194745	0.140677
AT1G61300	disease resistance protein (NBS-LRR class), putative; FUNCTIONS IN: protein binding, ATP binding; INVOLVED IN: N-terminal protein myristoylation, defense response, apoptosis; LOCATED IN: endomembrane system; CONTAINS InterPro DOMAIN/s: NB-ARC (InterPro:IPR002182), Leucine-rich repeat (InterPro:IPR001611); BEST Arabidopsis thaliana protein match is: disease resistance protein (CC-NBS-LRR class), p…	disease resistance protein (NBS-LRR class), putative	4.71899	2.61775	2.52958	0.00298406	0.0818091	0.0940774
AT5G27420	zinc finger (C3HC4-type RING finger) family protein; FUNCTIONS IN: protein binding, zinc ion binding; INVOLVED IN: response to chitin, response to abscisic acid stimulus; LOCATED IN: endomembrane system; EXPRESSED IN: 17 plant structures; EXPRESSED DURING: 9 growth stages; CONTAINS InterPro DOMAIN/s: Zinc finger, RING-type (InterPro:IPR001841), Zinc finger, RING/FYVE/PHD-type (InterPro:IPR013083)…	zinc finger (C3HC4-type RING finger) family protein	1.897	2.61372	1.80904	1.27279e-08	3.94641e-12	5.65672e-08
AT5G39100	GERMIN-LIKE PROTEIN 6 (GLP6); FUNCTIONS IN: manganese ion binding, nutrient reservoir activity; INVOLVED IN: biological_process unknown; LOCATED IN: apoplast; EXPRESSED IN: stem; CONTAINS InterPro DOMAIN/s: Cupin, RmlC-type (InterPro:IPR011051), Cupin 1 (InterPro:IPR006045), Germin (InterPro:IPR001929), RmlC-like jelly roll fold (InterPro:IPR014710); BEST Arabidopsis thaliana protein match is: ge…	GLP6 (GERMIN-LIKE PROTEIN 6); manganese ion binding / nutrient reservoir	3.09284	2.61366	1.0401	0.0882123	0.163292	0.960059
AT3G56620	integral membrane family protein / nodulin MtN21-related; LOCATED IN: membrane; EXPRESSED IN: 23 plant structures; EXPRESSED DURING: 13 growth stages; CONTAINS InterPro DOMAIN/s: Protein of unknown function DUF6, transmembrane (InterPro:IPR000620); BEST Arabidopsis thaliana protein match is: nodulin MtN21 family protein (TAIR:AT2G40900.1); Has 2295 Blast hits to 2284 proteins in 442 species: Arch…	integral membrane family protein / nodulin MtN21-related	2.38111	2.58728	1.86222	3.28759e-05	9.49742e-06	0.0017226
AT1G78460	SOUL heme-binding family protein; FUNCTIONS IN: binding; INVOLVED IN: biological_process unknown; LOCATED IN: endomembrane system; EXPRESSED IN: 21 plant structures; EXPRESSED DURING: 13 growth stages; CONTAINS InterPro DOMAIN/s: SOUL haem-binding protein (InterPro:IPR006917); BEST Arabidopsis thaliana protein match is: SOUL heme-binding family protein (TAIR:AT1G17100.1); Has 924 Blast hits to 89…	SOUL heme-binding family protein	1.2149	2.58235	0.447245	0.370076	6.27124e-05	0.00501322
AT3G50820	PHOTOSYSTEM II SUBUNIT O-2 (PSBO2); FUNCTIONS IN: oxygen evolving activity, poly(U) binding; INVOLVED IN: photosystem II stabilization, photosystem II assembly, photoinhibition, photosynthesis, light reaction, regulation of protein amino acid dephosphorylation; LOCATED IN: in 9 components; EXPRESSED IN: 24 plant structures; EXPRESSED DURING: 14 growth stages; CONTAINS InterPro DOMAIN/s: Photosyst…	PSBO2 (PHOTOSYSTEM II SUBUNIT O-2); oxygen evolving/ poly(U) binding	1.33554	2.58131	0.988897	0.030597	3.95837e-08	0.933635
AT2G40460	proton-dependent oligopeptide transport (POT) family protein; FUNCTIONS IN: transporter activity; INVOLVED IN: oligopeptide transport, response to nematode; LOCATED IN: membrane; EXPRESSED IN: 22 plant structures; EXPRESSED DURING: 13 growth stages; CONTAINS InterPro DOMAIN/s: TGF-beta receptor, type I/II extracellular region (InterPro:IPR000109), Major facilitator superfamily, general substrate …	proton-dependent oligopeptide transport (POT) family protein	2.19452	2.57785	1.82454	1.70647e-08	4.81682e-10	1.97381e-06
AT5G67430	GCN5-related N-acetyltransferase (GNAT) family protein; FUNCTIONS IN: N-acetyltransferase activity; INVOLVED IN: metabolic process; LOCATED IN: cellular_component unknown; CONTAINS InterPro DOMAIN/s: GCN5-related N-acetyltransferase (InterPro:IPR000182), Acyl-CoA N-acyltransferase (InterPro:IPR016181); BEST Arabidopsis thaliana protein match is: HLS1 (HOOKLESS 1); N-acetyltransferase (TAIR:AT4G37…	GCN5-related N-acetyltransferase (GNAT) family protein	2.25604	2.56656	2.42173	2.70361e-07	2.02385e-08	6.63794e-08
AT1G58936	ATP binding / inositol pentakisphosphate 2-kinase; FUNCTIONS IN: inositol pentakisphosphate 2-kinase activity, ATP binding; INVOLVED IN: biological_process unknown; LOCATED IN: endomembrane system; CONTAINS InterPro DOMAIN/s: Inositol-pentakisphosphate 2-kinase, metazoa (InterPro:IPR018009), Inositol-pentakisphosphate 2-kinase (InterPro:IPR009286); BEST Arabidopsis thaliana protein match is: ATP …	ATP binding / inositol pentakisphosphate 2-kinase	5.07896	2.56137	3.00241	0.240724	0.543031	0.455675
AT1G19020	unknown protein; FUNCTIONS IN: molecular_function unknown; INVOLVED IN: response to oxidative stress; LOCATED IN: cellular_component unknown; EXPRESSED IN: 19 plant structures; EXPRESSED DURING: 9 growth stages; BEST Arabidopsis thaliana protein match is: unknown protein (TAIR:AT3G48180.1); Has 58 Blast hits to 58 proteins in 9 species: Archae - 0; Bacteria - 0; Metazoa - 0; Fungi - 0; Plants - 5…	unknown protein	2.16074	2.56079	2.89956	6.46655e-12	9.9479e-14	6.50489e-15
AT3G44550	FATTY ACID REDUCTASE 5 (FAR5); FUNCTIONS IN: oxidoreductase activity, acting on the CH-CH group of donors, binding, catalytic activity; INVOLVED IN: microsporogenesis, metabolic process; LOCATED IN: cellular_component unknown; EXPRESSED IN: 7 plant structures; EXPRESSED DURING: 4 anthesis, LP.04 four leaves visible, petal differentiation and expansion stage; CONTAINS InterPro DOMAIN/s: Male steri…	FAR5 (FATTY ACID REDUCTASE 5); binding / catalytic/ oxidoreductase, acting on the CH-CH group of donors	2.08373	2.55959	2.29588	0.0116712	0.0035845	0.00663614
AT2G41515			2.14951	2.55855	1.98825	0.201185	0.11208	0.259187
AT4G33610	glycine-rich protein; FUNCTIONS IN: molecular_function unknown; INVOLVED IN: biological_process unknown; LOCATED IN: cellular_component unknown; BEST Arabidopsis thaliana protein match is: glycine-rich protein (TAIR:AT1G55990.1); Has 979 Blast hits to 593 proteins in 63 species: Archae - 0; Bacteria - 830; Metazoa - 48; Fungi - 4; Plants - 46; Viruses - 13; Other Eukaryotes - 38 (source: NCBI BLi…	glycine-rich protein	1.74907	2.5578	1.97846	0.017792	0.0014651	0.00739589
AT4G09900	METHYL ESTERASE 12 (MES12); FUNCTIONS IN: hydrolase activity; EXPRESSED IN: 21 plant structures; EXPRESSED DURING: 13 growth stages; CONTAINS InterPro DOMAIN/s: Alpha/beta hydrolase fold-1 (InterPro:IPR000073); BEST Arabidopsis thaliana protein match is: MES14 (METHYL ESTERASE 14); hydrolase (TAIR:AT1G33990.1); Has 1511 Blast hits to 1511 proteins in 314 species: Archae - 4; Bacteria - 726; Metaz…	MES12 (METHYL ESTERASE 12); hydrolase	1.82728	2.55346	1.22138	0.338255	0.119966	0.769416
AT1G27285	copia-like retrotransposon family, has a 0. P-value blast match to GB:AAC02666 polyprotein (Ty1_Copia-element) (Arabidopsis thaliana)	transposable element gene	2.41216	2.55305	1.3812	0.430079	0.392804	0.788986
AT2G23840	HNH endonuclease domain-containing protein; FUNCTIONS IN: endonuclease activity, nucleic acid binding; INVOLVED IN: biological_process unknown; LOCATED IN: cellular_component unknown; EXPRESSED IN: 21 plant structures; EXPRESSED DURING: 13 growth stages; CONTAINS InterPro DOMAIN/s: HNH nuclease (InterPro:IPR003615), HNH endonuclease (InterPro:IPR002711); Has 3440 Blast hits to 3440 proteins in 40…	HNH endonuclease domain-containing protein	3.02516	2.55141	3.61591	0.0257173	0.0664151	0.00933747
AT4G07190			3.79632	2.54945	1.04178	0.0688479	0.225945	0.965026
AT2G36695	unknown protein; FUNCTIONS IN: molecular_function unknown; INVOLVED IN: biological_process unknown; LOCATED IN: endomembrane system; Has 39 Blast hits to 29 proteins in 18 species: Archae - 0; Bacteria - 6; Metazoa - 12; Fungi - 10; Plants - 2; Viruses - 0; Other Eukaryotes - 9 (source: NCBI BLink).	unknown protein	2.53318	2.54619	2.8317	0.0452063	0.0458516	0.0251747
AT1G06273			2.04492	2.54443	2.49568	0.185651	0.0771369	0.0837377
AT5G19810	proline-rich extensin-like family protein; LOCATED IN: endomembrane system; Has 155059 Blast hits to 43694 proteins in 1542 species: Archae - 462; Bacteria - 26833; Metazoa - 63885; Fungi - 17633; Plants - 22015; Viruses - 4712; Other Eukaryotes - 19519 (source: NCBI BLink).	proline-rich extensin-like family protein	1.65686	2.54024	1.1334	0.308213	0.0498586	0.814766
AT5G04120	phosphoglycerate/bisphosphoglycerate mutase family protein; FUNCTIONS IN: catalytic activity; INVOLVED IN: metabolic process; LOCATED IN: cellular_component unknown; EXPRESSED IN: root; CONTAINS InterPro DOMAIN/s: Phosphoglycerate mutase (InterPro:IPR013078), Phosphoglycerate/bisphosphoglycerate mutase (InterPro:IPR001345); BEST Arabidopsis thaliana protein match is: phosphoglycerate/bisphosphogl…	phosphoglycerate/bisphosphoglycerate mutase family protein	1.7132	2.54013	1.85672	0.118017	0.0160329	0.0804155
AT1G01600	CYP86A4; FUNCTIONS IN: fatty acid (omega-1)-hydroxylase activity, oxygen binding; INVOLVED IN: fatty acid metabolic process; EXPRESSED IN: 17 plant structures; EXPRESSED DURING: 6 growth stages; CONTAINS InterPro DOMAIN/s: Cytochrome P450 (InterPro:IPR001128), Cytochrome P450, C-terminal region (InterPro:IPR017973), Cytochrome P450, E-class, group I (InterPro:IPR002401), Cytochrome P450, conserve…	CYP86A4; fatty acid (omega-1)-hydroxylase/ oxygen binding	2.10396	2.53788	2.1486	0.00498413	0.00115917	0.00435039
AT4G34850	chalcone and stilbene synthase family protein; FUNCTIONS IN: transferase activity, transferring acyl groups other than amino-acyl groups, catalytic activity, acyltransferase activity; INVOLVED IN: phenylpropanoid biosynthetic process, pollen exine formation; LOCATED IN: cellular_component unknown; EXPRESSED IN: leaf whorl, sepal, flower, anther, seed; EXPRESSED DURING: petal differentiation and e…	chalcone and stilbene synthase family protein	2.01091	2.53502	1.9801	0.156536	0.0547104	0.171304
AT1G71690	unknown protein; FUNCTIONS IN: molecular_function unknown; INVOLVED IN: biological_process unknown; LOCATED IN: cellular_component unknown; EXPRESSED IN: embryo, pedicel; EXPRESSED DURING: 4 anthesis, C globular stage; CONTAINS InterPro DOMAIN/s: Protein of unknown function DUF579, plant (InterPro:IPR006514); BEST Arabidopsis thaliana protein match is: unknown protein (TAIR:AT4G09990.1); Has 162 …	unknown protein	2.71743	2.525	1.59529	0.00928208	0.0168067	0.244392
AT1G14550	anionic peroxidase, putative; FUNCTIONS IN: electron carrier activity, peroxidase activity, heme binding; INVOLVED IN: response to oxidative stress; LOCATED IN: endomembrane system; EXPRESSED IN: root; CONTAINS InterPro DOMAIN/s: Haem peroxidase (InterPro:IPR010255), Plant peroxidase (InterPro:IPR000823), Haem peroxidase, plant/fungal/bacterial (InterPro:IPR002016); BEST Arabidopsis thaliana prot…	anionic peroxidase, putative	1.34103	2.52454	1.6478	0.0242021	6.4017e-08	0.000396807
AT4G36070	CPK18; FUNCTIONS IN: protein serine/threonine kinase activity, calmodulin-dependent protein kinase activity, protein kinase activity, ATP binding, calcium ion binding; INVOLVED IN: protein amino acid phosphorylation, N-terminal protein myristoylation; EXPRESSED IN: sperm cell, male gametophyte; EXPRESSED DURING: M germinated pollen stage; CONTAINS InterPro DOMAIN/s: Protein kinase, ATP binding si…	CPK18; ATP binding / calcium ion binding / calmodulin-dependent protein kinase/ protein kinase/ protein serine/threonine kinase	1.1165	2.52346	1.8352	0.82301	0.0383571	0.18477
AT2G34960	CATIONIC AMINO ACID TRANSPORTER 5 (CAT5); FUNCTIONS IN: L-lysine transmembrane transporter activity, arginine transmembrane transporter activity, cationic amino acid transmembrane transporter activity, L-glutamate transmembrane transporter activity; INVOLVED IN: L-glutamate import, L-arginine import; LOCATED IN: plasma membrane; EXPRESSED IN: 15 plant structures; EXPRESSED DURING: 7 growth stages…	CAT5 (CATIONIC AMINO ACID TRANSPORTER 5); L-glutamate transmembrane transporter/ L-lysine transmembrane transporter/ arginine transmembrane transporter/ cationic amino acid transmembrane transporter	1.14375	2.52337	0.91215	0.81609	0.0733762	0.881336
AT5G44820	unknown protein; FUNCTIONS IN: molecular_function unknown; INVOLVED IN: biological_process unknown; EXPRESSED IN: 18 plant structures; EXPRESSED DURING: 11 growth stages; BEST Arabidopsis thaliana protein match is: unknown protein (TAIR:AT4G19970.1); Has 235 Blast hits to 231 proteins in 19 species: Archae - 0; Bacteria - 0; Metazoa - 0; Fungi - 0; Plants - 219; Viruses - 0; Other Eukaryotes - 16…	unknown protein	1.53806	2.52061	1.49565	0.000211073	1.09903e-09	0.000476501
AT2G32990	Arabidopsis thaliana glycosyl hydrolase 9B8 (AtGH9B8); FUNCTIONS IN: hydrolase activity, hydrolyzing O-glycosyl compounds, catalytic activity; INVOLVED IN: carbohydrate metabolic process; LOCATED IN: endomembrane system; EXPRESSED IN: 17 plant structures; EXPRESSED DURING: 11 growth stages; CONTAINS InterPro DOMAIN/s: Six-hairpin glycosidase (InterPro:IPR012341), Glycoside hydrolase, family 9, ac…	AtGH9B8 (Arabidopsis thaliana glycosyl hydrolase 9B8); catalytic/ hydrolase, hydrolyzing O-glycosyl compounds	2.01687	2.51492	1.95058	7.72608e-10	3.15531e-12	2.17761e-09
AT1G15830	unknown protein; FUNCTIONS IN: molecular_function unknown; INVOLVED IN: biological_process unknown; LOCATED IN: cellular_component unknown; EXPRESSED IN: pollen tube; Has 147578 Blast hits to 47511 proteins in 1815 species: Archae - 216; Bacteria - 33133; Metazoa - 53776; Fungi - 10273; Plants - 15545; Viruses - 2335; Other Eukaryotes - 32300 (source: NCBI BLink).	unknown protein	2.01695	2.51432	1.14104	0.104204	0.0313491	0.779848
AT4G26520	fructose-bisphosphate aldolase, cytoplasmic; FUNCTIONS IN: fructose-bisphosphate aldolase activity; INVOLVED IN: pentose-phosphate shunt, response to hypoxia; EXPRESSED IN: 20 plant structures; EXPRESSED DURING: 13 growth stages; CONTAINS InterPro DOMAIN/s: Aldolase-type TIM barrel (InterPro:IPR013785), Fructose-bisphosphate aldolase, class-I (InterPro:IPR000741); BEST Arabidopsis thaliana protei…	fructose-bisphosphate aldolase, cytoplasmic	3.18466	2.50805	1.26393	0.00526464	0.0293584	0.608849
AT5G41380	FUNCTIONS IN: molecular_function unknown; INVOLVED IN: biological_process unknown; CONTAINS InterPro DOMAIN/s: CCT domain (InterPro:IPR010402); BEST Arabidopsis thaliana protein match is: unknown protein (TAIR:AT1G63820.1); Has 952 Blast hits to 949 proteins in 72 species: Archae - 0; Bacteria - 0; Metazoa - 12; Fungi - 2; Plants - 890; Viruses - 0; Other Eukaryotes - 48 (source: NCBI BLink).		2.42967	2.50729	1.40191	1.45022e-05	9.4091e-06	0.066951
AT5G54300	unknown protein; FUNCTIONS IN: molecular_function unknown; INVOLVED IN: biological_process unknown; LOCATED IN: endomembrane system; EXPRESSED IN: 16 plant structures; EXPRESSED DURING: 9 growth stages; CONTAINS InterPro DOMAIN/s: Protein of unknown function DUF761, plant (InterPro:IPR008480); BEST Arabidopsis thaliana protein match is: unknown protein (TAIR:AT1G61260.1); Has 243 Blast hits to 22…	unknown protein	0.817488	2.50331	1.04272	0.122776	2.24946e-08	0.733744
AT1G75000	GNS1/SUR4 membrane family protein; FUNCTIONS IN: molecular_function unknown; INVOLVED IN: biological_process unknown; LOCATED IN: integral to membrane; CONTAINS InterPro DOMAIN/s: GNS1/SUR4 membrane protein (InterPro:IPR002076); BEST Arabidopsis thaliana protein match is: GNS1/SUR4 membrane family protein (TAIR:AT4G36830.1); Has 148 Blast hits to 148 proteins in 42 species: Archae - 0; Bacteria -…	GNS1/SUR4 membrane family protein	1.98316	2.49733	2.05909	3.5687e-05	4.28216e-07	1.83047e-05
AT3G13310	DNAJ heat shock N-terminal domain-containing protein; FUNCTIONS IN: unfolded protein binding, heat shock protein binding; INVOLVED IN: protein folding; EXPRESSED IN: 23 plant structures; EXPRESSED DURING: 13 growth stages; CONTAINS InterPro DOMAIN/s: Molecular chaperone, heat shock protein, Hsp40, DnaJ (InterPro:IPR015609), Heat shock protein DnaJ, N-terminal (InterPro:IPR001623), Heat shock prot…	DNAJ heat shock N-terminal domain-containing protein	2.49731	2.49678	2.77364	2.87051e-16	3.02148e-16	2.89408e-17
AT5G24110	WRKY30; FUNCTIONS IN: transcription factor activity; INVOLVED IN: regulation of transcription, DNA-dependent, regulation of transcription; LOCATED IN: nucleus; EXPRESSED IN: stem, stamen; EXPRESSED DURING: 4 anthesis; CONTAINS InterPro DOMAIN/s: DNA-binding WRKY (InterPro:IPR003657); BEST Arabidopsis thaliana protein match is: WRKY53; DNA binding / protein binding / transcription activator/ trans…	WRKY30; transcription factor	2.04526	2.49523	1.66269	0.00391864	0.000357267	0.0387756
AT5G40040	60S acidic ribosomal protein P2 (RPP2E); FUNCTIONS IN: structural constituent of ribosome; INVOLVED IN: translational elongation; LOCATED IN: cytosolic ribosome, ribosome; EXPRESSED IN: 7 plant structures; EXPRESSED DURING: 4 anthesis, F mature embryo stage, petal differentiation and expansion stage, D bilateral stage; CONTAINS InterPro DOMAIN/s: Ribosomal protein 60S (InterPro:IPR001813); BEST A…	60S acidic ribosomal protein P2 (RPP2E)	3.30161	2.4863	1.4771	0.0263191	0.10371	0.521289
AT3G52550	FUNCTIONS IN: molecular_function unknown; INVOLVED IN: biological_process unknown; EXPRESSED IN: 13 plant structures; EXPRESSED DURING: 6 growth stages; BEST Arabidopsis thaliana protein match is: OFP18 (OVATE FAMILY PROTEIN 18) (TAIR:AT3G52540.1); Has 8441 Blast hits to 1494 proteins in 132 species: Archae - 0; Bacteria - 23; Metazoa - 6800; Fungi - 346; Plants - 265; Viruses - 154; Other Eukary…		1.62359	2.48528	1.60507	0.38636	0.0873586	0.405267
AT5G51760	ABA-hypersensitive germination 1 (AHG1); FUNCTIONS IN: protein serine/threonine phosphatase activity, catalytic activity; INVOLVED IN: seed development, response to abscisic acid stimulus, seed germination; LOCATED IN: protein serine/threonine phosphatase complex; EXPRESSED IN: 6 plant structures; CONTAINS InterPro DOMAIN/s: Protein phosphatase 2C, manganese/magnesium aspartate binding site (Inte…	AHG1 (ABA-hypersensitive germination 1); catalytic/ protein serine/threonine phosphatase	2.14063	2.4798	1.53284	0.00337746	0.000639305	0.0975567
AT5G28415	copia-like retrotransposon family, has a 1.2e-302 P-value blast match to dbj|BAA78425.1| polyprotein (Arabidopsis thaliana) (AtRE1) (Ty1_Copia-element)	transposable element gene	0.768111	2.47909	2.5243	0.782584	0.248882	0.239568
AT3G07255			2.1762	2.47386	2.54331	0.0382903	0.0162	0.0130526
AT1G07130	STN1; FUNCTIONS IN: nucleic acid binding; INVOLVED IN: telomere capping; LOCATED IN: nuclear chromosome, telomeric region; EXPRESSED IN: root, seed; EXPRESSED DURING: E expanded cotyledon stage; CONTAINS InterPro DOMAIN/s: Nucleic acid-binding, OB-fold-like (InterPro:IPR016027), Nucleic acid-binding, OB-fold (InterPro:IPR012340), Nucleic acid binding, OB-fold, tRNA/helicase-type (InterPro:IPR0043…	STN1; nucleic acid binding	2.24331	2.46839	1.66793	0.347458	0.296244	0.563755
AT5G09735			3.0416	2.46486	2.14351	8.73762e-06	0.000179317	0.00120198
AT3G50400	GDSL-motif lipase/hydrolase family protein; FUNCTIONS IN: hydrolase activity, acting on ester bonds, carboxylesterase activity; INVOLVED IN: lipid metabolic process; LOCATED IN: endomembrane system; EXPRESSED IN: hypocotyl, root; CONTAINS InterPro DOMAIN/s: Lipase, GDSL (InterPro:IPR001087); BEST Arabidopsis thaliana protein match is: GDSL-motif lipase/hydrolase family protein (TAIR:AT2G23540.1);…	GDSL-motif lipase/hydrolase family protein	1.67466	2.45916	2.11426	0.0308985	0.00222747	0.00587319
AT1G14730	LOCATED IN: endomembrane system, integral to membrane; EXPRESSED IN: 16 plant structures; EXPRESSED DURING: 7 growth stages; CONTAINS InterPro DOMAIN/s: Cytochrome b561, eukaryote (InterPro:IPR004877), Cytochrome b561/ferric reductase transmembrane (InterPro:IPR006593); BEST Arabidopsis thaliana protein match is: ACYB-1; carbon-monoxide oxygenase (TAIR:AT5G38630.1); Has 447 Blast hits to 446 prot…		1.65614	2.45894	1.33163	4.3476e-05	2.88277e-08	0.00683523
AT1G27730	salt tolerance zinc finger (STZ); FUNCTIONS IN: transcription repressor activity, transcription factor activity, zinc ion binding, nucleic acid binding; INVOLVED IN: in 11 processes; LOCATED IN: nucleus; EXPRESSED IN: 22 plant structures; EXPRESSED DURING: 12 growth stages; CONTAINS InterPro DOMAIN/s: Zinc finger, C2H2-like (InterPro:IPR015880), Zinc finger, C2H2-type (InterPro:IPR007087); BEST A…	STZ (salt tolerance zinc finger); nucleic acid binding / transcription factor/ transcription repressor/ zinc ion binding	1.39833	2.45814	1.3974	0.0217082	3.88344e-07	0.0229553
AT1G12110	NRT1.1; FUNCTIONS IN: transporter activity, nitrate transmembrane transporter activity; INVOLVED IN: nitrate transport, response to water deprivation, response to nitrate; LOCATED IN: plasma membrane; EXPRESSED IN: 25 plant structures; EXPRESSED DURING: 12 growth stages; CONTAINS InterPro DOMAIN/s: TGF-beta receptor, type I/II extracellular region, conserved site (InterPro:IPR018456), TGF-beta re…	NRT1.1; nitrate transmembrane transporter/ transporter	2.41416	2.45385	2.64275	2.21253e-14	1.57874e-14	3.44796e-15
AT3G51680	short-chain dehydrogenase/reductase (SDR) family protein; FUNCTIONS IN: oxidoreductase activity, binding, catalytic activity; INVOLVED IN: metabolic process; LOCATED IN: cellular_component unknown; EXPRESSED IN: cotyledon, root; CONTAINS InterPro DOMAIN/s: NAD(P)-binding (InterPro:IPR016040), Glucose/ribitol dehydrogenase (InterPro:IPR002347), Short-chain dehydrogenase/reductase SDR (InterPro:IPR…	short-chain dehydrogenase/reductase (SDR) family protein	2.29082	2.4526	1.65031	1.30493e-07	3.3772e-08	0.000243234
AT3G44260	CCR4-NOT transcription complex protein, putative; FUNCTIONS IN: ribonuclease activity, nucleic acid binding; INVOLVED IN: response to biotic stimulus, response to wounding, RNA modification; LOCATED IN: nucleus; EXPRESSED IN: 22 plant structures; EXPRESSED DURING: 12 growth stages; CONTAINS InterPro DOMAIN/s: Ribonuclease CAF1 (InterPro:IPR006941), Polynucleotidyl transferase, Ribonuclease H fold…	CCR4-NOT transcription complex protein, putative	0.582967	2.44954	0.967268	0.0708122	0.000625501	0.899334
AT2G34650	PINOID (PID); FUNCTIONS IN: protein serine/threonine kinase activity, protein kinase activity, kinase activity; INVOLVED IN: in 7 processes; LOCATED IN: cell surface; EXPRESSED IN: 15 plant structures; EXPRESSED DURING: 6 growth stages; CONTAINS InterPro DOMAIN/s: Protein kinase, core (InterPro:IPR000719), Serine/threonine protein kinase (InterPro:IPR002290), Serine/threonine protein kinase-relat…	PID (PINOID); kinase/ protein kinase/ protein serine/threonine kinase	1.93294	2.44152	1.49217	0.000139872	2.05068e-06	0.0139616
AT3G12500	ARABIDOPSIS THALIANA BASIC CHITINASE (ATHCHIB); FUNCTIONS IN: chitinase activity; INVOLVED IN: response to cadmium ion, defense response to fungus, jasmonic acid and ethylene-dependent systemic resistance, ethylene mediated signaling pathway; LOCATED IN: plasma membrane, vacuole; EXPRESSED IN: 9 plant structures; EXPRESSED DURING: LP.06 six leaves visible, 4 anthesis, LP.04 four leaves visible, p…	ATHCHIB (ARABIDOPSIS THALIANA BASIC CHITINASE); chitinase	1.28309	2.43877	1.10916	0.000554481	4.4369e-13	0.114607
AT3G61450	SYNTAXIN OF PLANTS 73 (SYP73); FUNCTIONS IN: protein transporter activity; INVOLVED IN: intracellular protein transport; LOCATED IN: integral to membrane; EXPRESSED IN: sperm cell, leaf whorl, male gametophyte, flower, pollen tube; EXPRESSED DURING: L mature pollen stage, M germinated pollen stage, 4 anthesis, petal differentiation and expansion stage; CONTAINS InterPro DOMAIN/s: Target SNARE coi…	SYP73 (SYNTAXIN OF PLANTS 73); protein transporter	1.784	2.4265	1.868	0.0869875	0.00867517	0.0658113
AT2G34655	unknown protein; FUNCTIONS IN: molecular_function unknown; INVOLVED IN: biological_process unknown; LOCATED IN: endomembrane system; Has 2 Blast hits to 2 proteins in 1 species: Archae - 0; Bacteria - 0; Metazoa - 0; Fungi - 0; Plants - 2; Viruses - 0; Other Eukaryotes - 0 (source: NCBI BLink).	unknown protein	1.51325	2.42499	1.14502	0.178917	0.0042405	0.673495
AT2G16575	unknown protein; FUNCTIONS IN: molecular_function unknown; INVOLVED IN: biological_process unknown; LOCATED IN: cellular_component unknown; BEST Arabidopsis thaliana protein match is: unknown protein (TAIR:AT1G17780.2); Has 12 Blast hits to 12 proteins in 3 species: Archae - 0; Bacteria - 0; Metazoa - 0; Fungi - 0; Plants - 12; Viruses - 0; Other Eukaryotes - 0 (source: NCBI BLink).	unknown protein	1.32214	2.41745	1.54144	0.505587	0.0267563	0.294958
AT4G31330	unknown protein; FUNCTIONS IN: molecular_function unknown; INVOLVED IN: biological_process unknown; LOCATED IN: endomembrane system; EXPRESSED IN: 14 plant structures; EXPRESSED DURING: LP.06 six leaves visible, 4 anthesis, LP.04 four leaves visible, petal differentiation and expansion stage, LP.08 eight leaves visible; CONTAINS InterPro DOMAIN/s: Protein of unknown function DUF599 (InterPro:IPR0…	unknown protein	2.5491	2.41109	1.73375	8.5626e-06	2.31936e-05	0.00432536
AT2G04050	MATE efflux family protein; FUNCTIONS IN: antiporter activity, drug transporter activity, transporter activity; INVOLVED IN: multidrug transport; LOCATED IN: membrane; EXPRESSED IN: stem, leaf whorl, stamen; EXPRESSED DURING: 4 anthesis, petal differentiation and expansion stage; CONTAINS InterPro DOMAIN/s: MATE family transporter related protein (InterPro:IPR015521), Multi antimicrobial extrusio…	MATE efflux family protein	1.2962	2.41109	1.58681	0.638618	0.0858968	0.394815
AT5G07130	laccase 13 (LAC13); FUNCTIONS IN: laccase activity; INVOLVED IN: oxidation reduction, lignin catabolic process; LOCATED IN: endomembrane system, apoplast; EXPRESSED IN: 16 plant structures; EXPRESSED DURING: 11 growth stages; CONTAINS InterPro DOMAIN/s: Multicopper oxidase, type 3 (InterPro:IPR011707), Laccase (InterPro:IPR017761), Multicopper oxidase, type 2 (InterPro:IPR011706), Cupredoxin (Int…	LAC13 (laccase 13); laccase	2.0102	2.4058	1.74654	0.0052913	0.00153015	0.0160214
AT1G72540	protein kinase, putative; FUNCTIONS IN: protein serine/threonine kinase activity, protein kinase activity, kinase activity, ATP binding; INVOLVED IN: protein amino acid phosphorylation; LOCATED IN: chloroplast; EXPRESSED IN: stem, stamen; EXPRESSED DURING: 4 anthesis; CONTAINS InterPro DOMAIN/s: Protein kinase, ATP binding site (InterPro:IPR017441), Protein kinase, core (InterPro:IPR000719), Seri…	protein kinase, putative	2.69266	2.40456	2.50263	0.000138482	0.00063659	0.000381412
AT3G49260	IQ-domain 21 (iqd21); FUNCTIONS IN: calmodulin binding; INVOLVED IN: biological_process unknown; LOCATED IN: cellular_component unknown; EXPRESSED IN: 19 plant structures; EXPRESSED DURING: 13 growth stages; CONTAINS InterPro DOMAIN/s: IQ calmodulin-binding region (InterPro:IPR000048); BEST Arabidopsis thaliana protein match is: IQD5 (IQ-domain 5); calmodulin binding (TAIR:AT3G22190.1); Has 512 B…	iqd21 (IQ-domain 21); calmodulin binding	1.71028	2.39137	1.50258	0.329032	0.100049	0.473301
AT2G05510	glycine-rich protein; FUNCTIONS IN: molecular_function unknown; INVOLVED IN: biological_process unknown; LOCATED IN: endomembrane system; CONTAINS InterPro DOMAIN/s: Glycine rich (InterPro:IPR010800); BEST Arabidopsis thaliana protein match is: glycine-rich protein (TAIR:AT2G05440.8); Has 88548 Blast hits to 21822 proteins in 1405 species: Archae - 77; Bacteria - 32392; Metazoa - 28345; Fungi - 5…	glycine-rich protein	0.928088	2.38964	2.02095	0.924229	0.215678	0.319724
AT4G11470	protein kinase family protein; FUNCTIONS IN: protein serine/threonine kinase activity, protein kinase activity, ATP binding; INVOLVED IN: protein amino acid phosphorylation; LOCATED IN: endomembrane system; EXPRESSED IN: cotyledon; CONTAINS InterPro DOMAIN/s: Protein kinase, ATP binding site (InterPro:IPR017441), Protein kinase, core (InterPro:IPR000719), Protein of unknown function DUF26 (InterP…	protein kinase family protein	0.938344	2.38778	1.18442	0.898371	0.0471814	0.725521
AT3G16980	NRPB9A; FUNCTIONS IN: DNA-directed RNA polymerase activity, transcription regulator activity, DNA binding, zinc ion binding, nucleic acid binding; INVOLVED IN: transcription, regulation of transcription; LOCATED IN: DNA-directed RNA polymerase V complex, DNA-directed RNA polymerase II, core complex; EXPRESSED IN: 11 plant structures; EXPRESSED DURING: 7 growth stages; CONTAINS InterPro DOMAIN/s: …	NRPB9A; DNA binding / DNA-directed RNA polymerase/ nucleic acid binding / transcription regulator/ zinc ion binding	1.2998	2.38411	1.47451	0.583223	0.05142	0.410991
AT4G04930	DES-1-LIKE; FUNCTIONS IN: oxidoreductase activity, sphingolipid delta-4 desaturase activity; INVOLVED IN: sphingolipid biosynthetic process; LOCATED IN: integral to membrane; EXPRESSED IN: 10 plant structures; EXPRESSED DURING: L mature pollen stage, M germinated pollen stage, 4 anthesis, C globular stage, petal differentiation and expansion stage; CONTAINS InterPro DOMAIN/s: Sphingolipid delta4-…	DES-1-LIKE; oxidoreductase/ sphingolipid delta-4 desaturase	2.67299	2.38344	2.06489	0.000268773	0.00113767	0.00585384
AT4G33550	lipid binding; FUNCTIONS IN: lipid binding; INVOLVED IN: lipid transport; LOCATED IN: endomembrane system; EXPRESSED IN: 15 plant structures; EXPRESSED DURING: 6 growth stages; CONTAINS InterPro DOMAIN/s: Bifunctional inhibitor/plant lipid transfer protein/seed storage (InterPro:IPR016140), Plant lipid transfer protein/seed storage/trypsin-alpha amylase inhibitor (InterPro:IPR003612); BEST Arabid…	lipid binding	1.56582	2.37367	1.34535	0.00116462	1.53502e-06	0.0191397
AT5G59630	pseudogene, glycine-rich protein, blastp match of 53% identity and 5.4e-10 P-value to GP|9837280|gb|AAG00510.1||AF285172 leaf senescence-associated receptor-like protein kinase {Phaseolus vulgaris}		1.83542	2.37328	1.78872	0.26921	0.106925	0.296736
AT1G53980	polyubiquitin-related; FUNCTIONS IN: molecular_function unknown; INVOLVED IN: biological_process unknown; LOCATED IN: cellular_component unknown; BEST Arabidopsis thaliana protein match is: ubiquitin family protein (TAIR:AT1G53950.1); Has 3448 Blast hits to 1018 proteins in 334 species: Archae - 0; Bacteria - 0; Metazoa - 1528; Fungi - 379; Plants - 862; Viruses - 11; Other Eukaryotes - 668 (sour…	polyubiquitin-related	1.86177	2.37298	3.59056	0.174341	0.0572993	0.00534404
AT2G33000	ubiquitin-associated (UBA)/TS-N domain-containing protein-related; FUNCTIONS IN: molecular_function unknown; INVOLVED IN: biological_process unknown; LOCATED IN: cellular_component unknown; EXPRESSED IN: sperm cell, leaf whorl, male gametophyte, flower; EXPRESSED DURING: M germinated pollen stage, petal differentiation and expansion stage; CONTAINS InterPro DOMAIN/s: UBA-like (InterPro:IPR009060)…	ubiquitin-associated (UBA)/TS-N domain-containing protein-related	1.97551	2.37022	1.78129	0.0356234	0.00833893	0.077495
AT1G62510	protease inhibitor/seed storage/lipid transfer protein (LTP) family protein; FUNCTIONS IN: lipid binding; INVOLVED IN: lipid transport; LOCATED IN: endomembrane system; EXPRESSED IN: shoot, leaf whorl, cotyledon, leaf; EXPRESSED DURING: LP.04 four leaves visible, LP.02 two leaves visible; CONTAINS InterPro DOMAIN/s: Bifunctional inhibitor/plant lipid transfer protein/seed storage (InterPro:IPR016…	protease inhibitor/seed storage/lipid transfer protein (LTP) family protein	1.82332	2.36801	1.51803	2.63622e-09	1.85332e-12	1.61661e-06
AT2G32180	PLASTID TRANSCRIPTIONALLY ACTIVE 18 (PTAC18); FUNCTIONS IN: molecular_function unknown; INVOLVED IN: biological_process unknown; LOCATED IN: plastid chromosome, nucleoid; CONTAINS InterPro DOMAIN/s: Cupin, RmlC-type (InterPro:IPR011051), Protein of unknown function DUF861, cupin-3 (InterPro:IPR008579), RmlC-like jelly roll fold (InterPro:IPR014710); BEST Arabidopsis thaliana protein match is: unk…	PTAC18 (PLASTID TRANSCRIPTIONALLY ACTIVE 18)	0.876252	2.36774	1.70601	0.792943	0.0554078	0.242024
AT4G24570	mitochondrial substrate carrier family protein; FUNCTIONS IN: binding; INVOLVED IN: transport, mitochondrial transport; LOCATED IN: mitochondrial inner membrane, membrane; EXPRESSED IN: 24 plant structures; EXPRESSED DURING: 14 growth stages; CONTAINS InterPro DOMAIN/s: Mitochondrial carrier protein (InterPro:IPR002067), Mitochondrial substrate carrier (InterPro:IPR001993), Mitochondrial substrat…	mitochondrial substrate carrier family protein	1.3428	2.36275	1.84791	0.0568269	2.2942e-06	0.000244845
AT3G47480	calcium-binding EF hand family protein; FUNCTIONS IN: calcium ion binding; INVOLVED IN: biological_process unknown; LOCATED IN: endomembrane system; EXPRESSED IN: 10 plant structures; EXPRESSED DURING: 9 growth stages; CONTAINS InterPro DOMAIN/s: EF-HAND 1 (InterPro:IPR018247), EF-HAND 2 (InterPro:IPR018249), EF-Hand type (InterPro:IPR011992), Calcium-binding EF-hand (InterPro:IPR002048), EF hand…	calcium-binding EF hand family protein	1.29694	2.36141	2.73858	0.610881	0.0693546	0.0306934
AT5G47440	phosphoinositide binding; FUNCTIONS IN: phosphoinositide binding; INVOLVED IN: signal transduction; LOCATED IN: cellular_component unknown; CONTAINS InterPro DOMAIN/s: Pleckstrin-like, plant (InterPro:IPR013666), Protein of unknown function DUF828, plant (InterPro:IPR008546), Pleckstrin homology (InterPro:IPR001849); BEST Arabidopsis thaliana protein match is: phosphoinositide binding (TAIR:AT4G1…	phosphoinositide binding	1.73583	2.36052	1.32396	0.0772392	0.00640899	0.382321
AT1G19960	FUNCTIONS IN: molecular_function unknown; INVOLVED IN: biological_process unknown; LOCATED IN: cellular_component unknown; EXPRESSED IN: 21 plant structures; EXPRESSED DURING: 13 growth stages; BEST Arabidopsis thaliana protein match is: transmembrane receptor (TAIR:AT2G32140.1); Has 41 Blast hits to 41 proteins in 16 species: Archae - 0; Bacteria - 2; Metazoa - 25; Fungi - 0; Plants - 9; Viruses…		1.5443	2.35589	0.856899	0.000443196	2.08016e-08	0.197773
AT2G20721	snoRNA	snoRNA	1.17435	2.35554	1.83322	0.668809	0.0157122	0.0908503
AT1G25425	CLAVATA3/ESR-RELATED 43 (CLE43); LOCATED IN: endomembrane system; Has 3 Blast hits to 3 proteins in 1 species: Archae - 0; Bacteria - 0; Metazoa - 0; Fungi - 0; Plants - 3; Viruses - 0; Other Eukaryotes - 0 (source: NCBI BLink).	CLE43 (CLAVATA3/ESR-RELATED 43)	1.20164	2.35549	1.33118	0.646264	0.0238427	0.473106
AT3G61280	FUNCTIONS IN: molecular_function unknown; INVOLVED IN: biological_process unknown; LOCATED IN: cellular_component unknown; CONTAINS InterPro DOMAIN/s: Lipopolysaccharide-modifying protein (InterPro:IPR006598), Protein of unknown function DUF821, CAP10-like (InterPro:IPR008539); BEST Arabidopsis thaliana protein match is: unknown protein (TAIR:AT3G61290.1); Has 467 Blast hits to 463 proteins in 98…		1.22366	2.35121	1.66292	0.732713	0.114406	0.367153
AT5G52190	sugar isomerase (SIS) domain-containing protein; FUNCTIONS IN: sugar binding; INVOLVED IN: carbohydrate metabolic process; EXPRESSED IN: 17 plant structures; EXPRESSED DURING: 10 growth stages; CONTAINS InterPro DOMAIN/s: Sugar isomerase (SIS) (InterPro:IPR001347); Has 410 Blast hits to 410 proteins in 146 species: Archae - 96; Bacteria - 262; Metazoa - 0; Fungi - 0; Plants - 15; Viruses - 0; Oth…	sugar isomerase (SIS) domain-containing protein	2.62158	2.34825	2.65607	0.212426	0.284797	0.212588
AT5G66607	unknown protein; Has 0 Blast hits to 0 proteins in 0 species (source: NCBI BLink).	unknown protein	1.62433	2.34263	1.71019	0.266158	0.0454582	0.218668
AT2G29110	ATGLR2.8; FUNCTIONS IN: intracellular ligand-gated ion channel activity; INVOLVED IN: cellular calcium ion homeostasis, response to light stimulus; LOCATED IN: endomembrane system, membrane; EXPRESSED IN: 7 plant structures; EXPRESSED DURING: 6 growth stages; CONTAINS InterPro DOMAIN/s: Ionotropic glutamate receptor (InterPro:IPR001320), Extracellular ligand-binding receptor (InterPro:IPR001828),…	ATGLR2.8; intracellular ligand-gated ion channel	1.90635	2.34256	2.26733	0.147831	0.0550505	0.064363
AT2G35370	GDCH; FUNCTIONS IN: glycine dehydrogenase (decarboxylating) activity; INVOLVED IN: glycine decarboxylation via glycine cleavage system, photorespiration; LOCATED IN: thylakoid, mitochondrion, nucleus, chloroplast; EXPRESSED IN: 21 plant structures; EXPRESSED DURING: 14 growth stages; CONTAINS InterPro DOMAIN/s: 2-oxo acid dehydrogenase, lipoyl-binding site (InterPro:IPR003016), Single hybrid moti…	GDCH; glycine dehydrogenase (decarboxylating)	1.51665	2.33886	1.13037	0.0969345	0.00109236	0.634307
AT1G71520	AP2 domain-containing transcription factor, putative; FUNCTIONS IN: transcription factor activity, DNA binding; INVOLVED IN: response to chitin, regulation of transcription, DNA-dependent; LOCATED IN: nucleus; CONTAINS InterPro DOMAIN/s: DNA-binding, integrase-type (InterPro:IPR016177), Pathogenesis-related transcriptional factor and ERF, DNA-binding (InterPro:IPR001471); BEST Arabidopsis thalian…	AP2 domain-containing transcription factor, putative	2.42169	2.33678	2.40931	1.6435e-06	3.5565e-06	1.98746e-06
AT3G11180	oxidoreductase, 2OG-Fe(II) oxygenase family protein; FUNCTIONS IN: oxidoreductase activity, iron ion binding; LOCATED IN: cellular_component unknown; EXPRESSED IN: inflorescence meristem, male gametophyte, flower, pollen tube; EXPRESSED DURING: L mature pollen stage, M germinated pollen stage, 4 anthesis, petal differentiation and expansion stage; CONTAINS InterPro DOMAIN/s: Isopenicillin N synth…	oxidoreductase, 2OG-Fe(II) oxygenase family protein	1.1292	2.33581	0.383369	0.817798	0.0753827	0.164307
AT1G28370	ERF DOMAIN PROTEIN 11 (ERF11); FUNCTIONS IN: transcription repressor activity, transcription factor activity, DNA binding; INVOLVED IN: ethylene mediated signaling pathway, regulation of transcription, DNA-dependent; LOCATED IN: nucleus; EXPRESSED IN: 19 plant structures; EXPRESSED DURING: 10 growth stages; CONTAINS InterPro DOMAIN/s: DNA-binding, integrase-type (InterPro:IPR016177), Pathogenesis…	ERF11 (ERF DOMAIN PROTEIN 11); DNA binding / transcription factor/ transcription repressor	1.21873	2.32757	1.12275	0.579518	0.0144073	0.751353
AT3G44770	unknown protein; FUNCTIONS IN: molecular_function unknown; INVOLVED IN: biological_process unknown; LOCATED IN: mitochondrion; EXPRESSED IN: 7 plant structures; EXPRESSED DURING: 4 anthesis, petal differentiation and expansion stage, D bilateral stage, E expanded cotyledon stage; CONTAINS InterPro DOMAIN/s: Protein of unknown function DUF626, Arabidopsis thaliana (InterPro:IPR006462); BEST Arabid…	unknown protein	2.09868	2.32628	2.22272	0.0187879	0.00800723	0.0118403
AT4G16230	carboxylesterase/ hydrolase, acting on ester bonds; FUNCTIONS IN: hydrolase activity, acting on ester bonds, carboxylesterase activity; INVOLVED IN: lipid metabolic process; LOCATED IN: endomembrane system; EXPRESSED IN: 16 plant structures; EXPRESSED DURING: 6 growth stages; CONTAINS InterPro DOMAIN/s: Lipase, GDSL (InterPro:IPR001087); BEST Arabidopsis thaliana protein match is: GDSL-motif lipa…	carboxylesterase/ hydrolase, acting on ester bonds	1.93507	2.32474	1.7302	0.0829869	0.0265545	0.157339
AT1G24140	matrixin family protein; FUNCTIONS IN: metallopeptidase activity, metalloendopeptidase activity; INVOLVED IN: proteolysis, metabolic process; LOCATED IN: anchored to membrane; EXPRESSED IN: 13 plant structures; EXPRESSED DURING: 7 growth stages; CONTAINS InterPro DOMAIN/s: Peptidase M10A and M12B, matrixin and adamalysin (InterPro:IPR001818), Peptidoglycan binding-like (InterPro:IPR002477), Pepti…	matrixin family protein	1.26015	2.31835	1.43463	0.492106	0.0106888	0.279795
AT1G03700	FUNCTIONS IN: molecular_function unknown; INVOLVED IN: biological_process unknown; LOCATED IN: endomembrane system; EXPRESSED IN: hypocotyl, flower; EXPRESSED DURING: petal differentiation and expansion stage; CONTAINS InterPro DOMAIN/s: Uncharacterised protein family UPF0497, trans-membrane plant (InterPro:IPR006702), Uncharacterised protein family UPF0497, trans-membrane plant subgroup (InterPr…		1.94459	2.31493	2.08968	0.00240789	0.000422095	0.00117909
AT1G21550	calcium-binding protein, putative; FUNCTIONS IN: calcium ion binding; INVOLVED IN: biological_process unknown; LOCATED IN: cellular_component unknown; EXPRESSED IN: 14 plant structures; EXPRESSED DURING: 8 growth stages; CONTAINS InterPro DOMAIN/s: EF-HAND 1 (InterPro:IPR018247), EF-HAND 2 (InterPro:IPR018249), EF-Hand type (InterPro:IPR011992), Calcium-binding EF-hand (InterPro:IPR002048), EF ha…	calcium-binding protein, putative	2.51098	2.31135	4.50397	0.012077	0.0235996	7.10789e-05
AT5G06530	ABC transporter family protein; FUNCTIONS IN: ATPase activity, coupled to transmembrane movement of substances; LOCATED IN: plasma membrane; EXPRESSED IN: 23 plant structures; EXPRESSED DURING: 13 growth stages; CONTAINS InterPro DOMAIN/s: ATPase, AAA+ type, core (InterPro:IPR003593), ABC transporter-like (InterPro:IPR003439), ABC-2 type transporter (InterPro:IPR013525), ABC transporter, conserve…	ABC transporter family protein	1.33475	2.29438	1.32394	0.0105413	1.86563e-08	0.0132848
AT3G03605			2.64674	2.27292	2.4359	0.0611896	0.123959	0.0923987
AT2G29460	ARABIDOPSIS THALIANA GLUTATHIONE S-TRANSFERASE TAU 4 (ATGSTU4); FUNCTIONS IN: glutathione transferase activity; INVOLVED IN: response to cyclopentenone, toxin catabolic process; LOCATED IN: cytoplasm; EXPRESSED IN: 11 plant structures; EXPRESSED DURING: 6 growth stages; CONTAINS InterPro DOMAIN/s: Thioredoxin fold (InterPro:IPR012335), Glutathione S-transferase, C-terminal-like (InterPro:IPR01098…	ATGSTU4 (ARABIDOPSIS THALIANA GLUTATHIONE S-TRANSFERASE TAU 4); glutathione transferase	2.09685	2.27153	3.31807	1.53411e-06	2.9916e-07	1.75376e-10
AT3G08700	ubiquitin-conjugating enzyme 12 (UBC12); FUNCTIONS IN: ubiquitin-protein ligase activity, small conjugating protein ligase activity; INVOLVED IN: regulation of protein metabolic process, post-translational protein modification; LOCATED IN: cellular_component unknown; EXPRESSED IN: 9 plant structures; EXPRESSED DURING: L mature pollen stage, 4 anthesis, LP.04 four leaves visible, LP.10 ten leaves …	UBC12 (ubiquitin-conjugating enzyme 12); small conjugating protein ligase/ ubiquitin-protein ligase	3.84955	2.27081	2.54936	0.000117857	0.0166892	0.00619492
AT1G03800	ERF DOMAIN PROTEIN 10 (ERF10); FUNCTIONS IN: transcription repressor activity, transcription factor activity, DNA binding; INVOLVED IN: ethylene mediated signaling pathway, regulation of transcription, DNA-dependent; EXPRESSED IN: cultured cell; CONTAINS InterPro DOMAIN/s: DNA-binding, integrase-type (InterPro:IPR016177), Pathogenesis-related transcriptional factor and ERF, DNA-binding (InterPro:…	ERF10 (ERF DOMAIN PROTEIN 10); DNA binding / transcription factor/ transcription repressor	1.59118	2.27039	1.95221	0.368645	0.0992219	0.184157
AT2G28040	aspartyl protease family protein; FUNCTIONS IN: aspartic-type endopeptidase activity; INVOLVED IN: proteolysis; LOCATED IN: endomembrane system; CONTAINS InterPro DOMAIN/s: Peptidase aspartic, catalytic (InterPro:IPR009007), Peptidase A1 (InterPro:IPR001461); BEST Arabidopsis thaliana protein match is: aspartyl protease family protein (TAIR:AT2G28010.1); Has 2189 Blast hits to 2178 proteins in 23…	aspartyl protease family protein	1.31052	2.26989	1.76847	0.475534	0.0241935	0.121929
AT1G80840	WRKY40; FUNCTIONS IN: transcription factor activity; INVOLVED IN: in 8 processes; LOCATED IN: nucleus; EXPRESSED IN: 20 plant structures; EXPRESSED DURING: 10 growth stages; CONTAINS InterPro DOMAIN/s: DNA-binding WRKY (InterPro:IPR003657); BEST Arabidopsis thaliana protein match is: WRKY18; transcription factor (TAIR:AT4G31800.2); Has 1973 Blast hits to 1689 proteins in 109 species: Archae - 0; …	WRKY40; transcription factor	1.53417	2.26628	1.36862	0.00744433	6.06777e-06	0.0465823
AT4G18350	NINE-CIS-EPOXYCAROTENOID DIOXYGENASE 2 (NCED2); FUNCTIONS IN: 9-cis-epoxycarotenoid dioxygenase activity; INVOLVED IN: abscisic acid biosynthetic process; LOCATED IN: chloroplast thylakoid membrane, chloroplast stroma; EXPRESSED IN: 11 plant structures; EXPRESSED DURING: L mature pollen stage, M germinated pollen stage, 4 anthesis; CONTAINS InterPro DOMAIN/s: Carotenoid oxygenase (InterPro:IPR004…	NCED2 (NINE-CIS-EPOXYCAROTENOID DIOXYGENASE 2); 9-cis-epoxycarotenoid dioxygenase	1.99024	2.26563	1.36312	0.000608557	8.82053e-05	0.106776
AT1G51670	unknown protein; FUNCTIONS IN: molecular_function unknown; INVOLVED IN: biological_process unknown; LOCATED IN: cellular_component unknown; EXPRESSED IN: 10 plant structures; EXPRESSED DURING: 6 growth stages; BEST Arabidopsis thaliana protein match is: unknown protein (TAIR:AT1G48180.1); Has 20 Blast hits to 20 proteins in 1 species: Archae - 0; Bacteria - 0; Metazoa - 0; Fungi - 0; Plants - 20;…	unknown protein	1.43419	2.26247	0.778016	0.490141	0.0990365	0.675647
AT2G36590	PROLINE TRANSPORTER 3 (ProT3); FUNCTIONS IN: amino acid transmembrane transporter activity, L-proline transmembrane transporter activity; INVOLVED IN: proline transport, amino acid transport; LOCATED IN: plasma membrane, membrane; EXPRESSED IN: 20 plant structures; EXPRESSED DURING: 12 growth stages; CONTAINS InterPro DOMAIN/s: Amino acid transporter, transmembrane (InterPro:IPR013057); BEST Arab…	ProT3 (PROLINE TRANSPORTER 3); L-proline transmembrane transporter/ amino acid transmembrane transporter	1.7217	2.25831	1.08232	0.345907	0.145177	0.901217
AT5G03495	nucleotide binding; FUNCTIONS IN: nucleotide binding; INVOLVED IN: biological_process unknown; LOCATED IN: cellular_component unknown; CONTAINS InterPro DOMAIN/s: Nucleotide-binding, alpha-beta plait (InterPro:IPR012677); BEST Arabidopsis thaliana protein match is: nucleic acid binding / nucleotide binding (TAIR:AT5G03480.1); Has 94 Blast hits to 60 proteins in 11 species: Archae - 0; Bacteria - …	nucleotide binding	1.86151	2.25816	1.77076	0.246378	0.123684	0.298759
AT2G08820			2.27633	2.25444	3.05407	0.0338217	0.0371239	0.00400073
AT1G55800	FUNCTIONS IN: molecular_function unknown; INVOLVED IN: biological_process unknown; LOCATED IN: cellular_component unknown; BEST Arabidopsis thaliana protein match is: ATP binding / nucleotide binding / phenylalanine-tRNA ligase (TAIR:AT1G55790.1); Has 134 Blast hits to 131 proteins in 44 species: Archae - 0; Bacteria - 2; Metazoa - 34; Fungi - 27; Plants - 66; Viruses - 0; Other Eukaryotes - 5 (s…		3.38631	2.25443	1.52529	0.056868	0.232428	0.562
AT1G76470	3-beta-hydroxy-delta5-steroid dehydrogenase/ binding / catalytic/ cinnamoyl-CoA reductase; FUNCTIONS IN: 3-beta-hydroxy-delta5-steroid dehydrogenase activity, binding, cinnamoyl-CoA reductase activity, catalytic activity; INVOLVED IN: lignin biosynthetic process, steroid biosynthetic process, metabolic process; LOCATED IN: endomembrane system; EXPRESSED IN: leaf whorl, male gametophyte, sepal, fl…	3-beta-hydroxy-delta5-steroid dehydrogenase/ binding / catalytic/ cinnamoyl-CoA reductase	2.01989	2.25383	1.36654	1.69369e-08	1.15284e-09	0.00156265
AT3G56660	BASIC REGION/LEUCINE ZIPPER MOTIF PROTEIN 49 (BZIP49); FUNCTIONS IN: transcription factor activity, DNA binding; INVOLVED IN: regulation of transcription, DNA-dependent; LOCATED IN: nucleus; CONTAINS InterPro DOMAIN/s: Basic-leucine zipper (bZIP) transcription factor (InterPro:IPR004827), bZIP transcription factor, bZIP-1 (InterPro:IPR011616); BEST Arabidopsis thaliana protein match is: BZIP17; D…	BZIP49 (BASIC REGION/LEUCINE ZIPPER MOTIF PROTEIN 49); DNA binding / transcription factor	3.67165	2.24497	2.85601	0.019214	0.172208	0.067637
AT5G20230	ARABIDOPSIS BLUE-COPPER-BINDING PROTEIN (ATBCB); FUNCTIONS IN: electron carrier activity, copper ion binding; INVOLVED IN: response to oxidative stress, response to salt stress, response to wounding, aluminum ion transport, response to absence of light; LOCATED IN: anchored to plasma membrane, plasma membrane, vacuole, anchored to membrane; EXPRESSED IN: 24 plant structures; EXPRESSED DURING: 12 …	ATBCB (ARABIDOPSIS BLUE-COPPER-BINDING PROTEIN); copper ion binding / electron carrier	1.2006	2.24284	3.41956	0.790194	0.193477	0.0368165
AT4G34710	ARGININE DECARBOXYLASE 2 (ADC2); FUNCTIONS IN: arginine decarboxylase activity; INVOLVED IN: in 11 processes; LOCATED IN: cellular_component unknown; EXPRESSED IN: 29 plant structures; EXPRESSED DURING: 16 growth stages; CONTAINS InterPro DOMAIN/s: Orn/DAP/Arg decarboxylase 2 (InterPro:IPR000183), Arginine decarboxylase (InterPro:IPR002985); BEST Arabidopsis thaliana protein match is: ADC1 (ARGIN…	ADC2 (ARGININE DECARBOXYLASE 2); arginine decarboxylase	2.23062	2.236	1.67425	4.38576e-05	4.31811e-05	0.000754095
AT1G72030	GCN5-related N-acetyltransferase (GNAT) family protein; FUNCTIONS IN: N-acetyltransferase activity; INVOLVED IN: metabolic process; EXPRESSED IN: 22 plant structures; EXPRESSED DURING: 13 growth stages; CONTAINS InterPro DOMAIN/s: GCN5-related N-acetyltransferase (InterPro:IPR000182), Acyl-CoA N-acyltransferase (InterPro:IPR016181); Has 112 Blast hits to 112 proteins in 36 species: Archae - 0; Ba…	GCN5-related N-acetyltransferase (GNAT) family protein	1.6396	2.23499	1.28758	0.301912	0.0838344	0.613038
AT5G50750	REVERSIBLY GLYCOSYLATED POLYPEPTIDE 4 (RGP4); FUNCTIONS IN: transferase activity, transferring hexosyl groups; INVOLVED IN: cellulose biosynthetic process, cell wall organization; LOCATED IN: cell junction, Golgi apparatus, plant-type cell wall; CONTAINS InterPro DOMAIN/s: Alpha-1,4-glucan-protein synthase, UDP-forming (InterPro:IPR004901); BEST Arabidopsis thaliana protein match is: RGP1 (REVERS…	RGP4 (REVERSIBLY GLYCOSYLATED POLYPEPTIDE 4); transferase, transferring hexosyl groups	2.24651	2.23488	1.19882	0.0709186	0.0754617	0.714627
AT2G47020	peptide chain release factor, putative; FUNCTIONS IN: translation release factor activity, codon specific, translation release factor activity; INVOLVED IN: translational termination; LOCATED IN: mitochondrion, cytoplasm; CONTAINS InterPro DOMAIN/s: Peptide chain release factor 1 (InterPro:IPR004373), Class I peptide chain release factor (InterPro:IPR000352), Peptide chain release factor (InterPr…	peptide chain release factor, putative	1.43502	2.22921	0.931133	3.10025e-06	1.61821e-12	0.257184
AT1G76220	unknown protein; FUNCTIONS IN: molecular_function unknown; INVOLVED IN: biological_process unknown; LOCATED IN: chloroplast; EXPRESSED IN: root, carpel; EXPRESSED DURING: 4 anthesis; CONTAINS InterPro DOMAIN/s: Protein of unknown function DUF241, plant (InterPro:IPR004320); Has 242 Blast hits to 238 proteins in 27 species: Archae - 3; Bacteria - 6; Metazoa - 13; Fungi - 0; Plants - 202; Viruses -…	unknown protein	1.44642	2.22847	1.09197	0.022629	1.2293e-05	0.584856
AT5G14380	Arabinogalactan proteins 6 (AGP6); INVOLVED IN: pollen tube growth; LOCATED IN: extracellular matrix, anchored to membrane; EXPRESSED IN: 14 plant structures; EXPRESSED DURING: 6 growth stages; Has 34649 Blast hits to 14029 proteins in 999 species: Archae - 88; Bacteria - 8094; Metazoa - 7939; Fungi - 4132; Plants - 3131; Viruses - 1411; Other Eukaryotes - 9854 (source: NCBI BLink).	AGP6 (Arabinogalactan proteins 6)	2.03087	2.22741	2.25237	0.0997962	0.0624167	0.0591989
AT5G20860	pectinesterase family protein; FUNCTIONS IN: enzyme inhibitor activity, pectinesterase activity; INVOLVED IN: cell wall modification; LOCATED IN: endomembrane system, cell wall, plant-type cell wall; EXPRESSED IN: flower; CONTAINS InterPro DOMAIN/s: Pectinesterase, active site (InterPro:IPR018040), Pectin lyase fold/virulence factor (InterPro:IPR011050), Pectinesterase inhibitor (InterPro:IPR0065…	pectinesterase family protein	1.99235	2.22425	1.97779	3.02863e-05	5.10464e-06	3.64446e-05
AT1G62030	DC1 domain-containing protein; FUNCTIONS IN: molecular_function unknown; INVOLVED IN: biological_process unknown; LOCATED IN: cellular_component unknown; EXPRESSED IN: 16 plant structures; EXPRESSED DURING: 9 growth stages; CONTAINS InterPro DOMAIN/s: DC1 (InterPro:IPR004146), C1-like (InterPro:IPR011424); BEST Arabidopsis thaliana protein match is: DC1 domain-containing protein (TAIR:AT4G02540.1…	DC1 domain-containing protein	1.86065	2.22264	1.36999	0.173508	0.0763988	0.51342
AT2G23330	copia-like retrotransposon family, has a 3.9e-195 P-value blast match to GB:AAA57005 Hopscotch polyprotein (Ty1_Copia-element) (Zea mays)	transposable element gene	2.31565	2.22153	2.02191	0.545135	0.564065	0.613864
AT5G59662		other RNA	1.26189	2.21957	1.70535	0.490252	0.0150818	0.105416
AT4G34550	FUNCTIONS IN: molecular_function unknown; INVOLVED IN: biological_process unknown; LOCATED IN: cellular_component unknown; BEST Arabidopsis thaliana protein match is: F-box family protein (TAIR:AT2G16365.3); Has 23 Blast hits to 23 proteins in 4 species: Archae - 0; Bacteria - 0; Metazoa - 0; Fungi - 0; Plants - 23; Viruses - 0; Other Eukaryotes - 0 (source: NCBI BLink).		2.07946	2.21909	1.5602	0.22393	0.186474	0.486269
AT3G09280	unknown protein; FUNCTIONS IN: molecular_function unknown; INVOLVED IN: biological_process unknown; LOCATED IN: endomembrane system; EXPRESSED IN: root; Has 10 Blast hits to 10 proteins in 5 species: Archae - 0; Bacteria - 0; Metazoa - 0; Fungi - 0; Plants - 10; Viruses - 0; Other Eukaryotes - 0 (source: NCBI BLink).	unknown protein	1.47541	2.21661	1.75991	0.127631	0.00237547	0.0280499
AT1G74430	myb domain protein 95 (MYB95); FUNCTIONS IN: transcription factor activity, DNA binding; INVOLVED IN: in 6 processes; EXPRESSED IN: 22 plant structures; EXPRESSED DURING: 13 growth stages; CONTAINS InterPro DOMAIN/s: SANT, DNA-binding (InterPro:IPR001005), Homeodomain-like (InterPro:IPR009057), Myb, DNA-binding (InterPro:IPR014778), Myb-type HTH DNA-binding domain (InterPro:IPR017930), Homeodomai…	MYB95 (myb domain protein 95); DNA binding / transcription factor	1.29104	2.21491	1.10558	0.493829	0.028398	0.794995
AT3G03530	NONSPECIFIC PHOSPHOLIPASE C4 (NPC4); FUNCTIONS IN: hydrolase activity, acting on ester bonds, phospholipase C activity; INVOLVED IN: phospholipid catabolic process; LOCATED IN: plasma membrane; CONTAINS InterPro DOMAIN/s: Phosphoesterase (InterPro:IPR007312); BEST Arabidopsis thaliana protein match is: NPC5 (NON-SPECIFIC PHOSPHOLIPASE C5); hydrolase, acting on ester bonds / phospholipase C (TAIR:…	NPC4 (NONSPECIFIC PHOSPHOLIPASE C4); hydrolase, acting on ester bonds / phospholipase C	1.94818	2.21258	1.92411	0.00178972	0.000434073	0.00215226
AT5G42490	kinesin motor family protein; FUNCTIONS IN: microtubule motor activity, ATP binding; INVOLVED IN: microtubule-based movement; LOCATED IN: microtubule associated complex; EXPRESSED IN: 7 plant structures; EXPRESSED DURING: L mature pollen stage, M germinated pollen stage, 4 anthesis, C globular stage, petal differentiation and expansion stage; CONTAINS InterPro DOMAIN/s: Kinesin, motor region (Int…	kinesin motor family protein	1.41408	2.2105	0.951548	0.442983	0.0659913	0.919744
AT5G17340	unknown protein; FUNCTIONS IN: molecular_function unknown; INVOLVED IN: biological_process unknown; LOCATED IN: endomembrane system; EXPRESSED IN: leaf whorl, petal, sepal, flower; EXPRESSED DURING: 4 anthesis, petal differentiation and expansion stage; BEST Arabidopsis thaliana protein match is: unknown protein (TAIR:AT3G03272.1); Has 57 Blast hits to 57 proteins in 4 species: Archae - 0; Bacter…	unknown protein	1.29229	2.21044	1.41968	0.5007	0.0302036	0.354994
AT1G53130	GRIM REAPER (GRI); INVOLVED IN: in 8 processes; LOCATED IN: extracellular space; EXPRESSED IN: flower, leaf; CONTAINS InterPro DOMAIN/s: Stigma-specific protein Stig1 (InterPro:IPR006969); BEST Arabidopsis thaliana protein match is: stigma-specific Stig1 family protein (TAIR:AT4G26880.1); Has 133 Blast hits to 89 proteins in 20 species: Archae - 0; Bacteria - 63; Metazoa - 0; Fungi - 6; Plants - …	GRI (GRIM REAPER)	3.29423	2.20984	4.08884	5.22535e-06	0.0010148	3.73837e-07
AT1G52820	2-oxoglutarate-dependent dioxygenase, putative; FUNCTIONS IN: oxidoreductase activity; EXPRESSED IN: root; CONTAINS InterPro DOMAIN/s: 2OG-Fe(II) oxygenase (InterPro:IPR005123); BEST Arabidopsis thaliana protein match is: AOP1; oxidoreductase, acting on paired donors, with incorporation or reduction of molecular oxygen, 2-oxoglutarate as one donor, and incorporation of one atom each of oxygen int…	2-oxoglutarate-dependent dioxygenase, putative	1.17261	2.20798	1.25238	0.472843	0.000638953	0.311446
AT5G41570	WRKY24; FUNCTIONS IN: transcription factor activity; INVOLVED IN: regulation of transcription, DNA-dependent; LOCATED IN: nucleus; CONTAINS InterPro DOMAIN/s: DNA-binding WRKY (InterPro:IPR003657); BEST Arabidopsis thaliana protein match is: WRKY56; transcription factor (TAIR:AT1G64000.1); Has 2022 Blast hits to 1732 proteins in 108 species: Archae - 0; Bacteria - 0; Metazoa - 0; Fungi - 0; Plant…	WRKY24; transcription factor	1.86739	2.20757	2.09277	0.028329	0.00872234	0.0128283
AT3G62740	BETA GLUCOSIDASE 7 (BGLU7); FUNCTIONS IN: cation binding, hydrolase activity, hydrolyzing O-glycosyl compounds, catalytic activity; INVOLVED IN: carbohydrate metabolic process; LOCATED IN: endomembrane system; EXPRESSED IN: 7 plant structures; EXPRESSED DURING: petal differentiation and expansion stage, D bilateral stage, E expanded cotyledon stage; CONTAINS InterPro DOMAIN/s: Glycoside hydrolase…	BGLU7 (BETA GLUCOSIDASE 7); catalytic/ cation binding / hydrolase, hydrolyzing O-glycosyl compounds	1.1726	2.20439	1.58341	0.684168	0.0347828	0.224345
AT3G05365			1.24053	2.20408	2.16479	0.691303	0.114588	0.123075
AT3G41979	5SrRNA	rRNA	1.10274	2.20342	0.926613	0.505573	3.11586e-05	0.615147
AT2G01020	5SrRNA	rRNA	1.10274	2.20342	0.926613	0.505573	3.11586e-05	0.615147
AT5G62020	AT-HSFB2A; FUNCTIONS IN: transcription factor activity, DNA binding; INVOLVED IN: response to chitin; LOCATED IN: nucleus; EXPRESSED IN: 18 plant structures; EXPRESSED DURING: 11 growth stages; CONTAINS InterPro DOMAIN/s: Winged helix repressor DNA-binding (InterPro:IPR011991), Heat shock factor (HSF)-type, DNA-binding (InterPro:IPR000232); BEST Arabidopsis thaliana protein match is: AT-HSFB2B; t…	AT-HSFB2A; DNA binding / transcription factor	2.00483	2.20121	1.83038	5.60086e-10	4.81013e-11	9.18747e-09
AT4G02280	sucrose synthase 3 (SUS3); FUNCTIONS IN: UDP-glycosyltransferase activity, sucrose synthase activity, transferase activity, transferring glycosyl groups; INVOLVED IN: sucrose biosynthetic process, biosynthetic process, sucrose metabolic process; EXPRESSED IN: 16 plant structures; EXPRESSED DURING: 4 anthesis, LP.04 four leaves visible, petal differentiation and expansion stage; CONTAINS InterPro …	SUS3 (sucrose synthase 3); UDP-glycosyltransferase/ sucrose synthase/ transferase, transferring glycosyl groups	1.63227	2.20022	1.7318	9.72347e-09	8.85393e-13	1.2753e-09
AT1G50750	unknown protein; BEST Arabidopsis thaliana protein match is: unknown protein (TAIR:AT1G50790.1); Has 1156 Blast hits to 956 proteins in 106 species: Archae - 2; Bacteria - 34; Metazoa - 214; Fungi - 37; Plants - 313; Viruses - 0; Other Eukaryotes - 556 (source: NCBI BLink).	unknown protein	1.12718	2.19987	1.64754	0.708092	0.0109395	0.107302
AT3G51510	unknown protein; FUNCTIONS IN: molecular_function unknown; INVOLVED IN: biological_process unknown; LOCATED IN: chloroplast thylakoid membrane, chloroplast; EXPRESSED IN: 22 plant structures; EXPRESSED DURING: 13 growth stages; Has 22 Blast hits to 22 proteins in 11 species: Archae - 0; Bacteria - 0; Metazoa - 0; Fungi - 0; Plants - 21; Viruses - 0; Other Eukaryotes - 1 (source: NCBI BLink).	unknown protein	1.43205	2.19987	1.45655	0.310895	0.0236486	0.292555
AT4G22470	protease inhibitor/seed storage/lipid transfer protein (LTP) family protein; FUNCTIONS IN: lipid binding; INVOLVED IN: lipid transport; LOCATED IN: endomembrane system; EXPRESSED IN: embryo, sepal, hypocotyl, stamen; EXPRESSED DURING: 4 anthesis, C globular stage, petal differentiation and expansion stage; CONTAINS InterPro DOMAIN/s: Bifunctional inhibitor/plant lipid transfer protein/seed storag…	protease inhibitor/seed storage/lipid transfer protein (LTP) family protein	1.55064	2.19844	4.09733	0.250695	0.0352535	0.000187714
AT1G17950	MYB DOMAIN PROTEIN 52 (MYB52); FUNCTIONS IN: transcription factor activity, DNA binding; INVOLVED IN: response to abscisic acid stimulus, regulation of transcription, DNA-dependent, regulation of secondary cell wall thickening; LOCATED IN: nucleus; EXPRESSED IN: 9 plant structures; EXPRESSED DURING: 4 anthesis, petal differentiation and expansion stage; CONTAINS InterPro DOMAIN/s: SANT, DNA-bindi…	MYB52 (MYB DOMAIN PROTEIN 52); DNA binding / transcription factor	1.71026	2.19646	1.84874	0.0579831	0.0104421	0.0345679
AT3G08885	pseudogene, ferritin, similar to ferritin GB:S71265 (Arabidopsis thaliana); blastp match of 48% identity and 2.0e-29 P-value to SP|Q96540|FRI1_BRANA Ferritin 1, chloroplast precursor. (Rape) {Brassica napus}		1.16497	2.19369	1.58024	0.722696	0.0518871	0.266137
AT5G09520	hydroxyproline-rich glycoprotein family protein; FUNCTIONS IN: molecular_function unknown; INVOLVED IN: biological_process unknown; LOCATED IN: endomembrane system; EXPRESSED IN: 21 plant structures; EXPRESSED DURING: 12 growth stages; BEST Arabidopsis thaliana protein match is: hydroxyproline-rich glycoprotein family protein (TAIR:AT5G09530.1); Has 4217 Blast hits to 1823 proteins in 371 species…	hydroxyproline-rich glycoprotein family protein	1.73843	2.1935	1.78333	0.0362827	0.00807886	0.0309392
AT5G45095	unknown protein; FUNCTIONS IN: molecular_function unknown; INVOLVED IN: biological_process unknown; LOCATED IN: endomembrane system; BEST Arabidopsis thaliana protein match is: unknown protein (TAIR:AT4G08593.1); Has 9 Blast hits to 9 proteins in 1 species: Archae - 0; Bacteria - 0; Metazoa - 0; Fungi - 0; Plants - 9; Viruses - 0; Other Eukaryotes - 0 (source: NCBI BLink).	unknown protein	2.44241	2.18964	1.5817	0.000146912	0.000677122	0.0383725
AT5G13790	AGAMOUS-LIKE 15 (AGL15); FUNCTIONS IN: transcription factor activity, DNA binding; INVOLVED IN: regulation of transcription, DNA-dependent; LOCATED IN: nucleus, cytoplasm; EXPRESSED IN: 8 plant structures; EXPRESSED DURING: 4 anthesis, petal differentiation and expansion stage, D bilateral stage, E expanded cotyledon stage; CONTAINS InterPro DOMAIN/s: Transcription factor, MADS-box (InterPro:IPR0…	AGL15 (AGAMOUS-LIKE 15); DNA binding / transcription factor	1.51118	2.18956	1.45488	0.140607	0.00569247	0.185085
AT4G28850	xyloglucan:xyloglucosyl transferase, putative / xyloglucan endotransglycosylase, putative / endo-xyloglucan transferase, putative; FUNCTIONS IN: hydrolase activity, acting on glycosyl bonds, hydrolase activity, hydrolyzing O-glycosyl compounds, xyloglucan:xyloglucosyl transferase activity; INVOLVED IN: carbohydrate metabolic process, cellular glucan metabolic process; LOCATED IN: endomembrane sys…	xyloglucan:xyloglucosyl transferase, putative / xyloglucan endotransglycosylase, putative / endo-xyloglucan transferase, putative	0.725914	2.18376	0.625029	0.0173544	9.97963e-07	0.00160562
AT2G24000	serine carboxypeptidase-like 22 (scpl22); FUNCTIONS IN: serine-type carboxypeptidase activity; INVOLVED IN: proteolysis; LOCATED IN: endomembrane system; EXPRESSED IN: flower; EXPRESSED DURING: petal differentiation and expansion stage; CONTAINS InterPro DOMAIN/s: Peptidase S10, serine carboxypeptidase (InterPro:IPR001563), Peptidase S10, serine carboxypeptidase, active site (InterPro:IPR018202);…	scpl22 (serine carboxypeptidase-like 22); serine-type carboxypeptidase	2.46792	2.18257	1.05635	0.0968983	0.160744	0.930774
AT2G29130	laccase 2 (LAC2); FUNCTIONS IN: laccase activity; INVOLVED IN: response to water deprivation; LOCATED IN: endomembrane system, apoplast; EXPRESSED IN: 6 plant structures; EXPRESSED DURING: petal differentiation and expansion stage; CONTAINS InterPro DOMAIN/s: Multicopper oxidase, type 3 (InterPro:IPR011707), Laccase (InterPro:IPR017761), Multicopper oxidase, type 2 (InterPro:IPR011706), Cupredoxi…	LAC2 (laccase 2); laccase	2.81562	2.17761	2.35711	5.53812e-06	0.000308711	9.12422e-05
AT5G59220	protein phosphatase 2C, putative / PP2C, putative; FUNCTIONS IN: protein serine/threonine phosphatase activity, catalytic activity; INVOLVED IN: response to water deprivation, response to abscisic acid stimulus; LOCATED IN: chloroplast; EXPRESSED IN: 18 plant structures; EXPRESSED DURING: 11 growth stages; CONTAINS InterPro DOMAIN/s: Protein phosphatase 2C-related (InterPro:IPR001932), Protein ph…	protein phosphatase 2C, putative / PP2C, putative	1.8324	2.17685	1.28037	0.000570776	2.86908e-05	0.136755
AT5G58910	laccase 16 (LAC16); FUNCTIONS IN: laccase activity; INVOLVED IN: oxidation reduction, lignin catabolic process; LOCATED IN: apoplast; EXPRESSED IN: hypocotyl, root; CONTAINS InterPro DOMAIN/s: Multicopper oxidase, type 2 (InterPro:IPR011706), Multicopper oxidase, type 3 (InterPro:IPR011707), Cupredoxin (InterPro:IPR008972), Laccase (InterPro:IPR017761), Multicopper oxidase, copper-binding site (I…	LAC16 (laccase 16); laccase	1.81368	2.16825	2.26364	6.5029e-06	1.64846e-07	7.09857e-08
AT3G28300	AT14A; LOCATED IN: integrin complex, plasma membrane, cytoplasm; EXPRESSED IN: stem, fruit, flower, root, leaf; CONTAINS InterPro DOMAIN/s: Protein of unknown function DUF677 (InterPro:IPR007749); BEST Arabidopsis thaliana protein match is: AT14A (TAIR:AT3G28290.1); Has 134 Blast hits to 134 proteins in 31 species: Archae - 4; Bacteria - 28; Metazoa - 4; Fungi - 0; Plants - 77; Viruses - 0; Other…	AT14A	1.03039	2.16821	1.20373	0.896439	0.00100391	0.413907
AT3G28290	AT14A; LOCATED IN: plasma membrane, cytoplasm; EXPRESSED IN: stem, fruit, flower, root, leaf; CONTAINS InterPro DOMAIN/s: Protein of unknown function DUF677 (InterPro:IPR007749); BEST Arabidopsis thaliana protein match is: AT14A (TAIR:AT3G28300.1); Has 134 Blast hits to 134 proteins in 31 species: Archae - 4; Bacteria - 28; Metazoa - 4; Fungi - 0; Plants - 77; Viruses - 0; Other Eukaryotes - 21 (…	AT14A	1.03039	2.16821	1.20373	0.896439	0.00100391	0.413907
AT3G06962		other RNA	2.28474	2.16452	0.880933	0.154336	0.18893	0.855881
AT5G08250	cytochrome P450 family protein; FUNCTIONS IN: electron carrier activity, monooxygenase activity, iron ion binding, oxygen binding, heme binding; LOCATED IN: cellular_component unknown; EXPRESSED IN: male gametophyte, flower; EXPRESSED DURING: 4 anthesis, petal differentiation and expansion stage; CONTAINS InterPro DOMAIN/s: Cytochrome P450 (InterPro:IPR001128), Cytochrome P450, C-terminal region …	cytochrome P450 family protein	1.34668	2.1597	1.88545	0.291888	0.017542	0.0407012
AT5G65600	legume lectin family protein / protein kinase family protein; FUNCTIONS IN: kinase activity; INVOLVED IN: protein amino acid phosphorylation; LOCATED IN: endomembrane system; EXPRESSED IN: stem; CONTAINS InterPro DOMAIN/s: Legume lectin, beta domain (InterPro:IPR001220), Protein kinase, ATP binding site (InterPro:IPR017441), Serine/threonine protein kinase-related (InterPro:IPR017442), Concanaval…	legume lectin family protein / protein kinase family protein	2.20835	2.15875	1.91194	0.218703	0.234106	0.326368
AT1G76640	calmodulin-related protein, putative; FUNCTIONS IN: calcium ion binding; INVOLVED IN: biological_process unknown; LOCATED IN: cellular_component unknown; EXPRESSED IN: male gametophyte, root, pollen tube; EXPRESSED DURING: L mature pollen stage, M germinated pollen stage; CONTAINS InterPro DOMAIN/s: EF-HAND 1 (InterPro:IPR018247), EF-HAND 2 (InterPro:IPR018249), EF-Hand type (InterPro:IPR011992),…	calmodulin-related protein, putative	0.914642	2.15664	1.15467	0.730645	0.00250669	0.567355
AT5G16530	PIN-FORMED 5 (PIN5); FUNCTIONS IN: auxin:hydrogen symporter activity, transporter activity; INVOLVED IN: auxin polar transport; LOCATED IN: endomembrane system, integral to membrane; EXPRESSED IN: 16 plant structures; EXPRESSED DURING: 10 growth stages; CONTAINS InterPro DOMAIN/s: Auxin efflux carrier, subgroup (InterPro:IPR014024), Auxin efflux carrier (InterPro:IPR004776); BEST Arabidopsis thal…	PIN5 (PIN-FORMED 5); auxin:hydrogen symporter/ transporter	2.48874	2.15539	2.03679	4.6871e-05	0.000431928	0.000973239
AT4G29150	IQ-domain 25 (IQD25); FUNCTIONS IN: calmodulin binding; CONTAINS InterPro DOMAIN/s: IQ calmodulin-binding region (InterPro:IPR000048); BEST Arabidopsis thaliana protein match is: IQD26 (IQ-domain 26); calmodulin binding (TAIR:AT3G16490.1); Has 418 Blast hits to 414 proteins in 34 species: Archae - 0; Bacteria - 0; Metazoa - 23; Fungi - 2; Plants - 383; Viruses - 0; Other Eukaryotes - 10 (source: …	IQD25 (IQ-domain 25); calmodulin binding	1.99795	2.15324	1.39416	0.113232	0.081017	0.474133
AT5G39190	GERMIN-LIKE PROTEIN 2 (GER2); FUNCTIONS IN: oxalate oxidase activity; INVOLVED IN: biological_process unknown; LOCATED IN: extracellular matrix; EXPRESSED IN: stem, fruit; CONTAINS InterPro DOMAIN/s: Cupin, RmlC-type (InterPro:IPR011051), Cupin 1 (InterPro:IPR006045), Germin (InterPro:IPR001929), RmlC-like jelly roll fold (InterPro:IPR014710); BEST Arabidopsis thaliana protein match is: germin-li…	GER2 (GERMIN-LIKE PROTEIN 2); oxalate oxidase	7.42297	2.14592	1.50873	0.0221931	0.372735	0.64424
AT3G59720	copia-like retrotransposon family, has a 1.1e-214 P-value blast match to gb|AAO73529.1| gag-pol polyprotein (Glycine max) (SIRE1) (Ty1_Copia-family)	transposable element gene	0.918251	2.1434	1.81497	0.913121	0.262962	0.392305
AT4G36610	hydrolase, alpha/beta fold family protein; FUNCTIONS IN: hydrolase activity; INVOLVED IN: biological_process unknown; LOCATED IN: endomembrane system; EXPRESSED IN: 18 plant structures; EXPRESSED DURING: 8 growth stages; CONTAINS InterPro DOMAIN/s: Alpha/beta hydrolase fold-1 (InterPro:IPR000073); BEST Arabidopsis thaliana protein match is: hydrolase, alpha/beta fold family protein (TAIR:AT2G1836…	hydrolase, alpha/beta fold family protein	1.60802	2.14332	2.24625	0.0265316	0.00304042	0.0022526
AT5G22300	NITRILASE 4 (NIT4); FUNCTIONS IN: 3-cyanoalanine hydratase activity, indole-3-acetonitrile nitrilase activity, nitrile hydratase activity, cyanoalanine nitrilase activity, nitrilase activity; INVOLVED IN: detoxification of nitrogen compound, cyanide metabolic process; LOCATED IN: cellular_component unknown; EXPRESSED IN: 16 plant structures; EXPRESSED DURING: LP.06 six leaves visible, 4 anthesis,…	NIT4 (NITRILASE 4); 3-cyanoalanine hydratase/ cyanoalanine nitrilase/ indole-3-acetonitrile nitrilase/ nitrilase/ nitrile hydratase	1.77942	2.13881	1.60778	3.13479e-06	3.1777e-08	5.15161e-05
AT1G58150	unknown protein; FUNCTIONS IN: molecular_function unknown; INVOLVED IN: in 9 processes; LOCATED IN: cellular_component unknown; EXPRESSED IN: 22 plant structures; EXPRESSED DURING: 13 growth stages; Has 1 Blast hits to 1 proteins in 1 species: Archae - 0; Bacteria - 0; Metazoa - 0; Fungi - 0; Plants - 1; Viruses - 0; Other Eukaryotes - 0 (source: NCBI BLink).	unknown protein	1.32818	2.13794	1.28719	0.45703	0.0395605	0.513839
AT1G72920	disease resistance protein (TIR-NBS class), putative; FUNCTIONS IN: transmembrane receptor activity; INVOLVED IN: response to wounding, defense response; LOCATED IN: intrinsic to membrane; EXPRESSED IN: 19 plant structures; EXPRESSED DURING: 10 growth stages; CONTAINS InterPro DOMAIN/s: Toll-Interleukin receptor (InterPro:IPR000157); BEST Arabidopsis thaliana protein match is: disease resistance …	disease resistance protein (TIR-NBS class), putative	1.74831	2.13784	1.72194	0.0343261	0.00476124	0.0409483
AT3G52770	LITTLE ZIPPER 3 (ZPR3); FUNCTIONS IN: protein binding; INVOLVED IN: in 6 processes; LOCATED IN: nucleus; EXPRESSED IN: central zone, shoot apex, embryo; EXPRESSED DURING: D bilateral stage, E expanded cotyledon stage; Has 44 Blast hits to 44 proteins in 6 species: Archae - 0; Bacteria - 0; Metazoa - 0; Fungi - 0; Plants - 44; Viruses - 0; Other Eukaryotes - 0 (source: NCBI BLink).	ZPR3 (LITTLE ZIPPER 3); protein binding	2.08033	2.13579	2.63976	0.0306224	0.0261885	0.00471801
AT3G44870	S-adenosyl-L-methionine:carboxyl methyltransferase family protein; FUNCTIONS IN: S-adenosylmethionine-dependent methyltransferase activity, methyltransferase activity; INVOLVED IN: biological_process unknown; LOCATED IN: cellular_component unknown; CONTAINS InterPro DOMAIN/s: SAM dependent carboxyl methyltransferase (InterPro:IPR005299); BEST Arabidopsis thaliana protein match is: FAMT (farnesoic…	S-adenosyl-L-methionine:carboxyl methyltransferase family protein	0.648494	2.13417	0.742457	0.578046	0.23744	0.696085
AT2G14960	GH3.1; FUNCTIONS IN: molecular_function unknown; INVOLVED IN: response to auxin stimulus; LOCATED IN: cellular_component unknown; EXPRESSED IN: root; CONTAINS InterPro DOMAIN/s: GH3 auxin-responsive promoter (InterPro:IPR004993); BEST Arabidopsis thaliana protein match is: BRU6; indole-3-acetic acid amido synthetase (TAIR:AT4G37390.1); Has 838 Blast hits to 728 proteins in 111 species: Archae - 1…	GH3.1	1.82014	2.13288	1.65247	2.20504e-05	6.99434e-07	0.000218876
AT5G43450	2-oxoglutarate-dependent dioxygenase, putative; FUNCTIONS IN: 1-aminocyclopropane-1-carboxylate oxidase activity; INVOLVED IN: biological_process unknown; LOCATED IN: cellular_component unknown; EXPRESSED IN: 15 plant structures; EXPRESSED DURING: 9 growth stages; CONTAINS InterPro DOMAIN/s: 2OG-Fe(II) oxygenase (InterPro:IPR005123); BEST Arabidopsis thaliana protein match is: 2-oxoglutarate-depe…	2-oxoglutarate-dependent dioxygenase, putative	1.84869	2.12925	4.31038	0.0245318	0.00651836	2.23186e-06
AT5G58780	dehydrodolichyl diphosphate synthase, putative / DEDOL-PP synthase, putative; FUNCTIONS IN: dehydrodolichyl diphosphate synthase activity; INVOLVED IN: dolichol biosynthetic process; LOCATED IN: endomembrane system; CONTAINS InterPro DOMAIN/s: Di-trans-poly-cis-decaprenylcistransferase-like, conserved site (InterPro:IPR018520), Di-trans-poly-cis-decaprenylcistransferase-like (InterPro:IPR001441);…	dehydrodolichyl diphosphate synthase, putative / DEDOL-PP synthase, putative	1.61184	2.12897	1.77552	0.0643299	0.00893492	0.032459
AT2G32190	unknown protein; FUNCTIONS IN: molecular_function unknown; INVOLVED IN: biological_process unknown; BEST Arabidopsis thaliana protein match is: unknown protein (TAIR:AT2G32210.1); Has 138 Blast hits to 138 proteins in 17 species: Archae - 0; Bacteria - 0; Metazoa - 0; Fungi - 12; Plants - 126; Viruses - 0; Other Eukaryotes - 0 (source: NCBI BLink).	unknown protein	1.28576	2.12883	1.17871	0.132452	5.17692e-05	0.328102
AT1G22065	unknown protein; FUNCTIONS IN: molecular_function unknown; INVOLVED IN: biological_process unknown; LOCATED IN: cellular_component unknown; Has 4 Blast hits to 4 proteins in 1 species: Archae - 0; Bacteria - 0; Metazoa - 0; Fungi - 0; Plants - 4; Viruses - 0; Other Eukaryotes - 0 (source: NCBI BLink).	unknown protein	1.95714	2.12743	1.93532	1.16481e-05	2.1296e-06	1.61257e-05
AT4G20700	CONTAINS InterPro DOMAIN/s: Protein of unknown function DUF1204 (InterPro:IPR009596); BEST Arabidopsis thaliana protein match is: RNA binding / RNA-directed DNA polymerase (TAIR:AT4G20520.1); Has 123 Blast hits to 123 proteins in 28 species: Archae - 2; Bacteria - 16; Metazoa - 37; Fungi - 4; Plants - 62; Viruses - 0; Other Eukaryotes - 2 (source: NCBI BLink).		1.4723	2.12737	0.933534	0.501252	0.167189	0.913764
AT4G32280	INDOLE-3-ACETIC ACID INDUCIBLE 29 (IAA29); FUNCTIONS IN: transcription factor activity; INVOLVED IN: response to cyclopentenone, response to auxin stimulus, response to red light, response to far red light; LOCATED IN: nucleus; EXPRESSED IN: 7 plant structures; EXPRESSED DURING: 6 growth stages; CONTAINS InterPro DOMAIN/s: Aux/IAA-ARF-dimerisation (InterPro:IPR011525), AUX/IAA protein (InterPro:I…	IAA29 (INDOLE-3-ACETIC ACID INDUCIBLE 29); transcription factor	1.51235	2.12694	1.00244	0.151081	0.00931351	0.993293
AT1G52343	unknown protein.	unknown protein	1.17555	2.12447	1.23227	0.470765	0.00118394	0.353738
AT1G53700	WAG 1 (WAG1); FUNCTIONS IN: protein serine/threonine kinase activity, kinase activity; INVOLVED IN: gravitropism, cotyledon development, root development, auxin polar transport; LOCATED IN: cellular_component unknown; EXPRESSED IN: 8 plant structures; EXPRESSED DURING: 4 anthesis, embryo development stages, D bilateral stage; CONTAINS InterPro DOMAIN/s: Protein kinase, core (InterPro:IPR000719), …	WAG1 (WAG 1); kinase/ protein serine/threonine kinase	1.84655	2.12203	2.21979	7.79375e-06	3.25062e-07	1.14757e-07
AT4G18205	FUNCTIONS IN: molecular_function unknown; INVOLVED IN: biological_process unknown; LOCATED IN: cellular_component unknown; CONTAINS InterPro DOMAIN/s: Protein of unknown function DUF250 (InterPro:IPR004853); BEST Arabidopsis thaliana protein match is: PUP7 (PURINE PERMEASE 7); purine transmembrane transporter (TAIR:AT4G18197.1); Has 282 Blast hits to 276 proteins in 29 species: Archae - 0; Bacter…		1.39707	2.12127	1.06382	0.00935543	9.53769e-07	0.620916
AT5G10310	unknown protein; FUNCTIONS IN: molecular_function unknown; INVOLVED IN: biological_process unknown; LOCATED IN: endomembrane system; EXPRESSED IN: 17 plant structures; EXPRESSED DURING: 10 growth stages; BEST Arabidopsis thaliana protein match is: unknown protein (TAIR:AT4G37810.1); Has 69 Blast hits to 69 proteins in 10 species: Archae - 0; Bacteria - 0; Metazoa - 0; Fungi - 0; Plants - 69; Viru…	unknown protein	1.16322	2.11839	0.913988	0.691046	0.0370261	0.823448
AT2G41730	unknown protein; FUNCTIONS IN: molecular_function unknown; INVOLVED IN: biological_process unknown; EXPRESSED IN: sepal, stamen; EXPRESSED DURING: 4 anthesis, petal differentiation and expansion stage; BEST Arabidopsis thaliana protein match is: unknown protein (TAIR:AT5G24640.1); Has 13 Blast hits to 13 proteins in 2 species: Archae - 0; Bacteria - 0; Metazoa - 0; Fungi - 0; Plants - 13; Viruses…	unknown protein	2.01357	2.11675	2.03553	1.55462e-05	6.15668e-06	1.37336e-05
AT1G62530	unknown protein; FUNCTIONS IN: molecular_function unknown; INVOLVED IN: biological_process unknown; LOCATED IN: cellular_component unknown; CONTAINS InterPro DOMAIN/s: Protein of unknown function DUF863, plant (InterPro:IPR008581); BEST Arabidopsis thaliana protein match is: unknown protein (TAIR:AT1G12120.1); Has 51 Blast hits to 47 proteins in 5 species: Archae - 0; Bacteria - 0; Metazoa - 0; F…	unknown protein	1.13243	2.11444	1.71748	0.845484	0.199358	0.36481
AT2G17972	unknown protein; FUNCTIONS IN: molecular_function unknown; INVOLVED IN: biological_process unknown; LOCATED IN: chloroplast thylakoid membrane, chloroplast; EXPRESSED IN: 22 plant structures; EXPRESSED DURING: 14 growth stages; Has 19 Blast hits to 19 proteins in 9 species: Archae - 0; Bacteria - 0; Metazoa - 0; Fungi - 0; Plants - 19; Viruses - 0; Other Eukaryotes - 0 (source: NCBI BLink).	unknown protein	0.493783	2.11325	1.97393	0.535463	0.385787	0.436566
AT1G64065	FUNCTIONS IN: molecular_function unknown; INVOLVED IN: biological_process unknown; LOCATED IN: membrane; CONTAINS InterPro DOMAIN/s: Harpin-induced 1 (InterPro:IPR010847); BEST Arabidopsis thaliana protein match is: unknown protein (TAIR:AT2G44000.1); Has 69 Blast hits to 69 proteins in 10 species: Archae - 0; Bacteria - 0; Metazoa - 0; Fungi - 0; Plants - 68; Viruses - 0; Other Eukaryotes - 1 (s…		1.55708	2.1111	1.63069	0.292793	0.0695025	0.246928
AT3G13660	disease resistance response; FUNCTIONS IN: molecular_function unknown; INVOLVED IN: lignan biosynthetic process, defense response; LOCATED IN: cellular_component unknown; EXPRESSED IN: 7 plant structures; EXPRESSED DURING: L mature pollen stage, M germinated pollen stage, 4 anthesis, D bilateral stage, E expanded cotyledon stage; CONTAINS InterPro DOMAIN/s: Plant disease resistance response prote…	disease resistance response	1.38335	2.10895	1.18865	0.552609	0.14902	0.760707
AT3G01865			1.7961	2.10648	1.81886	0.0284318	0.00601246	0.0260734
AT1G48070	FUNCTIONS IN: molecular_function unknown; INVOLVED IN: cell redox homeostasis; LOCATED IN: cellular_component unknown; CONTAINS InterPro DOMAIN/s: Thioredoxin fold (InterPro:IPR012335), Thioredoxin, core (InterPro:IPR015467), Thioredoxin-like fold (InterPro:IPR012336); Has 13 Blast hits to 13 proteins in 5 species: Archae - 0; Bacteria - 6; Metazoa - 0; Fungi - 0; Plants - 5; Viruses - 0; Other E…		1.34025	2.10405	1.10347	0.388787	0.025655	0.779889
AT3G15830	phosphatidic acid phosphatase-related / PAP2-related; FUNCTIONS IN: molecular_function unknown; INVOLVED IN: biological_process unknown; LOCATED IN: cellular_component unknown; BEST Arabidopsis thaliana protein match is: phosphatidic acid phosphatase-related / PAP2-related (TAIR:AT3G15820.1); Has 38 Blast hits to 38 proteins in 11 species: Archae - 0; Bacteria - 2; Metazoa - 0; Fungi - 0; Plants …	phosphatidic acid phosphatase-related / PAP2-related	2.11018	2.09967	1.40447	0.107998	0.114431	0.492501
AT4G13230	late embryogenesis abundant domain-containing protein / LEA domain-containing protein; FUNCTIONS IN: molecular_function unknown; INVOLVED IN: embryonic development ending in seed dormancy; EXPRESSED IN: 6 plant structures; EXPRESSED DURING: 4 anthesis, petal differentiation and expansion stage; BEST Arabidopsis thaliana protein match is: lyase (TAIR:AT3G24640.1); Has 336 Blast hits to 190 protein…	late embryogenesis abundant domain-containing protein / LEA domain-containing protein	1.69681	2.0986	1.99768	0.137683	0.0368418	0.0523368
AT5G09765			2.06392	2.09855	2.15304	0.0104515	0.00930724	0.0071165
AT2G22880	VQ motif-containing protein; FUNCTIONS IN: molecular_function unknown; INVOLVED IN: biological_process unknown; LOCATED IN: chloroplast; EXPRESSED IN: 8 plant structures; EXPRESSED DURING: LP.06 six leaves visible, LP.04 four leaves visible, LP.10 ten leaves visible, LP.12 twelve leaves visible, LP.08 eight leaves visible; CONTAINS InterPro DOMAIN/s: VQ (InterPro:IPR008889); BEST Arabidopsis thal…	VQ motif-containing protein	1.51868	2.09741	1.84085	0.0902658	0.00344898	0.0148693
AT5G62320	MYB DOMAIN PROTEIN 99 (ATMYB99); FUNCTIONS IN: transcription factor activity, DNA binding; INVOLVED IN: regulation of transcription, DNA-dependent; EXPRESSED IN: leaf whorl, tapetum, sepal, flower; EXPRESSED DURING: petal differentiation and expansion stage; CONTAINS InterPro DOMAIN/s: SANT, DNA-binding (InterPro:IPR001005), Homeodomain-like (InterPro:IPR009057), Myb, DNA-binding (InterPro:IPR014…	ATMYB99 (MYB DOMAIN PROTEIN 99); DNA binding / transcription factor	1.83687	2.09732	2.2565	0.271964	0.176651	0.133512
AT5G06510	NUCLEAR FACTOR Y, SUBUNIT A10 (NF-YA10); FUNCTIONS IN: transcription factor activity; INVOLVED IN: regulation of transcription, DNA-dependent; LOCATED IN: CCAAT-binding factor complex, nucleus; EXPRESSED IN: stem, leaf whorl, embryo, vascular tissue, seed; EXPRESSED DURING: F mature embryo stage, D bilateral stage, E expanded cotyledon stage; CONTAINS InterPro DOMAIN/s: CCAAT-binding transcriptio…	NF-YA10 (NUCLEAR FACTOR Y, SUBUNIT A10); transcription factor	2.0974	2.09597	1.46447	0.00799605	0.0085282	0.173481
AT5G67180	AP2 domain-containing transcription factor, putative; FUNCTIONS IN: transcription factor activity, DNA binding; INVOLVED IN: multicellular organismal development, response to heat, regulation of transcription, DNA-dependent; LOCATED IN: nucleus; EXPRESSED IN: 18 plant structures; EXPRESSED DURING: 11 growth stages; CONTAINS InterPro DOMAIN/s: DNA-binding, integrase-type (InterPro:IPR016177), Path…	AP2 domain-containing transcription factor, putative	1.67709	2.09346	1.9681	0.271255	0.109202	0.144446
AT5G06585			1.73601	2.09022	1.8123	0.318914	0.175523	0.283801
AT1G68010	HPR; FUNCTIONS IN: glycerate dehydrogenase activity, poly(U) binding; INVOLVED IN: photorespiration; LOCATED IN: apoplast, chloroplast, peroxisome; EXPRESSED IN: 23 plant structures; EXPRESSED DURING: 15 growth stages; CONTAINS InterPro DOMAIN/s: D-isomer specific 2-hydroxyacid dehydrogenase, catalytic region (InterPro:IPR006139), D-isomer specific 2-hydroxyacid dehydrogenase, NAD-binding (InterP…	HPR; glycerate dehydrogenase/ poly(U) binding	1.43765	2.08977	1.35716	0.513573	0.163689	0.590461
AT4G06705			1.86279	2.08915	1.71021	0.231474	0.154121	0.312963
AT5G10770	chloroplast nucleoid DNA-binding protein, putative; FUNCTIONS IN: DNA binding, aspartic-type endopeptidase activity; INVOLVED IN: proteolysis; EXPRESSED IN: 12 plant structures; EXPRESSED DURING: 4 anthesis, C globular stage, petal differentiation and expansion stage, E expanded cotyledon stage; CONTAINS InterPro DOMAIN/s: Peptidase aspartic, catalytic (InterPro:IPR009007), Peptidase A1 (InterPro…	chloroplast nucleoid DNA-binding protein, putative	1.59547	2.08871	1.38474	2.49434e-08	8.56972e-12	6.00866e-06
AT5G44580	unknown protein; FUNCTIONS IN: molecular_function unknown; INVOLVED IN: biological_process unknown; LOCATED IN: endomembrane system; EXPRESSED IN: 18 plant structures; EXPRESSED DURING: 12 growth stages; BEST Arabidopsis thaliana protein match is: unknown protein (TAIR:AT5G44582.1); Has 10 Blast hits to 10 proteins in 1 species: Archae - 0; Bacteria - 0; Metazoa - 0; Fungi - 0; Plants - 10; Virus…	unknown protein	1.81349	2.0883	2.37594	0.259319	0.159009	0.0914843
AT2G34610	unknown protein; FUNCTIONS IN: molecular_function unknown; INVOLVED IN: biological_process unknown; LOCATED IN: cellular_component unknown; BEST Arabidopsis thaliana protein match is: unknown protein (TAIR:AT1G30190.1); Has 310 Blast hits to 247 proteins in 66 species: Archae - 0; Bacteria - 3; Metazoa - 72; Fungi - 16; Plants - 29; Viruses - 0; Other Eukaryotes - 190 (source: NCBI BLink).	unknown protein	0.912459	2.08194	1.51845	0.743311	0.00823212	0.120277
AT4G33040	glutaredoxin family protein; FUNCTIONS IN: electron carrier activity, protein disulfide oxidoreductase activity; INVOLVED IN: cell redox homeostasis; LOCATED IN: cellular_component unknown; EXPRESSED IN: 23 plant structures; EXPRESSED DURING: 13 growth stages; CONTAINS InterPro DOMAIN/s: Glutaredoxin-like, plant II (InterPro:IPR011905), Thioredoxin fold (InterPro:IPR012335), Glutaredoxin (InterPr…	glutaredoxin family protein	1.61765	2.08137	1.96806	0.00240126	2.09186e-05	6.1453e-05
AT1G54540	FUNCTIONS IN: molecular_function unknown; INVOLVED IN: biological_process unknown; LOCATED IN: cellular_component unknown; EXPRESSED IN: hypocotyl, flower, root; EXPRESSED DURING: petal differentiation and expansion stage; CONTAINS InterPro DOMAIN/s: Harpin-induced 1 (InterPro:IPR010847); BEST Arabidopsis thaliana protein match is: harpin-induced protein-related / HIN1-related / harpin-responsive…		1.48376	2.0811	1.78758	0.00341058	2.14569e-05	0.000179226
AT2G18050	HISTONE H1-3 (HIS1-3); FUNCTIONS IN: DNA binding, nucleosomal DNA binding; INVOLVED IN: response to water deprivation, response to abscisic acid stimulus, nucleosome assembly; LOCATED IN: nucleus, nucleosome; EXPRESSED IN: 14 plant structures; EXPRESSED DURING: 7 growth stages; CONTAINS InterPro DOMAIN/s: Winged helix repressor DNA-binding (InterPro:IPR011991), Histone H5 (InterPro:IPR005819), Hi…	HIS1-3 (HISTONE H1-3); DNA binding / nucleosomal DNA binding	1.99436	2.07539	1.64507	0.0010465	0.000606234	0.0150057
AT1G60190	armadillo/beta-catenin repeat family protein / U-box domain-containing protein; FUNCTIONS IN: ubiquitin-protein ligase activity, protein binding, binding, zinc ion binding; INVOLVED IN: protein ubiquitination; LOCATED IN: ubiquitin ligase complex; EXPRESSED IN: 6 plant structures; EXPRESSED DURING: 4 anthesis, petal differentiation and expansion stage; CONTAINS InterPro DOMAIN/s: Zinc finger, RIN…	armadillo/beta-catenin repeat family protein / U-box domain-containing protein	1.89462	2.07474	1.18743	2.58541e-05	4.07162e-06	0.200727
AT1G54160	NUCLEAR FACTOR Y, SUBUNIT A5 (NF-YA5); FUNCTIONS IN: transcription factor activity, specific transcriptional repressor activity; INVOLVED IN: response to water deprivation, negative regulation of gene-specific transcription, regulation of transcription, DNA-dependent; LOCATED IN: CCAAT-binding factor complex, nucleus; EXPRESSED IN: 10 plant structures; EXPRESSED DURING: 4 anthesis, LP.04 four lea…	NF-YA5 (NUCLEAR FACTOR Y, SUBUNIT A5); specific transcriptional repressor/ transcription factor	1.75245	2.07428	1.47478	0.177549	0.077767	0.365107
AT3G13438		transposable element gene	1.09931	2.07329	0.940632	0.857522	0.129703	0.911827
AT5G54165	unknown protein; FUNCTIONS IN: molecular_function unknown; INVOLVED IN: biological_process unknown; LOCATED IN: cellular_component unknown; Has 21 Blast hits to 21 proteins in 4 species: Archae - 0; Bacteria - 0; Metazoa - 0; Fungi - 0; Plants - 21; Viruses - 0; Other Eukaryotes - 0 (source: NCBI BLink).	unknown protein	1.67638	2.07279	1.36758	0.0398812	0.00454011	0.217122
AT5G47530	auxin-responsive protein, putative; INVOLVED IN: multicellular organismal development; LOCATED IN: membrane; EXPRESSED IN: 12 plant structures; EXPRESSED DURING: 4 anthesis, LP.04 four leaves visible, C globular stage, petal differentiation and expansion stage, LP.08 eight leaves visible; CONTAINS InterPro DOMAIN/s: Uncharacterised conserved protein UCP037471 (InterPro:IPR017214), Protein of unkn…	auxin-responsive protein, putative	1.496	2.07041	1.64902	0.000524788	9.06193e-07	6.74206e-05
AT4G23280	protein kinase, putative; FUNCTIONS IN: kinase activity; INVOLVED IN: defense response; LOCATED IN: chloroplast; EXPRESSED IN: 18 plant structures; EXPRESSED DURING: 11 growth stages; CONTAINS InterPro DOMAIN/s: Protein kinase, ATP binding site (InterPro:IPR017441), Protein kinase, core (InterPro:IPR000719), Serine/threonine protein kinase (InterPro:IPR002290), Protein of unknown function DUF26 (…	protein kinase, putative	6.99577	2.06826	2.66858	0.00130181	0.297616	0.141482
AT1G21130	O-methyltransferase, putative; FUNCTIONS IN: methyltransferase activity, protein dimerization activity, O-methyltransferase activity; LOCATED IN: cytosol; EXPRESSED IN: 15 plant structures; EXPRESSED DURING: 9 growth stages; CONTAINS InterPro DOMAIN/s: Winged helix repressor DNA-binding (InterPro:IPR011991), Plant methyltransferase dimerisation (InterPro:IPR012967), O-methyltransferase, family 2 …	O-methyltransferase, putative	0.826354	2.06783	1.02545	0.343166	0.000547891	0.89657
AT4G22960	unknown protein; FUNCTIONS IN: molecular_function unknown; INVOLVED IN: biological_process unknown; LOCATED IN: cellular_component unknown; EXPRESSED IN: 23 plant structures; EXPRESSED DURING: 13 growth stages; CONTAINS InterPro DOMAIN/s: Protein of unknown function DUF544 (InterPro:IPR007518); BEST Arabidopsis thaliana protein match is: unknown protein (TAIR:AT4G11860.1); Has 534 Blast hits to 3…	unknown protein	1.79626	2.06506	1.63693	0.122762	0.0561631	0.202726
AT1G52650	FUNCTIONS IN: molecular_function unknown; INVOLVED IN: biological_process unknown; LOCATED IN: cellular_component unknown; CONTAINS InterPro DOMAIN/s: Cyclin-like F-box (InterPro:IPR001810), FBD-like (InterPro:IPR006566); BEST Arabidopsis thaliana protein match is: F-box family protein (TAIR:AT4G13960.1); Has 1151 Blast hits to 1117 proteins in 9 species: Archae - 0; Bacteria - 0; Metazoa - 1; Fu…		1.28065	2.06175	0.949114	0.489196	0.0372503	0.89067
AT1G04220	3-KETOACYL-COA SYNTHASE 2 (KCS2); FUNCTIONS IN: fatty acid elongase activity; INVOLVED IN: response to wounding, response to osmotic stress, suberin biosynthetic process; LOCATED IN: membrane; EXPRESSED IN: 17 plant structures; EXPRESSED DURING: 6 growth stages; CONTAINS InterPro DOMAIN/s: Thiolase-like (InterPro:IPR016039), Very-long-chain 3-ketoacyl-CoA synthase (InterPro:IPR012392), FAE1/Type …	KCS2 (3-KETOACYL-COA SYNTHASE 2); fatty acid elongase	1.53866	2.06017	1.75197	0.0371673	0.00380642	0.0128312
AT4G18422	unknown protein; FUNCTIONS IN: molecular_function unknown; INVOLVED IN: biological_process unknown; LOCATED IN: cellular_component unknown.	unknown protein	2.18107	2.0585	2.63705	0.000428886	0.00106307	2.81284e-05
AT5G20270	HEPTAHELICAL TRANSMEMBRANE PROTEIN1 (HHP1); FUNCTIONS IN: receptor activity; INVOLVED IN: response to salt stress, response to hormone stimulus, response to sucrose stimulus; LOCATED IN: integral to membrane; EXPRESSED IN: 24 plant structures; EXPRESSED DURING: 13 growth stages; CONTAINS InterPro DOMAIN/s: Hly-III related (InterPro:IPR004254); BEST Arabidopsis thaliana protein match is: HHP2 (HEP…	HHP1 (HEPTAHELICAL TRANSMEMBRANE PROTEIN1); receptor	1.49203	2.05827	1.7424	0.0813741	0.00755492	0.0253325
AT2G20180	PHYTOCHROME INTERACTING FACTOR 3-LIKE 5 (PIL5); FUNCTIONS IN: phytochrome binding, transcription factor activity, DNA binding; INVOLVED IN: in 11 processes; LOCATED IN: nucleus; EXPRESSED IN: 20 plant structures; EXPRESSED DURING: 13 growth stages; CONTAINS InterPro DOMAIN/s: Basic helix-loop-helix dimerisation region bHLH (InterPro:IPR001092), Helix-loop-helix DNA-binding (InterPro:IPR011598); B…	PIL5 (PHYTOCHROME INTERACTING FACTOR 3-LIKE 5); DNA binding / phytochrome binding / transcription factor	1.46082	2.05777	0.891015	0.0263	0.000105236	0.513626
AT5G00760			2.40458	2.05775	1.8063	0.0178456	0.0551304	0.118948
AT1G66180	aspartyl protease family protein; FUNCTIONS IN: aspartic-type endopeptidase activity; INVOLVED IN: proteolysis; LOCATED IN: endomembrane system; EXPRESSED IN: 22 plant structures; EXPRESSED DURING: 13 growth stages; CONTAINS InterPro DOMAIN/s: Peptidase aspartic, catalytic (InterPro:IPR009007), Peptidase A1 (InterPro:IPR001461); BEST Arabidopsis thaliana protein match is: aspartyl protease family…	aspartyl protease family protein	1.83489	2.05637	0.972168	0.000452467	0.000154604	0.791655
AT1G23090	SULFATE TRANSPORTER 91 (AST91); FUNCTIONS IN: sulfate transmembrane transporter activity; INVOLVED IN: sulfate transport, transport; LOCATED IN: integral to membrane, membrane; EXPRESSED IN: 22 plant structures; EXPRESSED DURING: 13 growth stages; CONTAINS InterPro DOMAIN/s: Sulphate transporter (InterPro:IPR011547), Sulphate transporter/antisigma-factor antagonist STAS (InterPro:IPR002645), Sulp…	AST91 (SULFATE TRANSPORTER 91); sulfate transmembrane transporter	1.69482	2.0562	1.561	0.0010343	2.78049e-05	0.00487765
AT2G07698	ATP synthase alpha chain, mitochondrial, putative; FUNCTIONS IN: hydrogen ion transporting ATP synthase activity, rotational mechanism, poly(U) binding; INVOLVED IN: proton transport, ATP metabolic process, ATP synthesis coupled proton transport; LOCATED IN: in 7 components; EXPRESSED IN: male gametophyte, juvenile leaf, cultured cell, leaf; EXPRESSED DURING: seedling growth; CONTAINS InterPro DO…	ATP synthase alpha chain, mitochondrial, putative	2.00503	2.05538	0.491438	0.0938262	0.085292	0.197543
AT3G02390	unknown protein; FUNCTIONS IN: molecular_function unknown; INVOLVED IN: biological_process unknown; LOCATED IN: cellular_component unknown; Has 1 Blast hits to 1 proteins in 1 species: Archae - 0; Bacteria - 0; Metazoa - 0; Fungi - 0; Plants - 1; Viruses - 0; Other Eukaryotes - 0 (source: NCBI BLink).	unknown protein	1.48535	2.05456	1.2806	0.238642	0.0306627	0.47257
AT3G22945	pseudogene, cyclophilin (fragment), blastp match of 59% identity and 2.2e-14 P-value to GP|1563719|emb|CAA69622.1||Y08320 cyclophylin {Digitalis lanata}		1.99533	2.05349	2.13891	0.0407582	0.0338124	0.0245188
AT5G23190	CYP86B1; FUNCTIONS IN: electron carrier activity, monooxygenase activity, iron ion binding, oxygen binding, heme binding; LOCATED IN: cellular_component unknown; EXPRESSED IN: hypocotyl, flower, root; EXPRESSED DURING: petal differentiation and expansion stage; CONTAINS InterPro DOMAIN/s: Cytochrome P450 (InterPro:IPR001128), Cytochrome P450, C-terminal region (InterPro:IPR017973), Cytochrome P45…	CYP86B1; electron carrier/ heme binding / iron ion binding / monooxygenase/ oxygen binding	1.71845	2.05232	1.8919	0.0197583	0.00540118	0.00967529
AT3G13898			1.79141	2.05156	2.64556	0.36286	0.254837	0.109521
AT5G24380	YELLOW STRIPE LIKE 2 (YSL2); FUNCTIONS IN: oligopeptide transporter activity; INVOLVED IN: response to zinc ion, oligopeptide transport, response to iron ion, iron ion transport; LOCATED IN: plasma membrane; EXPRESSED IN: 14 plant structures; EXPRESSED DURING: 4 anthesis, LP.04 four leaves visible, petal differentiation and expansion stage; CONTAINS InterPro DOMAIN/s: Oligopeptide transporter OPT…	YSL2 (YELLOW STRIPE LIKE 2); oligopeptide transporter	1.43297	2.05063	1.27486	0.000421201	9.02466e-07	0.00641516
AT5G19410	ABC transporter family protein; FUNCTIONS IN: ATPase activity, coupled to transmembrane movement of substances; INVOLVED IN: transport; LOCATED IN: chloroplast, membrane; CONTAINS InterPro DOMAIN/s: ATPase, AAA+ type, core (InterPro:IPR003593), ABC transporter-like (InterPro:IPR003439), ABC-2 (InterPro:IPR000412), ABC-2 type transporter (InterPro:IPR013525), ABC transporter, conserved site (Inter…	ABC transporter family protein	1.68404	2.0502	1.90216	0.0272685	0.00645476	0.0110546
AT1G63910	myb domain protein 103 (AtMYB103); FUNCTIONS IN: transcription factor activity, transcription activator activity, DNA binding; INVOLVED IN: regulation of secondary cell wall thickening, regulation of transcription; LOCATED IN: nucleus; EXPRESSED IN: 13 plant structures; EXPRESSED DURING: 4 anthesis, petal differentiation and expansion stage, LP.08 eight leaves visible; CONTAINS InterPro DOMAIN/s:…	AtMYB103 (myb domain protein 103); DNA binding / transcription activator/ transcription factor	2.23839	2.0482	1.13636	0.000279318	0.0010627	0.547231
AT1G48700	iron ion binding / oxidoreductase, acting on paired donors, with incorporation or reduction of molecular oxygen, 2-oxoglutarate as one donor, and incorporation of one atom each of oxygen into both donors; FUNCTIONS IN: oxidoreductase activity, acting on paired donors, with incorporation or reduction of molecular oxygen, 2-oxoglutarate as one donor, and incorporation of one atom each of oxygen int…	iron ion binding / oxidoreductase, acting on paired donors, with incorporation or reduction of molecular oxygen, 2-oxoglutarate as one donor, and incorporation of one atom each of oxygen into both donors	2.41517	2.0476	1.26674	0.128694	0.230762	0.717503
AT5G09470	mitochondrial substrate carrier family protein; FUNCTIONS IN: oxidative phosphorylation uncoupler activity, binding; INVOLVED IN: transport, mitochondrial transport; LOCATED IN: mitochondrial inner membrane, membrane; EXPRESSED IN: cotyledon, stamen, leaf; EXPRESSED DURING: 4 anthesis, LP.04 four leaves visible, LP.10 ten leaves visible, LP.08 eight leaves visible; CONTAINS InterPro DOMAIN/s: Mit…	mitochondrial substrate carrier family protein	3.08848	2.04539	3.84456	0.0549199	0.254672	0.0206438
AT1G78830	curculin-like (mannose-binding) lectin family protein; FUNCTIONS IN: sugar binding; LOCATED IN: apoplast, cell wall, plasma membrane, plant-type cell wall; EXPRESSED IN: leaf; CONTAINS InterPro DOMAIN/s: Curculin-like (mannose-binding) lectin (InterPro:IPR001480); BEST Arabidopsis thaliana protein match is: curculin-like (mannose-binding) lectin family protein / PAN domain-containing protein (TAI…	curculin-like (mannose-binding) lectin family protein	1.13312	2.04395	0.998121	0.336988	0.000584363	0.988173
AT5G09530	hydroxyproline-rich glycoprotein family protein; INVOLVED IN: biological_process unknown; LOCATED IN: endomembrane system; EXPRESSED IN: 7 plant structures; EXPRESSED DURING: 4 anthesis, C globular stage; BEST Arabidopsis thaliana protein match is: hydroxyproline-rich glycoprotein family protein (TAIR:AT5G09520.1); Has 49052 Blast hits to 15523 proteins in 1287 species: Archae - 249; Bacteria - 1…	hydroxyproline-rich glycoprotein family protein	1.50244	2.04172	1.71523	0.0999682	0.0136316	0.0413944
AT4G33467	unknown protein; Has 12 Blast hits to 12 proteins in 5 species: Archae - 0; Bacteria - 0; Metazoa - 0; Fungi - 0; Plants - 12; Viruses - 0; Other Eukaryotes - 0 (source: NCBI BLink).	unknown protein	1.67804	2.03939	0.714247	0.249446	0.108365	0.529233
AT3G12520	SULTR4;2; FUNCTIONS IN: sulfate transmembrane transporter activity; INVOLVED IN: sulfate transport, transport; LOCATED IN: integral to membrane, membrane; EXPRESSED IN: 22 plant structures; EXPRESSED DURING: 13 growth stages; CONTAINS InterPro DOMAIN/s: Sulphate transporter (InterPro:IPR011547), Sulphate transporter/antisigma-factor antagonist STAS (InterPro:IPR002645), Sulphate anion transporter…	SULTR4;2; sulfate transmembrane transporter	2.1608	2.03698	1.63867	1.22272e-07	5.46583e-07	0.00011112
AT2G02850	PLANTACYANIN (ARPN); FUNCTIONS IN: electron carrier activity, copper ion binding; INVOLVED IN: anther development, pollination; LOCATED IN: middle lamella-containing extracellular matrix, apoplast; EXPRESSED IN: 21 plant structures; EXPRESSED DURING: 9 growth stages; CONTAINS InterPro DOMAIN/s: Plastocyanin-like (InterPro:IPR003245), Cupredoxin (InterPro:IPR008972), Blue (type 1) copper domain (I…	ARPN (PLANTACYANIN); copper ion binding / electron carrier	4.00787	2.03506	2.4025	0.000317092	0.063855	0.0215416
AT2G22510	hydroxyproline-rich glycoprotein family protein; FUNCTIONS IN: molecular_function unknown; INVOLVED IN: biological_process unknown; LOCATED IN: endomembrane system; EXPRESSED IN: shoot apex, hypocotyl, root, leaf; Has 4329 Blast hits to 2021 proteins in 294 species: Archae - 29; Bacteria - 704; Metazoa - 801; Fungi - 266; Plants - 1188; Viruses - 394; Other Eukaryotes - 947 (source: NCBI BLink).	hydroxyproline-rich glycoprotein family protein	1.70958	2.03308	1.69687	0.0484122	0.0162909	0.0509755
AT2G46572		other RNA	1.40463	2.02873	1.56767	0.0992817	0.00113144	0.0314996
AT1G06083			1.65081	2.02802	1.12116	0.12016	0.0286777	0.737009
AT5G24600	unknown protein; INVOLVED IN: biological_process unknown; LOCATED IN: plasma membrane; EXPRESSED IN: 15 plant structures; EXPRESSED DURING: 6 growth stages; CONTAINS InterPro DOMAIN/s: Protein of unknown function DUF599 (InterPro:IPR006747); BEST Arabidopsis thaliana protein match is: unknown protein (TAIR:AT3G18215.1); Has 158 Blast hits to 157 proteins in 38 species: Archae - 0; Bacteria - 50; …	unknown protein	1.69589	2.02417	1.18341	0.0414914	0.00747229	0.526125
AT5G60285	tRNA-Leu (anticodon: AAG)	pre-tRNA	0.298217	2.02367	1.31918	0.102666	0.154066	0.600208
AT2G35960	NHL12; FUNCTIONS IN: molecular_function unknown; INVOLVED IN: biological_process unknown; LOCATED IN: cellular_component unknown; EXPRESSED IN: 24 plant structures; EXPRESSED DURING: 13 growth stages; CONTAINS InterPro DOMAIN/s: Harpin-induced 1 (InterPro:IPR010847); BEST Arabidopsis thaliana protein match is: harpin-induced family protein / HIN1 family protein / harpin-responsive family protein …	NHL12	1.78007	2.01983	2.11262	0.0208252	0.00561395	0.00329893
AT2G43390	unknown protein; FUNCTIONS IN: molecular_function unknown; INVOLVED IN: biological_process unknown; LOCATED IN: cellular_component unknown; Has 3 Blast hits to 3 proteins in 1 species: Archae - 0; Bacteria - 0; Metazoa - 0; Fungi - 0; Plants - 3; Viruses - 0; Other Eukaryotes - 0 (source: NCBI BLink).	unknown protein	1.67056	2.0189	1.79212	0.0093064	0.00105013	0.00419068
AT1G62262	SLAC1 HOMOLOGUE 4 (SLAH4); FUNCTIONS IN: molecular_function unknown; INVOLVED IN: cellular ion homeostasis; LOCATED IN: integral to membrane; CONTAINS InterPro DOMAIN/s: C4-dicarboxylate transporter/malic acid transport protein (InterPro:IPR004695); BEST Arabidopsis thaliana protein match is: SLAH1 (SLAC1 HOMOLOGUE 1); transporter (TAIR:AT1G62280.1); Has 435 Blast hits to 434 proteins in 174 spec…	SLAH4 (SLAC1 HOMOLOGUE 4)	3.26692	2.01863	3.02971	0.00621843	0.118983	0.0111582
AT4G18210	ATPUP10; FUNCTIONS IN: purine transmembrane transporter activity; INVOLVED IN: purine transport, response to nematode; LOCATED IN: membrane; EXPRESSED IN: root; CONTAINS InterPro DOMAIN/s: Protein of unknown function DUF250 (InterPro:IPR004853); BEST Arabidopsis thaliana protein match is: purine permease family protein (TAIR:AT4G18220.1); Has 248 Blast hits to 242 proteins in 24 species: Archae -…	ATPUP10; purine transmembrane transporter	1.03738	2.01833	1.01594	0.94121	0.120461	0.974705
AT3G55515	ROTUNDIFOLIA LIKE 7 (RTFL7); FUNCTIONS IN: molecular_function unknown; INVOLVED IN: shoot development; LOCATED IN: cellular_component unknown; CONTAINS InterPro DOMAIN/s: DVL (InterPro:IPR012552); BEST Arabidopsis thaliana protein match is: RTFL8 (ROTUNDIFOLIA LIKE 8) (TAIR:AT2G39705.1); Has 90 Blast hits to 90 proteins in 7 species: Archae - 0; Bacteria - 0; Metazoa - 0; Fungi - 0; Plants - 90; …	RTFL7 (ROTUNDIFOLIA LIKE 7)	2.90922	2.01825	1.25746	0.00756565	0.0869802	0.600211
AT1G67360	rubber elongation factor (REF) family protein; INVOLVED IN: biological_process unknown; LOCATED IN: vacuole; EXPRESSED IN: 24 plant structures; EXPRESSED DURING: 15 growth stages; CONTAINS InterPro DOMAIN/s: Rubber elongation factor (InterPro:IPR008802); BEST Arabidopsis thaliana protein match is: rubber elongation factor (REF) protein-related (TAIR:AT2G47780.1); Has 76 Blast hits to 76 proteins …	rubber elongation factor (REF) family protein	1.90001	2.01748	2.08642	7.07774e-14	1.14476e-14	4.26676e-15
AT1G32510	Arabidopsis NAC domain containing protein 11 (anac011); FUNCTIONS IN: transcription factor activity; INVOLVED IN: regulation of transcription; LOCATED IN: cellular_component unknown; CONTAINS InterPro DOMAIN/s: No apical meristem (NAM) protein (InterPro:IPR003441); BEST Arabidopsis thaliana protein match is: anac071 (Arabidopsis NAC domain containing protein 71); transcription factor (TAIR:AT4G17…	anac011 (Arabidopsis NAC domain containing protein 11); transcription factor	0.988682	2.01742	0.936751	0.9889	0.322154	0.936021
AT2G44995			2.27686	2.01687	2.33721	0.202452	0.291399	0.192486
AT4G35420	dihydroflavonol 4-reductase family / dihydrokaempferol 4-reductase family; FUNCTIONS IN: coenzyme binding, binding, catalytic activity; INVOLVED IN: cellular metabolic process, metabolic process; LOCATED IN: endomembrane system; EXPRESSED IN: leaf whorl, sepal, hypocotyl, flower, seed; EXPRESSED DURING: petal differentiation and expansion stage, E expanded cotyledon stage; CONTAINS InterPro DOMAI…	dihydroflavonol 4-reductase family / dihydrokaempferol 4-reductase family	1.72819	2.01327	1.75947	0.0354402	0.0123957	0.0318295
AT3G22620	protease inhibitor/seed storage/lipid transfer protein (LTP) family protein; FUNCTIONS IN: lipid binding; INVOLVED IN: lipid transport; LOCATED IN: chloroplast envelope; EXPRESSED IN: 9 plant structures; EXPRESSED DURING: 4 anthesis, C globular stage, petal differentiation and expansion stage; CONTAINS InterPro DOMAIN/s: Bifunctional inhibitor/plant lipid transfer protein/seed storage (InterPro:I…	protease inhibitor/seed storage/lipid transfer protein (LTP) family protein	1.4026	2.01039	1.47896	0.00950256	0.000160066	0.0046099
AT5G49340	unknown protein; INVOLVED IN: biological_process unknown; CONTAINS InterPro DOMAIN/s: Protein of unknown function DUF231, plant (InterPro:IPR004253); BEST Arabidopsis thaliana protein match is: unknown protein (TAIR:AT5G06700.1); Has 732 Blast hits to 720 proteins in 24 species: Archae - 0; Bacteria - 0; Metazoa - 21; Fungi - 0; Plants - 710; Viruses - 0; Other Eukaryotes - 1 (source: NCBI BLink).	unknown protein	1.69611	2.00877	1.94448	0.0247465	0.00384711	0.00558626
AT4G18197	PURINE PERMEASE 7 (PUP7); FUNCTIONS IN: purine transmembrane transporter activity; INVOLVED IN: purine transport; LOCATED IN: membrane; CONTAINS InterPro DOMAIN/s: Protein of unknown function DUF250 (InterPro:IPR004853); BEST Arabidopsis thaliana protein match is: unknown protein (TAIR:AT4G18205.1); Has 268 Blast hits to 262 proteins in 33 species: Archae - 0; Bacteria - 14; Metazoa - 2; Fungi - …	PUP7 (PURINE PERMEASE 7); purine transmembrane transporter	1.20941	2.00743	1.05662	0.280068	0.000327556	0.757901
AT3G48240	octicosapeptide/Phox/Bem1p (PB1) domain-containing protein; FUNCTIONS IN: molecular_function unknown; INVOLVED IN: biological_process unknown; LOCATED IN: cellular_component unknown; CONTAINS InterPro DOMAIN/s: Octicosapeptide/Phox/Bem1p (InterPro:IPR000270); BEST Arabidopsis thaliana protein match is: octicosapeptide/Phox/Bem1p (PB1) domain-containing protein (TAIR:AT5G63130.1); Has 176 Blast hi…	octicosapeptide/Phox/Bem1p (PB1) domain-containing protein	1.49931	2.00275	1.84126	0.0230623	0.000270681	0.00105051
AT2G26740	Arabidopsis thaliana soluble epoxide hydrolase (ATSEH); FUNCTIONS IN: epoxide hydrolase activity; INVOLVED IN: response to auxin stimulus, response to water deprivation; EXPRESSED IN: stem, leaf; CONTAINS InterPro DOMAIN/s: Epoxide hydrolase-like (InterPro:IPR000639), Alpha/beta hydrolase fold-1 (InterPro:IPR000073); BEST Arabidopsis thaliana protein match is: epoxide hydrolase, putative (TAIR:AT…	ATSEH (Arabidopsis thaliana soluble epoxide hydrolase); epoxide hydrolase	1.83394	2.00194	1.16173	0.169309	0.114939	0.755099
AT3G58380	meprin and TRAF homology domain-containing protein / MATH domain-containing protein; FUNCTIONS IN: molecular_function unknown; INVOLVED IN: biological_process unknown; LOCATED IN: cellular_component unknown; CONTAINS InterPro DOMAIN/s: TRAF-like (InterPro:IPR008974), MATH (InterPro:IPR002083); BEST Arabidopsis thaliana protein match is: meprin and TRAF homology domain-containing protein / MATH do…	meprin and TRAF homology domain-containing protein / MATH domain-containing protein	1.60415	1.9979	2.01503	0.323994	0.139008	0.134389
AT2G47530	FUNCTIONS IN: molecular_function unknown; INVOLVED IN: biological_process unknown; LOCATED IN: endomembrane system; BEST Arabidopsis thaliana protein match is: PRP3 (PROLINE-RICH PROTEIN 3); structural constituent of cell wall (TAIR:AT3G62680.1); Has 105 Blast hits to 105 proteins in 17 species: Archae - 0; Bacteria - 0; Metazoa - 0; Fungi - 0; Plants - 105; Viruses - 0; Other Eukaryotes - 0 (sou…		1.80086	1.99702	1.63673	5.59347e-08	3.1209e-09	1.18687e-06
AT4G28703	FUNCTIONS IN: molecular_function unknown; LOCATED IN: cellular_component unknown; EXPRESSED IN: 6 plant structures; EXPRESSED DURING: 4 anthesis, F mature embryo stage, petal differentiation and expansion stage, D bilateral stage, E expanded cotyledon stage; CONTAINS InterPro DOMAIN/s: Cupin, RmlC-type (InterPro:IPR011051), Protein of unknown function DUF861, cupin-3 (InterPro:IPR008579), RmlC-li…		1.99308	1.99636	1.50255	0.011629	0.0119259	0.135989
AT3G02945			0.665889	1.9953	0.498038	0.49069	0.153078	0.275351
AT1G33600	leucine-rich repeat family protein; FUNCTIONS IN: protein binding; INVOLVED IN: signal transduction; LOCATED IN: cell wall, membrane, plant-type cell wall; EXPRESSED IN: 21 plant structures; EXPRESSED DURING: 13 growth stages; CONTAINS InterPro DOMAIN/s: Leucine-rich repeat, N-terminal (InterPro:IPR013210), Leucine-rich repeat (InterPro:IPR001611); BEST Arabidopsis thaliana protein match is: dise…	leucine-rich repeat family protein	1.30194	1.9952	3.00547	0.250382	0.00334161	1.36473e-05
AT1G59265	copia-like retrotransposon family, has a 0. P-value blast match to dbj|BAA78425.1| polyprotein (Arabidopsis thaliana) (AtRE1) (Ty1_Copia-element)	transposable element gene	3.58261	1.99488	2.64982	0.299551	0.600299	0.461458
AT5G59670	leucine-rich repeat protein kinase, putative; FUNCTIONS IN: kinase activity; INVOLVED IN: protein amino acid phosphorylation; LOCATED IN: endomembrane system; EXPRESSED IN: 17 plant structures; EXPRESSED DURING: 13 growth stages; CONTAINS InterPro DOMAIN/s: Protein kinase, ATP binding site (InterPro:IPR017441), Protein kinase, core (InterPro:IPR000719), Leucine-rich repeat (InterPro:IPR001611), S…	leucine-rich repeat protein kinase, putative	1.69263	1.99468	1.84638	0.116533	0.0396057	0.0692068
AT1G05340	unknown protein; FUNCTIONS IN: molecular_function unknown; INVOLVED IN: biological_process unknown; LOCATED IN: chloroplast; EXPRESSED IN: 14 plant structures; EXPRESSED DURING: 7 growth stages; BEST Arabidopsis thaliana protein match is: unknown protein (TAIR:AT2G32210.1); Has 122 Blast hits to 122 proteins in 22 species: Archae - 0; Bacteria - 0; Metazoa - 0; Fungi - 16; Plants - 106; Viruses -…	unknown protein	1.27085	1.9946	1.27389	0.0349439	2.61552e-05	0.0341777
AT1G55600	WRKY DNA-BINDING PROTEIN 10 (WRKY10); FUNCTIONS IN: transcription factor activity; INVOLVED IN: regulation of transcription, DNA-dependent, endosperm development; LOCATED IN: nucleus; EXPRESSED IN: fruit, male gametophyte, free nuclear endosperm; EXPRESSED DURING: C globular stage, D bilateral stage; CONTAINS InterPro DOMAIN/s: DNA-binding WRKY (InterPro:IPR003657); BEST Arabidopsis thaliana prot…	WRKY10 (WRKY DNA-BINDING PROTEIN 10); transcription factor	3.58275	1.99337	1.81014	0.0560471	0.346122	0.428313
AT4G06395			2.30681	1.99313	1.74957	0.0157772	0.0489745	0.113073
AT5G25460	unknown protein; FUNCTIONS IN: molecular_function unknown; INVOLVED IN: biological_process unknown; LOCATED IN: plant-type cell wall; EXPRESSED IN: 22 plant structures; EXPRESSED DURING: 13 growth stages; CONTAINS InterPro DOMAIN/s: Protein of unknown function DUF642 (InterPro:IPR006946); BEST Arabidopsis thaliana protein match is: unknown protein (TAIR:AT5G11420.1); Has 182 Blast hits to 159 pro…	unknown protein	1.99322	1.99302	1.29107	1.57459e-14	1.5937e-14	1.17944e-06
AT5G39580	peroxidase, putative; FUNCTIONS IN: electron carrier activity, peroxidase activity, heme binding; INVOLVED IN: defense response to fungus, N-terminal protein myristoylation; LOCATED IN: endomembrane system; EXPRESSED IN: 17 plant structures; EXPRESSED DURING: 12 growth stages; CONTAINS InterPro DOMAIN/s: Haem peroxidase (InterPro:IPR010255), Plant peroxidase (InterPro:IPR000823), Haem peroxidase,…	peroxidase, putative	0.630428	1.99217	0.909403	0.0358242	0.00187119	0.609086
AT4G17905	ATL4H; FUNCTIONS IN: protein binding, zinc ion binding; EXPRESSED IN: 16 plant structures; EXPRESSED DURING: 11 growth stages; CONTAINS InterPro DOMAIN/s: Zinc finger, RING-type (InterPro:IPR001841), Zinc finger, RING/FYVE/PHD-type (InterPro:IPR013083); BEST Arabidopsis thaliana protein match is: zinc finger (C3HC4-type RING finger) family protein (TAIR:AT5G17600.1); Has 6636 Blast hits to 6617 p…	ATL4H; protein binding / zinc ion binding	1.88674	1.991	1.40398	0.0127062	0.00749623	0.184087
AT2G31985	unknown protein; FUNCTIONS IN: molecular_function unknown; INVOLVED IN: biological_process unknown; LOCATED IN: cellular_component unknown; CONTAINS InterPro DOMAIN/s: Protein of unknown function DUF1264 (InterPro:IPR010686); BEST Arabidopsis thaliana protein match is: unknown protein (TAIR:AT1G05510.1); Has 189 Blast hits to 189 proteins in 83 species: Archae - 0; Bacteria - 85; Metazoa - 0; Fun…	unknown protein	2.5883	1.98896	1.7631	0.0512549	0.172777	0.269404
AT5G41750	disease resistance protein (TIR-NBS-LRR class), putative; FUNCTIONS IN: transmembrane receptor activity, nucleoside-triphosphatase activity, nucleotide binding, ATP binding; INVOLVED IN: signal transduction, defense response, apoptosis, innate immune response; LOCATED IN: intrinsic to membrane; CONTAINS InterPro DOMAIN/s: ATPase, AAA+ type, core (InterPro:IPR003593), NB-ARC (InterPro:IPR002182), …	disease resistance protein (TIR-NBS-LRR class), putative	0.778561	1.98848	0.922095	0.123661	5.24715e-05	0.601441
AT5G02230	haloacid dehalogenase-like hydrolase family protein; FUNCTIONS IN: hydrolase activity, catalytic activity; INVOLVED IN: metabolic process; LOCATED IN: cellular_component unknown; EXPRESSED IN: 24 plant structures; EXPRESSED DURING: 15 growth stages; CONTAINS InterPro DOMAIN/s: Haloacid dehalogenase-like hydrolase (InterPro:IPR005834), Pyrimidine 5-nucleotidase (InterPro:IPR010237), HAD-superfamil…	haloacid dehalogenase-like hydrolase family protein	1.21491	1.98795	0.997911	0.000331943	3.07523e-13	0.9648
AT1G30500	NUCLEAR FACTOR Y, SUBUNIT A7 (NF-YA7); FUNCTIONS IN: transcription factor activity, specific transcriptional repressor activity; INVOLVED IN: negative regulation of gene-specific transcription, regulation of transcription, DNA-dependent; LOCATED IN: CCAAT-binding factor complex, nucleus; EXPRESSED IN: 19 plant structures; EXPRESSED DURING: 8 growth stages; CONTAINS InterPro DOMAIN/s: CCAAT-bindin…	NF-YA7 (NUCLEAR FACTOR Y, SUBUNIT A7); specific transcriptional repressor/ transcription factor	1.18487	1.98748	1.65803	0.412797	0.00146541	0.0160871
AT1G43590	similar to unknown protein [Arabidopsis thaliana] (TAIR:AT5G34838.1); similar to hypothetical protein 24.t00017 [Brassica oleracea] (GB:ABD64939.1); contains InterPro domain Protein of unknown function DUF635; (InterPro:IPR006912)	transposable element gene	0.619631	1.98669	0.818228	0.410624	0.14767	0.717496
AT5G39160	germin-like protein (GLP2a) (GLP5a); FUNCTIONS IN: manganese ion binding, nutrient reservoir activity; INVOLVED IN: biological_process unknown; LOCATED IN: endomembrane system, apoplast; CONTAINS InterPro DOMAIN/s: Cupin, RmlC-type (InterPro:IPR011051), Cupin 1 (InterPro:IPR006045), RmlC-like jelly roll fold (InterPro:IPR014710), Germin (InterPro:IPR001929); BEST Arabidopsis thaliana protein matc…	germin-like protein (GLP2a) (GLP5a)	13.8067	1.98373	0.494957	5.09857e-05	0.276504	0.404861
AT1G17830	unknown protein; FUNCTIONS IN: molecular_function unknown; INVOLVED IN: biological_process unknown; LOCATED IN: cellular_component unknown; EXPRESSED IN: 12 plant structures; EXPRESSED DURING: 7 growth stages; CONTAINS InterPro DOMAIN/s: Protein of unknown function DUF789 (InterPro:IPR008507); BEST Arabidopsis thaliana protein match is: unknown protein (TAIR:AT1G73210.1); Has 147 Blast hits to 14…	unknown protein	2.53569	1.98157	1.99065	0.0322746	0.126848	0.124337
AT5G22860	serine carboxypeptidase S28 family protein; FUNCTIONS IN: serine-type peptidase activity, peptidase activity; INVOLVED IN: proteolysis; LOCATED IN: endomembrane system; EXPRESSED IN: 22 plant structures; EXPRESSED DURING: 13 growth stages; CONTAINS InterPro DOMAIN/s: Peptidase S28 (InterPro:IPR008758); BEST Arabidopsis thaliana protein match is: serine carboxypeptidase S28 family protein (TAIR:AT…	serine carboxypeptidase S28 family protein	1.90843	1.98116	2.12484	3.33699e-05	1.66763e-05	3.90086e-06
AT1G47610	transducin family protein / WD-40 repeat family protein; FUNCTIONS IN: nucleotide binding; INVOLVED IN: biological_process unknown; LOCATED IN: heterotrimeric G-protein complex; EXPRESSED IN: 12 plant structures; EXPRESSED DURING: 7 growth stages; CONTAINS InterPro DOMAIN/s: WD40 repeat-like (InterPro:IPR011046), WD40 repeat, region (InterPro:IPR017986), WD40/YVTN repeat-like (InterPro:IPR015943)…	transducin family protein / WD-40 repeat family protein	1.15242	1.97593	1.18937	0.463282	0.000852841	0.372555
AT2G46050	pentatricopeptide (PPR) repeat-containing protein; INVOLVED IN: biological_process unknown; CONTAINS InterPro DOMAIN/s: Pentatricopeptide repeat (InterPro:IPR002885); BEST Arabidopsis thaliana protein match is: pentatricopeptide (PPR) repeat-containing protein (TAIR:AT2G13600.1); Has 13187 Blast hits to 4624 proteins in 94 species: Archae - 0; Bacteria - 0; Metazoa - 24; Fungi - 20; Plants - 1290…	pentatricopeptide (PPR) repeat-containing protein	1.89007	1.97511	2.51508	0.18588	0.15898	0.0506757
AT4G37970	CINNAMYL ALCOHOL DEHYDROGENASE 6 (CAD6); FUNCTIONS IN: oxidoreductase activity, binding, catalytic activity, zinc ion binding; INVOLVED IN: oxidation reduction, metabolic process; LOCATED IN: cellular_component unknown; EXPRESSED IN: 8 plant structures; EXPRESSED DURING: petal differentiation and expansion stage; CONTAINS InterPro DOMAIN/s: GroES-like (InterPro:IPR011032), NAD(P)-binding (InterPr…	CAD6 (CINNAMYL ALCOHOL DEHYDROGENASE 6); binding / catalytic/ oxidoreductase/ zinc ion binding	1.65423	1.97484	1.36869	0.00780033	0.000562224	0.0924968
AT3G13950	unknown protein; FUNCTIONS IN: molecular_function unknown; EXPRESSED IN: 9 plant structures; EXPRESSED DURING: LP.06 six leaves visible, 4 anthesis, LP.04 four leaves visible, petal differentiation and expansion stage; BEST Arabidopsis thaliana protein match is: unknown protein (TAIR:AT4G13266.1); Has 197 Blast hits to 141 proteins in 7 species: Archae - 0; Bacteria - 0; Metazoa - 0; Fungi - 0; P…	unknown protein	1.59629	1.9748	1.28034	0.000526381	4.56859e-06	0.0513999
AT3G46735			0.886859	1.97317	0.943855	0.868835	0.305361	0.936629
AT4G33970	protein binding / structural constituent of cell wall; FUNCTIONS IN: structural constituent of cell wall, protein binding; LOCATED IN: endomembrane system; EXPRESSED IN: 6 plant structures; EXPRESSED DURING: L mature pollen stage, M germinated pollen stage, 4 anthesis; CONTAINS InterPro DOMAIN/s: Leucine-rich repeat, N-terminal (InterPro:IPR013210), Leucine-rich repeat (InterPro:IPR001611); BEST …	protein binding / structural constituent of cell wall	2.64031	1.97131	1.78591	0.0131787	0.0888665	0.150359
AT1G07500	unknown protein; FUNCTIONS IN: molecular_function unknown; INVOLVED IN: biological_process unknown; LOCATED IN: cellular_component unknown; EXPRESSED IN: stem, inflorescence meristem; Has 2 Blast hits to 2 proteins in 2 species: Archae - 0; Bacteria - 0; Metazoa - 0; Fungi - 0; Plants - 2; Viruses - 0; Other Eukaryotes - 0 (source: NCBI BLink).	unknown protein	1.40329	1.97052	0.829397	0.603305	0.285022	0.796403
AT1G70800	C2 domain-containing protein; FUNCTIONS IN: molecular_function unknown; INVOLVED IN: biological_process unknown; LOCATED IN: cellular_component unknown; CONTAINS InterPro DOMAIN/s: C2 membrane targeting protein (InterPro:IPR018029), C2 calcium/lipid-binding region, CaLB (InterPro:IPR008973), C2 calcium-dependent membrane targeting (InterPro:IPR000008); BEST Arabidopsis thaliana protein match is: …	C2 domain-containing protein	2.08638	1.96895	1.50552	5.77412e-05	0.000177146	0.0158319
AT2G44130	kelch repeat-containing F-box family protein; FUNCTIONS IN: molecular_function unknown; INVOLVED IN: biological_process unknown; LOCATED IN: cellular_component unknown; EXPRESSED IN: 22 plant structures; EXPRESSED DURING: 13 growth stages; CONTAINS InterPro DOMAIN/s: Cyclin-like F-box (InterPro:IPR001810), Galactose oxidase/kelch, beta-propeller (InterPro:IPR011043), Kelch repeat type 1 (InterPro…	kelch repeat-containing F-box family protein	1.36005	1.96847	1.29244	0.0537762	0.000317496	0.10414
AT2G18150	peroxidase, putative; FUNCTIONS IN: electron carrier activity, peroxidase activity, heme binding; INVOLVED IN: response to oxidative stress, response to nematode; LOCATED IN: cell wall; CONTAINS InterPro DOMAIN/s: Haem peroxidase (InterPro:IPR010255), Plant peroxidase (InterPro:IPR000823), Haem peroxidase, plant/fungal/bacterial (InterPro:IPR002016); BEST Arabidopsis thaliana protein match is: pe…	peroxidase, putative	1.93006	1.96847	3.55208	0.112581	0.104126	0.00640249
AT4G14440	3-HYDROXYACYL-COA DEHYDRATASE 1 (HCD1); FUNCTIONS IN: dodecenoyl-CoA delta-isomerase activity, catalytic activity, carnitine racemase activity; INVOLVED IN: fatty acid catabolic process, metabolic process; LOCATED IN: cytosol, peroxisome, nucleus; EXPRESSED IN: 23 plant structures; EXPRESSED DURING: 13 growth stages; CONTAINS InterPro DOMAIN/s: Crotonase, core (InterPro:IPR001753); BEST Arabidops…	HCD1 (3-HYDROXYACYL-COA DEHYDRATASE 1); carnitine racemase/ catalytic/ dodecenoyl-CoA delta-isomerase	1.61515	1.96745	1.80403	0.0582835	0.015128	0.0272792
AT4G25760	Arabidopsis thaliana GLUTAMINE DUMPER 2 (AtGDU2); FUNCTIONS IN: molecular_function unknown; INVOLVED IN: biological_process unknown; LOCATED IN: cellular_component unknown; BEST Arabidopsis thaliana protein match is: AtGDU3 (Arabidopsis thaliana GLUTAMINE DUMPER 3) (TAIR:AT5G57685.1); Has 63 Blast hits to 63 proteins in 7 species: Archae - 0; Bacteria - 0; Metazoa - 0; Fungi - 0; Plants - 63; Vir…	AtGDU2 (Arabidopsis thaliana GLUTAMINE DUMPER 2)	2.06125	1.96025	2.82812	2.83252e-05	7.90482e-05	1.08745e-07
AT5G25470	DNA binding; FUNCTIONS IN: DNA binding; INVOLVED IN: regulation of transcription, DNA-dependent; EXPRESSED IN: 8 plant structures; EXPRESSED DURING: LP.06 six leaves visible, 4 anthesis, C globular stage, petal differentiation and expansion stage; CONTAINS InterPro DOMAIN/s: Transcriptional factor B3 (InterPro:IPR003340); BEST Arabidopsis thaliana protein match is: DNA binding (TAIR:AT5G25475.3);…	DNA binding	2.41577	1.9595	1.10594	0.0274435	0.0996837	0.819009
AT1G49430	LONG-CHAIN ACYL-COA SYNTHETASE 2 (LACS2); FUNCTIONS IN: long-chain-fatty-acid-CoA ligase activity; INVOLVED IN: defense response to fungus, lateral root formation, cutin biosynthetic process, fatty acid biosynthetic process; LOCATED IN: cellular_component unknown; EXPRESSED IN: 22 plant structures; EXPRESSED DURING: 13 growth stages; CONTAINS InterPro DOMAIN/s: AMP-dependent synthetase and ligase…	LACS2 (LONG-CHAIN ACYL-COA SYNTHETASE 2); long-chain-fatty-acid-CoA ligase	1.63824	1.95925	1.55126	0.0549449	0.0168816	0.0801597
AT4G19630	heat shock factor protein-related / heat shock transcription factor-related; FUNCTIONS IN: transcription factor activity; INVOLVED IN: regulation of transcription, DNA-dependent; LOCATED IN: nucleus; CONTAINS InterPro DOMAIN/s: Winged helix repressor DNA-binding (InterPro:IPR011991), Heat shock factor (HSF)-type, DNA-binding (InterPro:IPR000232); BEST Arabidopsis thaliana protein match is: AT-HSF…	heat shock factor protein-related / heat shock transcription factor-related	0.746829	1.95913	1.06586	0.674043	0.247785	0.921959
AT3G25011	unknown protein; Has 0 Blast hits to 0 proteins in 0 species (source: NCBI BLink).	unknown protein	1.33045	1.9586	1.18224	0.399797	0.0435936	0.631063
AT4G39720	VQ motif-containing protein; FUNCTIONS IN: molecular_function unknown; INVOLVED IN: biological_process unknown; LOCATED IN: cellular_component unknown; EXPRESSED IN: 12 plant structures; EXPRESSED DURING: 7 growth stages; CONTAINS InterPro DOMAIN/s: VQ (InterPro:IPR008889); BEST Arabidopsis thaliana protein match is: VQ motif-containing protein (TAIR:AT5G65170.1); Has 384 Blast hits to 356 protei…	VQ motif-containing protein	1.56453	1.95761	1.70276	0.00842194	0.000426375	0.00273383
AT5G16920	FUNCTIONS IN: molecular_function unknown; LOCATED IN: endomembrane system; EXPRESSED IN: leaf whorl, sepal, flower, seed; EXPRESSED DURING: petal differentiation and expansion stage, E expanded cotyledon stage; CONTAINS InterPro DOMAIN/s: FAS1 domain (InterPro:IPR000782); BEST Arabidopsis thaliana protein match is: unknown protein (TAIR:AT5G26730.1); Has 24 Blast hits to 24 proteins in 6 species:…		1.31798	1.95594	0.593394	0.559029	0.138933	0.358647
AT5G12110	elongation factor 1B alpha-subunit 1 (eEF1Balpha1); FUNCTIONS IN: translation elongation factor activity; INVOLVED IN: translational elongation; LOCATED IN: eukaryotic translation elongation factor 1 complex; EXPRESSED IN: 18 plant structures; EXPRESSED DURING: 12 growth stages; CONTAINS InterPro DOMAIN/s: Translation elongation factor EF1B/ribosomal protein S6 (InterPro:IPR014717), Translation e…	elongation factor 1B alpha-subunit 1 (eEF1Balpha1)	1.84891	1.95584	1.60125	5.95123e-05	1.97319e-05	0.00127891
AT5G17450	heavy-metal-associated domain-containing protein / copper chaperone (CCH)-related; FUNCTIONS IN: metal ion binding; INVOLVED IN: metal ion transport; EXPRESSED IN: 14 plant structures; EXPRESSED DURING: 7 growth stages; CONTAINS InterPro DOMAIN/s: Heavy metal transport/detoxification protein (InterPro:IPR006121); BEST Arabidopsis thaliana protein match is: heavy-metal-associated domain-containing…	heavy-metal-associated domain-containing protein / copper chaperone (CCH)-related	2.28195	1.95143	1.76923	6.20317e-07	1.81142e-05	0.000144946
AT1G02310	glycosyl hydrolase family protein 5 / cellulase family protein / (1-4)-beta-mannan endohydrolase, putative; FUNCTIONS IN: cation binding, hydrolase activity, hydrolyzing O-glycosyl compounds, catalytic activity; INVOLVED IN: carbohydrate metabolic process; LOCATED IN: endomembrane system; EXPRESSED IN: 7 plant structures; EXPRESSED DURING: 4 anthesis, petal differentiation and expansion stage, D …	glycosyl hydrolase family protein 5 / cellulase family protein / (1-4)-beta-mannan endohydrolase, putative	1.46819	1.94951	1.28552	0.0274594	0.000377078	0.145449
AT2G33580	protein kinase family protein / peptidoglycan-binding LysM domain-containing protein; FUNCTIONS IN: kinase activity; INVOLVED IN: protein amino acid phosphorylation, cell wall macromolecule catabolic process; LOCATED IN: plasma membrane; EXPRESSED IN: 21 plant structures; EXPRESSED DURING: 13 growth stages; CONTAINS InterPro DOMAIN/s: Peptidoglycan-binding lysin domain (InterPro:IPR018392), Prote…	protein kinase family protein / peptidoglycan-binding LysM domain-containing protein	1.55301	1.94898	1.47416	0.000324919	1.23067e-06	0.00125932
AT4G27460	CBS domain-containing protein; FUNCTIONS IN: molecular_function unknown; INVOLVED IN: biological_process unknown; EXPRESSED IN: flower, root; EXPRESSED DURING: petal differentiation and expansion stage; CONTAINS InterPro DOMAIN/s: Cystathionine beta-synthase, core (InterPro:IPR000644); BEST Arabidopsis thaliana protein match is: unknown protein (TAIR:AT5G53750.1); Has 74 Blast hits to 73 proteins…	CBS domain-containing protein	2.32621	1.94859	1.86143	0.000345085	0.00380297	0.00669898
AT2G47010	unknown protein; FUNCTIONS IN: molecular_function unknown; INVOLVED IN: biological_process unknown; LOCATED IN: endomembrane system; EXPRESSED IN: 17 plant structures; EXPRESSED DURING: 10 growth stages; BEST Arabidopsis thaliana protein match is: unknown protein (TAIR:AT1G17030.1); Has 30 Blast hits to 30 proteins in 9 species: Archae - 0; Bacteria - 0; Metazoa - 0; Fungi - 0; Plants - 29; Virus…	unknown protein	1.0721	1.94848	0.973637	0.478624	2.04147e-07	0.789477
AT5G23600	tRNA 2'phosphotransferase, putative; FUNCTIONS IN: tRNA 2'-phosphotransferase activity, transferase activity, transferring phosphorus-containing groups; INVOLVED IN: tRNA splicing, via endonucleolytic cleavage and ligation; CONTAINS InterPro DOMAIN/s: Phosphotransferase KptA/Tpt1 (InterPro:IPR002745); BEST Arabidopsis thaliana protein match is: emb1067 (embryo defective 1067); tRNA 2'-phosphotran…	tRNA 2'phosphotransferase, putative	1.14917	1.94244	0.284469	0.907978	0.548686	0.447929
AT4G04610	APS REDUCTASE 1 (APR1); FUNCTIONS IN: adenylyl-sulfate reductase activity; INVOLVED IN: sulfate reduction, response to oxidative stress, sulfate assimilation; LOCATED IN: chloroplast, chloroplast stroma, plastid, chloroplast thylakoid; EXPRESSED IN: 25 plant structures; EXPRESSED DURING: 15 growth stages; CONTAINS InterPro DOMAIN/s: Rossmann-like alpha/beta/alpha sandwich fold (InterPro:IPR014729…	APR1 (APS REDUCTASE 1); adenylyl-sulfate reductase	2.69352	1.94022	2.4571	2.65553e-07	1.26323e-05	7.06201e-07
AT5G07450	cyclin p4;3 (CYCP4;3); FUNCTIONS IN: cyclin-dependent protein kinase activity; INVOLVED IN: regulation of cell cycle; LOCATED IN: cellular_component unknown; CONTAINS InterPro DOMAIN/s: Negative regulatory factor PREG (InterPro:IPR012389), Cyclin-like (InterPro:IPR011028), Cyclin, N-terminal (InterPro:IPR006671), Cyclin-related 2 (InterPro:IPR013922), Cyclin (InterPro:IPR006670); BEST Arabidopsis…	CYCP4;3 (cyclin p4;3); cyclin-dependent protein kinase	1.47889	1.94017	1.06104	0.00292095	7.29995e-06	0.636785
AT4G02330	ATPMEPCRB; FUNCTIONS IN: pectinesterase activity; INVOLVED IN: response to salt stress; LOCATED IN: endomembrane system, cell wall; EXPRESSED IN: 20 plant structures; EXPRESSED DURING: 13 growth stages; CONTAINS InterPro DOMAIN/s: Pectinesterase, active site (InterPro:IPR018040), Pectin lyase fold/virulence factor (InterPro:IPR011050), Pectinesterase inhibitor (InterPro:IPR006501), Pectinesterase…	ATPMEPCRB; pectinesterase	2.80151	1.93938	1.72825	1.75524e-06	0.000755021	0.00439309
ATMG00090			1.69067	1.93872	2.68823	0.293457	0.18096	0.0385492
AT5G23990	FERRIC REDUCTION OXIDASE 5 (FRO5); FUNCTIONS IN: ferric-chelate reductase activity; LOCATED IN: endomembrane system, integral to membrane, membrane; EXPRESSED IN: shoot, flower; CONTAINS InterPro DOMAIN/s: Ferredoxin reductase-type FAD-binding domain (InterPro:IPR017927), Ferric reductase, NAD binding (InterPro:IPR013121), FAD-binding 8 (InterPro:IPR013112), Riboflavin synthase-like beta-barrel (…	FRO5 (FERRIC REDUCTION OXIDASE 5); ferric-chelate reductase	0.92418	1.93838	1.34688	0.161724	7.04262e-10	3.4527e-05
AT4G35680	unknown protein; LOCATED IN: chloroplast; CONTAINS InterPro DOMAIN/s: Protein of unknown function DUF241, plant (InterPro:IPR004320); BEST Arabidopsis thaliana protein match is: unknown protein (TAIR:AT4G01590.2); Has 1444 Blast hits to 1173 proteins in 135 species: Archae - 0; Bacteria - 50; Metazoa - 350; Fungi - 154; Plants - 286; Viruses - 49; Other Eukaryotes - 555 (source: NCBI BLink).	unknown protein	1.55702	1.93163	2.69649	0.396432	0.197367	0.0441381
AT3G11430	GLYCEROL-3-PHOSPHATE ACYLTRANSFERASE 5 (GPAT5); FUNCTIONS IN: organic anion transmembrane transporter activity, 1-acylglycerol-3-phosphate O-acyltransferase activity, acyltransferase activity; INVOLVED IN: metabolic process, suberin biosynthetic process; EXPRESSED IN: 11 plant structures; EXPRESSED DURING: 4 anthesis, C globular stage, petal differentiation and expansion stage; CONTAINS InterPro …	GPAT5 (GLYCEROL-3-PHOSPHATE ACYLTRANSFERASE 5); 1-acylglycerol-3-phosphate O-acyltransferase/ acyltransferase/ organic anion transmembrane transporter	1.48042	1.93052	1.65826	0.0895665	0.0130556	0.038922
AT3G29780	ralf-like 27 (RALFL27); FUNCTIONS IN: signal transducer activity; INVOLVED IN: cell-cell signaling; LOCATED IN: apoplast; EXPRESSED IN: root; CONTAINS InterPro DOMAIN/s: Rapid ALkalinization Factor (InterPro:IPR008801); Has 14 Blast hits to 14 proteins in 3 species: Archae - 0; Bacteria - 0; Metazoa - 0; Fungi - 0; Plants - 14; Viruses - 0; Other Eukaryotes - 0 (source: NCBI BLink).	RALFL27 (ralf-like 27); signal transducer	1.61584	1.92998	1.23387	1.38479e-08	3.59412e-11	0.00126089
AT1G17345	auxin-responsive protein-related; FUNCTIONS IN: molecular_function unknown; INVOLVED IN: response to auxin stimulus; LOCATED IN: cellular_component unknown; CONTAINS InterPro DOMAIN/s: Auxin responsive SAUR protein (InterPro:IPR003676); BEST Arabidopsis thaliana protein match is: auxin-responsive protein-related (TAIR:AT1G72430.1); Has 60 Blast hits to 60 proteins in 6 species: Archae - 0; Bacter…	auxin-responsive protein-related	1.51435	1.92997	1.08607	0.200292	0.0428058	0.809646
AT5G03175			2.30844	1.92629	1.74115	0.123964	0.245126	0.332123
AT3G12580	heat shock protein 70 (HSP70); FUNCTIONS IN: ATP binding; INVOLVED IN: in 8 processes; LOCATED IN: cytosol, mitochondrion, cell wall, plasma membrane; EXPRESSED IN: 23 plant structures; EXPRESSED DURING: 11 growth stages; CONTAINS InterPro DOMAIN/s: Heat shock protein 70, conserved site (InterPro:IPR018181), Heat shock protein Hsp70 (InterPro:IPR001023), Heat shock protein 70 (InterPro:IPR013126)…	HSP70 (heat shock protein 70); ATP binding	2.01153	1.92481	2.24988	0.000328179	0.000506737	0.000126617
AT1G79700	ovule development protein, putative; FUNCTIONS IN: transcription factor activity, DNA binding; INVOLVED IN: organ morphogenesis, regulation of transcription, DNA-dependent; LOCATED IN: nucleus; EXPRESSED IN: 18 plant structures; EXPRESSED DURING: 11 growth stages; CONTAINS InterPro DOMAIN/s: DNA-binding, integrase-type (InterPro:IPR016177), Pathogenesis-related transcriptional factor and ERF, DNA…	ovule development protein, putative	1.32096	1.92475	1.28729	0.0901507	0.00106808	0.122593
AT1G66130	oxidoreductase N-terminal domain-containing protein; FUNCTIONS IN: oxidoreductase activity, binding, catalytic activity; INVOLVED IN: metabolic process; EXPRESSED IN: 20 plant structures; EXPRESSED DURING: 13 growth stages; CONTAINS InterPro DOMAIN/s: Oxidoreductase, N-terminal (InterPro:IPR000683), NAD(P)-binding (InterPro:IPR016040); BEST Arabidopsis thaliana protein match is: oxidoreductase fa…	oxidoreductase N-terminal domain-containing protein	1.13722	1.92417	1.39008	0.804245	0.172853	0.513016
AT5G55590	QUARTET 1 (QRT1); FUNCTIONS IN: pectinesterase activity; INVOLVED IN: pectin catabolic process; LOCATED IN: endomembrane system, cell wall, plant-type cell wall; EXPRESSED IN: 8 plant structures; EXPRESSED DURING: 5 post anthesis, petal differentiation and expansion stage, sepals enclosing floral bud, fruit development stages; CONTAINS InterPro DOMAIN/s: Pectin lyase fold/virulence factor (InterP…	QRT1 (QUARTET 1); pectinesterase	1.27136	1.92199	1.50586	0.376245	0.0297579	0.144689
AT5G38700	unknown protein; FUNCTIONS IN: molecular_function unknown; INVOLVED IN: biological_process unknown; LOCATED IN: mitochondrion; EXPRESSED IN: 10 plant structures; EXPRESSED DURING: LP.04 four leaves visible, LP.10 ten leaves visible, petal differentiation and expansion stage, LP.12 twelve leaves visible, LP.08 eight leaves visible; BEST Arabidopsis thaliana protein match is: unknown protein (TAIR:…	unknown protein	1.27317	1.92094	0.979771	0.270534	0.00396475	0.928353
AT2G05185	unknown protein; FUNCTIONS IN: molecular_function unknown; INVOLVED IN: biological_process unknown; LOCATED IN: chloroplast; BEST Arabidopsis thaliana protein match is: unknown protein (TAIR:AT5G22608.1); Has 2 Blast hits to 2 proteins in 1 species: Archae - 0; Bacteria - 0; Metazoa - 0; Fungi - 0; Plants - 2; Viruses - 0; Other Eukaryotes - 0 (source: NCBI BLink).	unknown protein	1.0722	1.9207	1.07254	0.715813	0.00120104	0.716804
AT1G72760	protein kinase family protein; FUNCTIONS IN: protein serine/threonine kinase activity, protein kinase activity, kinase activity, ATP binding; INVOLVED IN: protein amino acid phosphorylation; LOCATED IN: cellular_component unknown; EXPRESSED IN: pollen tube; CONTAINS InterPro DOMAIN/s: Protein kinase, core (InterPro:IPR000719), Serine/threonine protein kinase-related (InterPro:IPR017442), Protein …	protein kinase family protein	1.38063	1.92007	0.656585	0.443134	0.110482	0.39833
AT3G25260	proton-dependent oligopeptide transport (POT) family protein; FUNCTIONS IN: transporter activity; INVOLVED IN: oligopeptide transport; LOCATED IN: membrane; EXPRESSED IN: embryo, flower; EXPRESSED DURING: 4 anthesis, C globular stage, petal differentiation and expansion stage; CONTAINS InterPro DOMAIN/s: TGF-beta receptor, type I/II extracellular region (InterPro:IPR000109), Major facilitator sup…	proton-dependent oligopeptide transport (POT) family protein	1.65261	1.91971	1.71804	0.318841	0.188989	0.28428
AT4G28330	unknown protein; FUNCTIONS IN: molecular_function unknown; INVOLVED IN: biological_process unknown; LOCATED IN: cellular_component unknown; EXPRESSED IN: 16 plant structures; EXPRESSED DURING: 7 growth stages; BEST Arabidopsis thaliana protein match is: unknown protein (TAIR:AT4G28340.1); Has 27 Blast hits to 27 proteins in 5 species: Archae - 0; Bacteria - 0; Metazoa - 0; Fungi - 0; Plants - 27;…	unknown protein	1.77472	1.91925	2.04273	0.0315238	0.0154458	0.00818655
AT4G28350	lectin protein kinase family protein; FUNCTIONS IN: in 6 functions; INVOLVED IN: protein amino acid phosphorylation; LOCATED IN: plasma membrane; EXPRESSED IN: stem, cotyledon, stamen, leaf; EXPRESSED DURING: 4 anthesis, LP.04 four leaves visible; CONTAINS InterPro DOMAIN/s: Legume lectin, beta domain (InterPro:IPR001220), Protein kinase, ATP binding site (InterPro:IPR017441), Serine/threonine pr…	lectin protein kinase family protein	1.21199	1.91781	0.893858	0.23224	0.000226641	0.50548
AT5G51890	peroxidase; FUNCTIONS IN: peroxidase activity; INVOLVED IN: response to oxidative stress; LOCATED IN: endomembrane system; EXPRESSED IN: 24 plant structures; EXPRESSED DURING: 13 growth stages; CONTAINS InterPro DOMAIN/s: Haem peroxidase (InterPro:IPR010255), Plant peroxidase (InterPro:IPR000823), Haem peroxidase, plant/fungal/bacterial (InterPro:IPR002016); BEST Arabidopsis thaliana protein matc…	peroxidase	1.44431	1.91681	1.15509	1.65489e-05	1.20638e-08	0.0301629
AT3G05160	sugar transporter, putative; FUNCTIONS IN: carbohydrate transmembrane transporter activity, sugar:hydrogen symporter activity; INVOLVED IN: transport, transmembrane transport; LOCATED IN: integral to membrane, membrane; CONTAINS InterPro DOMAIN/s: Sugar transporter, conserved site (InterPro:IPR005829), Sugar/inositol transporter (InterPro:IPR003663), General substrate transporter (InterPro:IPR005…	sugar transporter, putative	0.666949	1.91568	0.588857	0.104362	0.00715991	0.0465483
AT5G21100	L-ascorbate oxidase, putative; FUNCTIONS IN: oxidoreductase activity, copper ion binding, L-ascorbate oxidase activity; INVOLVED IN: oxidation reduction; LOCATED IN: plant-type cell wall; EXPRESSED IN: 21 plant structures; EXPRESSED DURING: 13 growth stages; CONTAINS InterPro DOMAIN/s: Multicopper oxidase, type 3 (InterPro:IPR011707), Multicopper oxidase, type 2 (InterPro:IPR011706), Cupredoxin (…	L-ascorbate oxidase, putative	0.914767	1.91549	0.837929	0.678295	0.0025618	0.423474
AT2G35700	ERF FAMILY PROTEIN 38 (ERF38); FUNCTIONS IN: transcription factor activity, DNA binding; INVOLVED IN: embryonic development ending in seed dormancy, secondary cell wall biogenesis, regulation of transcription, DNA-dependent; LOCATED IN: nucleus; EXPRESSED IN: 6 plant structures; EXPRESSED DURING: seed maturation stage, petal differentiation and expansion stage; CONTAINS InterPro DOMAIN/s: DNA-bin…	ERF38 (ERF FAMILY PROTEIN 38); DNA binding / transcription factor	2.20398	1.91482	2.07914	0.0227547	0.0645059	0.0367726
AT1G66173		other RNA	1.42392	1.9144	0.77592	0.352867	0.0822431	0.554997
AT2G40100	light harvesting complex PSII (LHCB4.3); FUNCTIONS IN: chlorophyll binding; INVOLVED IN: response to blue light, response to red light, response to far red light, photosynthesis; LOCATED IN: light-harvesting complex, thylakoid, chloroplast thylakoid membrane, chloroplast, membrane; EXPRESSED IN: 28 plant structures; EXPRESSED DURING: 14 growth stages; CONTAINS InterPro DOMAIN/s: Chlorophyll A-B b…	LHCB4.3 (light harvesting complex PSII); chlorophyll binding	1.36545	1.91309	1.06778	0.341058	0.0440032	0.847975
AT1G07985	Expressed protein; FUNCTIONS IN: molecular_function unknown; INVOLVED IN: biological_process unknown; LOCATED IN: chloroplast; Has 33 Blast hits to 33 proteins in 10 species: Archae - 0; Bacteria - 0; Metazoa - 20; Fungi - 0; Plants - 8; Viruses - 0; Other Eukaryotes - 5 (source: NCBI BLink).	Expressed protein	1.4336	1.91065	1.37244	0.0013486	7.94969e-07	0.00428921
AT5G20150	SPX DOMAIN GENE 1 (SPX1); FUNCTIONS IN: molecular_function unknown; INVOLVED IN: cellular response to phosphate starvation, positive regulation of cellular response to phosphate starvation; LOCATED IN: nucleus; EXPRESSED IN: 24 plant structures; EXPRESSED DURING: 11 growth stages; CONTAINS InterPro DOMAIN/s: SPX, N-terminal (InterPro:IPR004331); BEST Arabidopsis thaliana protein match is: SPX2 (S…	SPX1 (SPX DOMAIN GENE 1)	1.42828	1.91044	1.51296	0.000674864	2.3793e-07	0.000143727
AT5G54490	PINOID-BINDING PROTEIN 1 (PBP1); FUNCTIONS IN: protein binding, calcium ion binding; INVOLVED IN: response to auxin stimulus; LOCATED IN: cellular_component unknown; EXPRESSED IN: 20 plant structures; EXPRESSED DURING: 13 growth stages; CONTAINS InterPro DOMAIN/s: EF-HAND 1 (InterPro:IPR018247), EF-HAND 2 (InterPro:IPR018249), EF-Hand type (InterPro:IPR011992); BEST Arabidopsis thaliana protein m…	PBP1 (PINOID-BINDING PROTEIN 1); calcium ion binding / protein binding	1.41976	1.90962	0.939937	0.00246627	1.53324e-06	0.57908
AT2G45970	CYP86A8; FUNCTIONS IN: fatty acid (omega-1)-hydroxylase activity, oxygen binding; INVOLVED IN: fatty acid metabolic process; LOCATED IN: endomembrane system; EXPRESSED IN: 13 plant structures; EXPRESSED DURING: 7 growth stages; CONTAINS InterPro DOMAIN/s: Cytochrome P450 (InterPro:IPR001128), Cytochrome P450, C-terminal region (InterPro:IPR017973), Cytochrome P450, E-class, group I (InterPro:IPR0…	CYP86A8; fatty acid (omega-1)-hydroxylase/ oxygen binding	1.54394	1.9077	2.01983	0.0179664	0.00238127	0.0014648
AT4G14560	INDOLE-3-ACETIC ACID INDUCIBLE (IAA1); FUNCTIONS IN: protein binding, transcription factor activity; INVOLVED IN: response to auxin stimulus; LOCATED IN: nucleus; EXPRESSED IN: 12 plant structures; EXPRESSED DURING: 4 anthesis, LP.04 four leaves visible, petal differentiation and expansion stage; CONTAINS InterPro DOMAIN/s: Aux/IAA-ARF-dimerisation (InterPro:IPR011525), AUX/IAA protein (InterPro:…	IAA1 (INDOLE-3-ACETIC ACID INDUCIBLE); protein binding / transcription factor	1.58736	1.90766	1.41502	0.000123267	1.30771e-06	0.00242432
AT5G09540	DNAJ heat shock N-terminal domain-containing protein; FUNCTIONS IN: heat shock protein binding; INVOLVED IN: protein folding, response to salt stress; LOCATED IN: cellular_component unknown; CONTAINS InterPro DOMAIN/s: Molecular chaperone, heat shock protein, Hsp40, DnaJ (InterPro:IPR015609), Heat shock protein DnaJ, N-terminal (InterPro:IPR001623); BEST Arabidopsis thaliana protein match is: DNA…	DNAJ heat shock N-terminal domain-containing protein	1.18289	1.90717	1.07046	0.395335	0.00179324	0.734951
AT3G19200	unknown protein; FUNCTIONS IN: molecular_function unknown; INVOLVED IN: biological_process unknown; LOCATED IN: cellular_component unknown; EXPRESSED IN: 10 plant structures; EXPRESSED DURING: F mature embryo stage, petal differentiation and expansion stage, D bilateral stage, E expanded cotyledon stage; BEST Arabidopsis thaliana protein match is: unknown protein (TAIR:AT4G34420.1); Has 21 Blast …	unknown protein	1.35413	1.90624	1.02721	0.0881752	0.00066777	0.88206
AT1G67090	RIBULOSE BISPHOSPHATE CARBOXYLASE SMALL CHAIN 1A (RBCS1A); FUNCTIONS IN: ribulose-bisphosphate carboxylase activity, copper ion binding; INVOLVED IN: response to blue light, response to cold, carbon utilization by fixation of carbon dioxide, response to red light, response to far red light; LOCATED IN: in 10 components; EXPRESSED IN: 22 plant structures; EXPRESSED DURING: L mature pollen stage, M…	RBCS1A (RIBULOSE BISPHOSPHATE CARBOXYLASE SMALL CHAIN 1A); copper ion binding / ribulose-bisphosphate carboxylase	1.632	1.90485	1.08853	0.0903301	0.0272966	0.780345
AT5G23480	DNA binding; FUNCTIONS IN: DNA binding; INVOLVED IN: histone modification, transcription initiation; LOCATED IN: nucleus; EXPRESSED IN: 12 plant structures; EXPRESSED DURING: 6 growth stages; CONTAINS InterPro DOMAIN/s: Plus-3 domain, subgroup (InterPro:IPR018144), SWIB/MDM2 (InterPro:IPR003121), Plus-3 (InterPro:IPR004343), GYF (InterPro:IPR003169); BEST Arabidopsis thaliana protein match is: SW…	DNA binding	2.29749	1.90235	3.31893	0.0472757	0.135213	0.00396308
AT1G63820	INVOLVED IN: biological_process unknown; LOCATED IN: cellular_component unknown; EXPRESSED IN: flower, root; EXPRESSED DURING: petal differentiation and expansion stage; CONTAINS InterPro DOMAIN/s: CCT domain (InterPro:IPR010402); BEST Arabidopsis thaliana protein match is: unknown protein (TAIR:AT5G41380.1); Has 907 Blast hits to 907 proteins in 64 species: Archae - 0; Bacteria - 0; Metazoa - 1;…		1.89272	1.89996	1.77794	0.000573526	0.000578581	0.00173085
AT2G28140	unknown protein; FUNCTIONS IN: molecular_function unknown; INVOLVED IN: biological_process unknown; LOCATED IN: cellular_component unknown; CONTAINS InterPro DOMAIN/s: Protein of unknown function DUF1635 (InterPro:IPR012862); BEST Arabidopsis thaliana protein match is: unknown protein (TAIR:AT5G22930.1); Has 43 Blast hits to 42 proteins in 8 species: Archae - 2; Bacteria - 0; Metazoa - 0; Fungi -…	unknown protein	1.33814	1.89889	1.66648	0.349963	0.037163	0.0990276
AT2G38920	SPX (SYG1/Pho81/XPR1) domain-containing protein / zinc finger (C3HC4-type RING finger) protein-related; FUNCTIONS IN: protein binding, zinc ion binding; EXPRESSED IN: male gametophyte, flower, pollen tube; EXPRESSED DURING: M germinated pollen stage, 4 anthesis; CONTAINS InterPro DOMAIN/s: Zinc finger, RING-type, conserved site (InterPro:IPR017907), Zinc finger, RING-type (InterPro:IPR001841), Zi…	SPX (SYG1/Pho81/XPR1) domain-containing protein / zinc finger (C3HC4-type RING finger) protein-related	2.12225	1.89867	2.31259	0.0186526	0.0470404	0.00941993
AT2G32670	ATVAMP725; FUNCTIONS IN: molecular_function unknown; INVOLVED IN: transport, vesicle-mediated transport; LOCATED IN: endosome, plasma membrane, membrane; EXPRESSED IN: 17 plant structures; EXPRESSED DURING: 8 growth stages; CONTAINS InterPro DOMAIN/s: Longin (InterPro:IPR010908), Longin-like (InterPro:IPR011012), Synaptobrevin (InterPro:IPR001388); BEST Arabidopsis thaliana protein match is: SAR1…	ATVAMP725	1.14414	1.8972	0.845275	0.797891	0.189038	0.766087
AT3G55840	FUNCTIONS IN: molecular_function unknown; INVOLVED IN: biological_process unknown; LOCATED IN: cellular_component unknown; EXPRESSED IN: 10 plant structures; EXPRESSED DURING: 6 growth stages; CONTAINS InterPro DOMAIN/s: Hs1pro-1, C-terminal (InterPro:IPR009743), Hs1pro-1, N-terminal (InterPro:IPR009869); BEST Arabidopsis thaliana protein match is: HSPRO2 (ARABIDOPSIS ORTHOLOG OF SUGAR BEET HS1 P…		1.12363	1.89191	1.23244	0.613803	0.00630709	0.365535
AT4G37370	CYP81D8; FUNCTIONS IN: electron carrier activity, monooxygenase activity, iron ion binding, oxygen binding, heme binding; LOCATED IN: endoplasmic reticulum, plasma membrane; EXPRESSED IN: 20 plant structures; EXPRESSED DURING: 13 growth stages; CONTAINS InterPro DOMAIN/s: Cytochrome P450 (InterPro:IPR001128), Cytochrome P450, C-terminal region (InterPro:IPR017973), Cytochrome P450, conserved site…	CYP81D8; electron carrier/ heme binding / iron ion binding / monooxygenase/ oxygen binding	1.43995	1.89101	1.71424	0.00723967	2.38625e-05	0.000198695
AT4G17250	unknown protein; FUNCTIONS IN: molecular_function unknown; INVOLVED IN: heat acclimation; LOCATED IN: cellular_component unknown; EXPRESSED IN: 12 plant structures; EXPRESSED DURING: 7 growth stages; BEST Arabidopsis thaliana protein match is: unknown protein (TAIR:AT5G47580.1); Has 13 Blast hits to 13 proteins in 3 species: Archae - 0; Bacteria - 0; Metazoa - 0; Fungi - 0; Plants - 13; Viruses -…	unknown protein	1.09728	1.89093	1.30651	0.765181	0.0344851	0.382666
AT5G22430	unknown protein; FUNCTIONS IN: molecular_function unknown; INVOLVED IN: biological_process unknown; LOCATED IN: anchored to membrane; EXPRESSED IN: 13 plant structures; EXPRESSED DURING: 6 growth stages; BEST Arabidopsis thaliana protein match is: unknown protein (TAIR:AT2G27385.1); Has 15 Blast hits to 15 proteins in 5 species: Archae - 0; Bacteria - 0; Metazoa - 0; Fungi - 0; Plants - 15; Virus…	unknown protein	0.957872	1.89072	0.911444	0.934962	0.180174	0.863142
AT3G27750	FUNCTIONS IN: molecular_function unknown; INVOLVED IN: biological_process unknown; LOCATED IN: chloroplast; EXPRESSED IN: 16 plant structures; EXPRESSED DURING: 12 growth stages; BEST Arabidopsis thaliana protein match is: VPS9B (TAIR:AT5G09320.1); Has 54 Blast hits to 54 proteins in 6 species: Archae - 0; Bacteria - 0; Metazoa - 0; Fungi - 0; Plants - 54; Viruses - 0; Other Eukaryotes - 0 (sourc…		1.20548	1.89028	1.93004	0.377887	0.00353495	0.00263362
AT1G63530	FUNCTIONS IN: molecular_function unknown; INVOLVED IN: biological_process unknown; LOCATED IN: cellular_component unknown; EXPRESSED IN: 13 plant structures; EXPRESSED DURING: 6 growth stages; BEST Arabidopsis thaliana protein match is: hydroxyproline-rich glycoprotein family protein (TAIR:AT1G63540.1); Has 9178 Blast hits to 3392 proteins in 331 species: Archae - 0; Bacteria - 1035; Metazoa - 34…		1.85082	1.88909	1.65847	0.000197438	0.000144043	0.00168184
AT5G54060	udp-glucose:flavonoid 3-O-glucosyltransferase (UF3GT); FUNCTIONS IN: transferase activity, transferring glycosyl groups; INVOLVED IN: N-terminal protein myristoylation, response to sucrose stimulus; LOCATED IN: cellular_component unknown; EXPRESSED IN: 14 plant structures; EXPRESSED DURING: 4 anthesis, LP.04 four leaves visible, C globular stage, D bilateral stage, E expanded cotyledon stage; CON…	UF3GT (udp-glucose:flavonoid 3-O-glucosyltransferase); transferase, transferring glycosyl groups	1.77786	1.8882	1.60567	0.0834908	0.0575577	0.160347
AT4G16162	protein binding; FUNCTIONS IN: protein binding; LOCATED IN: chloroplast; CONTAINS InterPro DOMAIN/s: Leucine-rich repeat (InterPro:IPR001611); BEST Arabidopsis thaliana protein match is: serine/threonine protein kinase-related (TAIR:AT1G53420.1); Has 28702 Blast hits to 7106 proteins in 387 species: Archae - 13; Bacteria - 947; Metazoa - 630; Fungi - 27; Plants - 25148; Viruses - 0; Other Eukaryo…	protein binding	1.81077	1.88767	1.71874	0.138298	0.114187	0.182934
AT1G17232			1.79562	1.88753	1.12335	0.237446	0.204391	0.81893
AT5G11110	SUCROSE PHOSPHATE SYNTHASE 2F (ATSPS2F); FUNCTIONS IN: sucrose-phosphate synthase activity; INVOLVED IN: biosynthetic process, sucrose metabolic process; LOCATED IN: plasma membrane; EXPRESSED IN: 25 plant structures; EXPRESSED DURING: 15 growth stages; CONTAINS InterPro DOMAIN/s: Sucrose-6F-phosphate phosphohydrolase, plant and cyanobacteria (InterPro:IPR006380), Sucrose phosphate synthase, plan…	ATSPS2F (SUCROSE PHOSPHATE SYNTHASE 2F); sucrose-phosphate synthase	1.44026	1.88453	1.32361	4.93584e-08	1.70122e-12	3.2076e-06
AT4G04750	carbohydrate transmembrane transporter/ sugar:hydrogen symporter; FUNCTIONS IN: carbohydrate transmembrane transporter activity, sugar:hydrogen symporter activity; INVOLVED IN: transport, transmembrane transport; LOCATED IN: integral to membrane, membrane; EXPRESSED IN: 19 plant structures; EXPRESSED DURING: 13 growth stages; CONTAINS InterPro DOMAIN/s: Sugar transporter, conserved site (InterPro…	carbohydrate transmembrane transporter/ sugar:hydrogen symporter	1.86352	1.88381	1.82595	2.66503e-07	2.18446e-07	5.10941e-07
AT5G55460	protease inhibitor/seed storage/lipid transfer protein (LTP) family protein; FUNCTIONS IN: lipid binding; INVOLVED IN: lipid transport; LOCATED IN: endomembrane system; CONTAINS InterPro DOMAIN/s: Bifunctional inhibitor/plant lipid transfer protein/seed storage (InterPro:IPR016140), Plant lipid transfer protein/seed storage/trypsin-alpha amylase inhibitor (InterPro:IPR003612); BEST Arabidopsis th…	protease inhibitor/seed storage/lipid transfer protein (LTP) family protein	0.820987	1.88332	1.57488	0.725201	0.19289	0.362735
AT5G65230	myb domain protein 53 (AtMYB53); FUNCTIONS IN: transcription factor activity, DNA binding; INVOLVED IN: regulation of transcription, DNA-dependent, regulation of transcription; EXPRESSED IN: 6 plant structures; EXPRESSED DURING: petal differentiation and expansion stage, D bilateral stage, E expanded cotyledon stage; CONTAINS InterPro DOMAIN/s: SANT, DNA-binding (InterPro:IPR001005), Homeodomain-…	AtMYB53 (myb domain protein 53); DNA binding / transcription factor	1.41109	1.88198	1.38149	0.00724072	1.3812e-05	0.0116398
AT4G23493	unknown protein; FUNCTIONS IN: molecular_function unknown; INVOLVED IN: biological_process unknown; EXPRESSED IN: 11 plant structures; EXPRESSED DURING: 4 anthesis, C globular stage, petal differentiation and expansion stage; Has 5 Blast hits to 5 proteins in 3 species: Archae - 0; Bacteria - 0; Metazoa - 0; Fungi - 0; Plants - 5; Viruses - 0; Other Eukaryotes - 0 (source: NCBI BLink).	unknown protein	1.30761	1.88052	1.18801	0.159248	0.00163488	0.370472
AT3G27440	uracil phosphoribosyltransferase, putative / UMP pyrophosphorylase, putative / UPRTase, putative; FUNCTIONS IN: uracil phosphoribosyltransferase activity, kinase activity, phosphotransferase activity, alcohol group as acceptor, ATP binding; INVOLVED IN: biosynthetic process, metabolic process; LOCATED IN: cellular_component unknown; EXPRESSED IN: 6 plant structures; EXPRESSED DURING: L mature pol…	uracil phosphoribosyltransferase, putative / UMP pyrophosphorylase, putative / UPRTase, putative	1.33306	1.8794	1.28297	0.501358	0.127365	0.56906
AT1G05143			1.28303	1.87905	1.48328	0.575405	0.139722	0.369362
AT1G06483			0.865911	1.87705	1.67315	0.777861	0.161977	0.259845
AT5G48050	unknown protein; FUNCTIONS IN: molecular_function unknown; INVOLVED IN: biological_process unknown; LOCATED IN: cellular_component unknown; BEST Arabidopsis thaliana protein match is: unknown protein (TAIR:AT1G34070.1); Has 624 Blast hits to 622 proteins in 36 species: Archae - 0; Bacteria - 0; Metazoa - 8; Fungi - 61; Plants - 537; Viruses - 0; Other Eukaryotes - 18 (source: NCBI BLink).	unknown protein	2.46045	1.87693	1.98811	0.16613	0.353678	0.311999
AT1G73290	serine carboxypeptidase-like 5 (scpl5); FUNCTIONS IN: serine-type carboxypeptidase activity; INVOLVED IN: proteolysis; LOCATED IN: endomembrane system; EXPRESSED IN: hypocotyl, root; CONTAINS InterPro DOMAIN/s: Peptidase S10, serine carboxypeptidase (InterPro:IPR001563); BEST Arabidopsis thaliana protein match is: scpl2 (serine carboxypeptidase-like 2); serine-type carboxypeptidase (TAIR:AT1G7330…	scpl5 (serine carboxypeptidase-like 5); serine-type carboxypeptidase	1.45992	1.87644	1.16194	0.159404	0.0312261	0.565925
AT5G13910	LEAFY PETIOLE (LEP); FUNCTIONS IN: transcription factor activity, DNA binding; INVOLVED IN: response to gibberellin stimulus, positive regulation of seed germination, regulation of transcription, DNA-dependent; LOCATED IN: nucleus; EXPRESSED IN: 16 plant structures; EXPRESSED DURING: 10 growth stages; CONTAINS InterPro DOMAIN/s: DNA-binding, integrase-type (InterPro:IPR016177), Pathogenesis-relat…	LEP (LEAFY PETIOLE); DNA binding / transcription factor	2.05267	1.87578	1.62972	7.23854e-09	9.18898e-08	5.48311e-06
AT1G28570	GDSL-motif lipase, putative; FUNCTIONS IN: lipase activity, hydrolase activity, acting on ester bonds, carboxylesterase activity; INVOLVED IN: lipid metabolic process; LOCATED IN: endomembrane system; EXPRESSED IN: 22 plant structures; EXPRESSED DURING: 13 growth stages; CONTAINS InterPro DOMAIN/s: Lipase, GDSL (InterPro:IPR001087), Esterase, SGNH hydrolase-type (InterPro:IPR013830); BEST Arabido…	GDSL-motif lipase, putative	1.3713	1.87485	1.35672	0.169809	0.00783964	0.188788
AT5G51810	GIBBERELLIN 20 OXIDASE 2 (GA20OX2); FUNCTIONS IN: gibberellin 20-oxidase activity; INVOLVED IN: in 6 processes; EXPRESSED IN: 13 plant structures; EXPRESSED DURING: 7 growth stages; CONTAINS InterPro DOMAIN/s: Isopenicillin N synthase (InterPro:IPR002283), 2OG-Fe(II) oxygenase (InterPro:IPR005123); BEST Arabidopsis thaliana protein match is: GA20OX1; gibberellin 20-oxidase (TAIR:AT4G25420.1); Has…	GA20OX2 (GIBBERELLIN 20 OXIDASE 2); gibberellin 20-oxidase	0.825659	1.87478	0.522965	0.53368	0.0277873	0.06586
AT4G00360	CYTOCHROME P450 86 A2 (CYP86A2); FUNCTIONS IN: fatty acid (omega-1)-hydroxylase activity, oxygen binding; INVOLVED IN: fatty acid metabolic process; EXPRESSED IN: 23 plant structures; EXPRESSED DURING: 10 growth stages; CONTAINS InterPro DOMAIN/s: Cytochrome P450 (InterPro:IPR001128), Cytochrome P450, C-terminal region (InterPro:IPR017973), Cytochrome P450, conserved site (InterPro:IPR017972), Cy…	CYP86A2 (CYTOCHROME P450 86 A2); fatty acid (omega-1)-hydroxylase/ oxygen binding	1.43416	1.87417	1.48453	0.138839	0.0227257	0.1109
AT3G24310	myb domain protein 305 (MYB305); FUNCTIONS IN: transcription factor activity, DNA binding; INVOLVED IN: regulation of transcription, DNA-dependent; EXPRESSED IN: root; CONTAINS InterPro DOMAIN/s: SANT, DNA-binding (InterPro:IPR001005), Homeodomain-like (InterPro:IPR009057), Myb, DNA-binding (InterPro:IPR014778), Myb-type HTH DNA-binding domain (InterPro:IPR017930), Homeodomain-related (InterPro:I…	MYB305 (myb domain protein 305); DNA binding / transcription factor	1.58366	1.87395	1.91758	0.198523	0.0787377	0.0676315
AT2G22750	basic helix-loop-helix (bHLH) family protein; FUNCTIONS IN: transcription factor activity, DNA binding; INVOLVED IN: regulation of transcription; LOCATED IN: nucleus; EXPRESSED IN: sepal; EXPRESSED DURING: petal differentiation and expansion stage; CONTAINS InterPro DOMAIN/s: Basic helix-loop-helix dimerisation region bHLH (InterPro:IPR001092), Helix-loop-helix DNA-binding (InterPro:IPR011598); B…	basic helix-loop-helix (bHLH) family protein	2.76627	1.87387	0.560144	0.0101532	0.12384	0.264462
AT4G36010	pathogenesis-related thaumatin family protein; FUNCTIONS IN: molecular_function unknown; INVOLVED IN: response to other organism; LOCATED IN: anchored to membrane; EXPRESSED IN: 22 plant structures; EXPRESSED DURING: 13 growth stages; CONTAINS InterPro DOMAIN/s: Thaumatin, pathogenesis-related (InterPro:IPR001938); BEST Arabidopsis thaliana protein match is: pathogenesis-related thaumatin family …	pathogenesis-related thaumatin family protein	2.62769	1.87366	3.41531	2.67958e-09	5.96241e-06	1.94506e-11
AT5G27810	sequence-specific DNA binding / transcription factor; FUNCTIONS IN: transcription factor activity, sequence-specific DNA binding; INVOLVED IN: regulation of transcription, DNA-dependent; LOCATED IN: nucleus; CONTAINS InterPro DOMAIN/s: Transcription factor, MADS-box (InterPro:IPR002100); BEST Arabidopsis thaliana protein match is: AGL80 (AGAMOUS-LIKE 80); DNA binding / transcription factor (TAIR:…	sequence-specific DNA binding / transcription factor	1.48743	1.86839	0.848518	0.150264	0.024242	0.585212
AT3G60957			1.52291	1.86809	0.654993	0.462672	0.264645	0.536153
AT2G43590	chitinase, putative; FUNCTIONS IN: chitin binding, chitinase activity; INVOLVED IN: cell wall macromolecule catabolic process; LOCATED IN: endomembrane system; EXPRESSED IN: 7 plant structures; EXPRESSED DURING: 4 anthesis, LP.04 four leaves visible, C globular stage, LP.02 two leaves visible; CONTAINS InterPro DOMAIN/s: Chitin-binding, type 1, conserved site (InterPro:IPR018371), Glycoside hydro…	chitinase, putative	1.81447	1.86724	1.64162	8.87369e-05	6.38041e-05	0.000323038
AT4G35210	unknown protein; FUNCTIONS IN: molecular_function unknown; INVOLVED IN: biological_process unknown; LOCATED IN: cellular_component unknown; CONTAINS InterPro DOMAIN/s: Protein of unknown function DUF241, plant (InterPro:IPR004320); BEST Arabidopsis thaliana protein match is: unknown protein (TAIR:AT4G35200.1); Has 280 Blast hits to 272 proteins in 19 species: Archae - 0; Bacteria - 0; Metazoa - 1…	unknown protein	1.78093	1.8672	1.50381	0.000768469	0.000356506	0.0139314
AT3G25130	unknown protein; FUNCTIONS IN: molecular_function unknown; INVOLVED IN: biological_process unknown; LOCATED IN: plasma membrane; EXPRESSED IN: 17 plant structures; EXPRESSED DURING: 9 growth stages; Has 3823 Blast hits to 2495 proteins in 214 species: Archae - 10; Bacteria - 149; Metazoa - 1048; Fungi - 191; Plants - 116; Viruses - 12; Other Eukaryotes - 2297 (source: NCBI BLink).	unknown protein	1.64943	1.86477	2.02087	0.127788	0.0586957	0.0322109
AT5G25230	elongation factor Tu family protein; FUNCTIONS IN: translation factor activity, nucleic acid binding, GTP binding, translation elongation factor activity, GTPase activity; LOCATED IN: nucleolus; EXPRESSED IN: cultured cell; CONTAINS InterPro DOMAIN/s: Protein synthesis factor, GTP-binding (InterPro:IPR000795), Translation elongation factor EFG/EF2, domain IV (InterPro:IPR005517), Translation elon…	elongation factor Tu family protein	1.62367	1.86453	1.64809	0.505473	0.384084	0.494095
AT1G04770	male sterility MS5 family protein; FUNCTIONS IN: binding; INVOLVED IN: biological_process unknown; EXPRESSED IN: 23 plant structures; EXPRESSED DURING: 13 growth stages; CONTAINS InterPro DOMAIN/s: Tetratricopeptide TPR-1 (InterPro:IPR001440), Tetratricopeptide-like helical (InterPro:IPR011990), Tetratricopeptide region (InterPro:IPR013026); BEST Arabidopsis thaliana protein match is: ATSDI1 (SUL…	male sterility MS5 family protein	2.54718	1.86441	2.87374	4.80188e-07	4.68867e-05	1.14838e-07
AT2G40370	laccase 5 (LAC5); FUNCTIONS IN: laccase activity; INVOLVED IN: oxidation reduction, lignin catabolic process; LOCATED IN: endomembrane system, apoplast; EXPRESSED IN: 8 plant structures; EXPRESSED DURING: 4 anthesis, petal differentiation and expansion stage; CONTAINS InterPro DOMAIN/s: Multicopper oxidase, type 3 (InterPro:IPR011707), Laccase (InterPro:IPR017761), Multicopper oxidase, type 2 (In…	LAC5 (laccase 5); laccase	1.46574	1.86314	1.45456	0.121023	0.0234588	0.128604
AT5G67110	ALCATRAZ (ALC); FUNCTIONS IN: transcription factor activity, DNA binding; INVOLVED IN: fruit dehiscence; LOCATED IN: nucleus; EXPRESSED IN: 18 plant structures; EXPRESSED DURING: 6 growth stages; CONTAINS InterPro DOMAIN/s: Basic helix-loop-helix dimerisation region bHLH (InterPro:IPR001092), Helix-loop-helix DNA-binding (InterPro:IPR011598); BEST Arabidopsis thaliana protein match is: SPT (SPATU…	ALC (ALCATRAZ); DNA binding / transcription factor	1.90319	1.85966	1.04135	0.00825647	0.0112825	0.870773
AT1G80450	VQ motif-containing protein; FUNCTIONS IN: molecular_function unknown; INVOLVED IN: biological_process unknown; LOCATED IN: chloroplast; EXPRESSED IN: 14 plant structures; EXPRESSED DURING: 7 growth stages; CONTAINS InterPro DOMAIN/s: VQ (InterPro:IPR008889); BEST Arabidopsis thaliana protein match is: VQ motif-containing protein (TAIR:AT5G08480.2); Has 68 Blast hits to 68 proteins in 8 species: …	VQ motif-containing protein	2.2734	1.85954	3.808	9.55713e-07	7.03603e-05	7.44566e-11
AT2G17064			1.01609	1.85838	1.23741	0.970828	0.124174	0.6167
AT2G44578	protein binding / zinc ion binding; FUNCTIONS IN: protein binding, zinc ion binding; INVOLVED IN: biological_process unknown; LOCATED IN: endomembrane system; CONTAINS InterPro DOMAIN/s: Zinc finger, RING-type (InterPro:IPR001841), Zinc finger, RING/FYVE/PHD-type (InterPro:IPR013083); BEST Arabidopsis thaliana protein match is: protein binding / zinc ion binding (TAIR:AT2G44581.1); Has 6429 Blast…	protein binding / zinc ion binding	1.57852	1.85823	2.02	0.182754	0.069994	0.0385885
AT1G11500	unknown protein; FUNCTIONS IN: molecular_function unknown; INVOLVED IN: biological_process unknown; LOCATED IN: endomembrane system; CONTAINS InterPro DOMAIN/s: Protein of unknown function DUF1218 (InterPro:IPR009606); BEST Arabidopsis thaliana protein match is: unknown protein (TAIR:AT4G21310.1); Has 50 Blast hits to 50 proteins in 8 species: Archae - 0; Bacteria - 0; Metazoa - 0; Fungi - 0; Pla…	unknown protein	1.56486	1.85639	1.03424	0.164818	0.0554258	0.921237
AT4G24960	ATHVA22D; FUNCTIONS IN: molecular_function unknown; INVOLVED IN: in 7 processes; LOCATED IN: cellular_component unknown; EXPRESSED IN: 23 plant structures; EXPRESSED DURING: 15 growth stages; CONTAINS InterPro DOMAIN/s: TB2/DP1 and HVA22 related protein (InterPro:IPR004345); BEST Arabidopsis thaliana protein match is: ATHVA22E (TAIR:AT5G50720.1); Has 1024 Blast hits to 1023 proteins in 149 specie…	ATHVA22D	1.40176	1.85622	1.4759	1.9266e-05	1.97281e-09	3.02715e-06
AT1G54970	PROLINE-RICH PROTEIN 1 (ATPRP1); FUNCTIONS IN: structural constituent of cell wall; LOCATED IN: cell wall; EXPRESSED IN: root; CONTAINS InterPro DOMAIN/s: Extensin-like protein (InterPro:IPR003883); BEST Arabidopsis thaliana protein match is: PRP3 (PROLINE-RICH PROTEIN 3); structural constituent of cell wall (TAIR:AT3G62680.1); Has 40306 Blast hits to 17933 proteins in 1046 species: Archae - 219;…	ATPRP1 (PROLINE-RICH PROTEIN 1); structural constituent of cell wall	0.99109	1.85619	0.980973	0.953018	0.00383154	0.899986
AT1G05833			0.605257	1.85497	0.982158	0.347893	0.155986	0.970312
AT3G51410	unknown protein; FUNCTIONS IN: molecular_function unknown; INVOLVED IN: biological_process unknown; LOCATED IN: cellular_component unknown; EXPRESSED IN: leaf whorl, petal, male gametophyte, sepal, carpel; EXPRESSED DURING: 4 anthesis, petal differentiation and expansion stage; CONTAINS InterPro DOMAIN/s: Protein of unknown function DUF241, plant (InterPro:IPR004320); BEST Arabidopsis thaliana pr…	unknown protein	1.84678	1.85474	1.00064	0.0481692	0.0491606	0.99858
AT1G18300	Arabidopsis thaliana Nudix hydrolase homolog 4 (atnudt4); FUNCTIONS IN: hydrolase activity; LOCATED IN: cytosol; EXPRESSED IN: stem, root, leaf; CONTAINS InterPro DOMAIN/s: NUDIX (InterPro:IPR015797), NUDIX hydrolase, core (InterPro:IPR000086); BEST Arabidopsis thaliana protein match is: atnudt21 (Arabidopsis thaliana Nudix hydrolase homolog 21); hydrolase (TAIR:AT1G73540.1); Has 801 Blast hits t…	atnudt4 (Arabidopsis thaliana Nudix hydrolase homolog 4); hydrolase	0.87184	1.85406	1.02118	0.313524	3.74539e-05	0.873841
AT5G44005	unknown protein; FUNCTIONS IN: molecular_function unknown; INVOLVED IN: biological_process unknown; LOCATED IN: plasma membrane; Has 2 Blast hits to 2 proteins in 1 species: Archae - 0; Bacteria - 0; Metazoa - 0; Fungi - 0; Plants - 2; Viruses - 0; Other Eukaryotes - 0 (source: NCBI BLink).	unknown protein	1.3802	1.85405	1.59284	0.0195298	5.29654e-05	0.00127235
AT1G80745	unknown protein; BEST Arabidopsis thaliana protein match is: unknown protein (TAIR:AT3G15420.1); Has 17 Blast hits to 17 proteins in 5 species: Archae - 0; Bacteria - 0; Metazoa - 0; Fungi - 0; Plants - 17; Viruses - 0; Other Eukaryotes - 0 (source: NCBI BLink).	unknown protein	1.80101	1.85352	2.1874	0.194225	0.174021	0.0793353
AT1G10640	polygalacturonase; FUNCTIONS IN: polygalacturonase activity; INVOLVED IN: carbohydrate metabolic process; LOCATED IN: cellular_component unknown; EXPRESSED IN: 18 plant structures; EXPRESSED DURING: 11 growth stages; CONTAINS InterPro DOMAIN/s: Pectin lyase fold/virulence factor (InterPro:IPR011050), Pectin lyase fold (InterPro:IPR012334), Glycoside hydrolase, family 28 (InterPro:IPR000743), Para…	polygalacturonase	1.76814	1.853	1.64715	0.040988	0.0280413	0.0764303
AT4G01735	unknown protein; FUNCTIONS IN: molecular_function unknown; INVOLVED IN: biological_process unknown; LOCATED IN: cellular_component unknown; Has 21 Blast hits to 21 proteins in 10 species: Archae - 0; Bacteria - 0; Metazoa - 8; Fungi - 2; Plants - 0; Viruses - 0; Other Eukaryotes - 11 (source: NCBI BLink).	unknown protein	1.72633	1.85106	1.51814	0.118218	0.0793965	0.240701
AT2G39450	MTP11; FUNCTIONS IN: manganese:hydrogen antiporter activity, manganese ion transmembrane transporter activity, cation transmembrane transporter activity; INVOLVED IN: cellular manganese ion homeostasis, cation transport, response to manganese ion, response to copper ion; LOCATED IN: late endosome, Golgi apparatus, membrane; EXPRESSED IN: 27 plant structures; EXPRESSED DURING: 13 growth stages; CO…	MTP11; cation transmembrane transporter/ manganese ion transmembrane transporter/ manganese:hydrogen antiporter	1.62413	1.85091	1.28716	3.50028e-10	3.51196e-12	1.56183e-05
AT5G48850	SULPHUR DEFICIENCY-INDUCED 1 (ATSDI1); FUNCTIONS IN: binding; INVOLVED IN: cellular response to sulfur starvation, regulation of sulfur utilization; LOCATED IN: cellular_component unknown; EXPRESSED IN: 20 plant structures; EXPRESSED DURING: 11 growth stages; CONTAINS InterPro DOMAIN/s: Tetratricopeptide-like helical (InterPro:IPR011990), Tetratricopeptide region (InterPro:IPR013026); BEST Arabid…	ATSDI1 (SULPHUR DEFICIENCY-INDUCED 1); binding	1.62928	1.85019	1.60557	0.0006922	5.1395e-05	0.000998312
AT4G02520	GLUTATHIONE S-TRANSFERASE PHI 2 (ATGSTF2); FUNCTIONS IN: glutathione transferase activity, glutathione binding; INVOLVED IN: response to cadmium ion, response to salt stress, response to cold, defense response to bacterium, toxin catabolic process; LOCATED IN: in 7 components; EXPRESSED IN: cotyledon, root, cultured cell, leaf; EXPRESSED DURING: seedling growth; CONTAINS InterPro DOMAIN/s: Thiore…	ATGSTF2 (GLUTATHIONE S-TRANSFERASE PHI 2); glutathione binding / glutathione transferase	1.56105	1.84927	1.3551	0.00643132	0.00117494	0.034191
AT1G51355	unknown protein; FUNCTIONS IN: molecular_function unknown; INVOLVED IN: biological_process unknown; LOCATED IN: chloroplast; BEST Arabidopsis thaliana protein match is: unknown protein (TAIR:AT3G20898.1); Has 15 Blast hits to 15 proteins in 5 species: Archae - 0; Bacteria - 0; Metazoa - 2; Fungi - 0; Plants - 13; Viruses - 0; Other Eukaryotes - 0 (source: NCBI BLink).	unknown protein	1.71666	1.84806	0.923089	0.304763	0.244584	0.893996
AT2G02060	transcription factor; FUNCTIONS IN: transcription factor activity; INVOLVED IN: regulation of transcription; EXPRESSED IN: sperm cell; CONTAINS InterPro DOMAIN/s: Homeodomain-like (InterPro:IPR009057), Myb, DNA-binding (InterPro:IPR014778), Myb-type HTH DNA-binding domain (InterPro:IPR017930), Myb-like DNA-binding region, SHAQKYF class (InterPro:IPR006447), Homeodomain-related (InterPro:IPR012287…	transcription factor	2.38414	1.84602	3.07835	0.00505934	0.0490276	0.000399746
AT3G53980	protease inhibitor/seed storage/lipid transfer protein (LTP) family protein; FUNCTIONS IN: lipid binding; INVOLVED IN: lipid transport; LOCATED IN: endomembrane system; EXPRESSED IN: 10 plant structures; EXPRESSED DURING: 7 growth stages; CONTAINS InterPro DOMAIN/s: Bifunctional inhibitor/plant lipid transfer protein/seed storage (InterPro:IPR016140), Plant lipid transfer protein/seed storage/try…	protease inhibitor/seed storage/lipid transfer protein (LTP) family protein	1.43365	1.84563	1.30342	0.00176683	4.14699e-05	0.0104726
AT2G03210	FUCOSYLTRANSFERASE 2 (FUT2); FUNCTIONS IN: transferase activity, transferring glycosyl groups, fucosyltransferase activity; INVOLVED IN: cell wall biogenesis; LOCATED IN: endomembrane system, membrane; EXPRESSED IN: 9 plant structures; EXPRESSED DURING: 4 anthesis, petal differentiation and expansion stage; CONTAINS InterPro DOMAIN/s: Xyloglucan fucosyltransferase (InterPro:IPR004938); BEST Arabi…	FUT2 (FUCOSYLTRANSFERASE 2); fucosyltransferase/ transferase, transferring glycosyl groups	0.892706	1.84524	1.03219	0.835976	0.207083	0.952166
AT5G13200	GRAM domain-containing protein / ABA-responsive protein-related; FUNCTIONS IN: molecular_function unknown; INVOLVED IN: biological_process unknown; LOCATED IN: cellular_component unknown; EXPRESSED IN: 15 plant structures; EXPRESSED DURING: 8 growth stages; CONTAINS InterPro DOMAIN/s: GRAM (InterPro:IPR004182); BEST Arabidopsis thaliana protein match is: GEM (GL2-EXPRESSION MODULATOR) (TAIR:AT2G2…	GRAM domain-containing protein / ABA-responsive protein-related	1.72038	1.84436	2.10914	8.19408e-06	1.42356e-06	4.75599e-08
AT2G46950	CYP709B2; FUNCTIONS IN: electron carrier activity, monooxygenase activity, iron ion binding, oxygen binding, heme binding; LOCATED IN: endomembrane system; EXPRESSED IN: 13 plant structures; EXPRESSED DURING: 4 anthesis, petal differentiation and expansion stage, E expanded cotyledon stage; CONTAINS InterPro DOMAIN/s: Cytochrome P450 (InterPro:IPR001128), Cytochrome P450, E-class, group I (InterP…	CYP709B2; electron carrier/ heme binding / iron ion binding / monooxygenase/ oxygen binding	1.83216	1.84432	1.67679	2.09399e-06	1.93527e-06	2.29837e-05
AT3G11750	dihydroneopterin aldolase, putative; FUNCTIONS IN: dihydroneopterin aldolase activity; INVOLVED IN: folic acid and derivative metabolic process; EXPRESSED IN: 19 plant structures; EXPRESSED DURING: 10 growth stages; CONTAINS InterPro DOMAIN/s: Dihydroneopterin aldolase (InterPro:IPR006157), Dihydroneopterin aldolase family (InterPro:IPR006156); BEST Arabidopsis thaliana protein match is: dihydron…	dihydroneopterin aldolase, putative	1.72166	1.84416	1.67033	0.108304	0.0711929	0.133646
AT1G64590	short-chain dehydrogenase/reductase (SDR) family protein; FUNCTIONS IN: oxidoreductase activity, binding, catalytic activity; INVOLVED IN: metabolic process; EXPRESSED IN: 20 plant structures; EXPRESSED DURING: 12 growth stages; CONTAINS InterPro DOMAIN/s: NAD(P)-binding (InterPro:IPR016040), Glucose/ribitol dehydrogenase (InterPro:IPR002347), Short-chain dehydrogenase/reductase SDR (InterPro:IPR…	short-chain dehydrogenase/reductase (SDR) family protein	1.26569	1.84355	1.52905	0.305056	0.022314	0.0842207
AT1G05517			1.28115	1.8428	1.35153	0.657918	0.252847	0.590757
AT5G10230	ANNEXIN ARABIDOPSIS 7 (ANNAT7); FUNCTIONS IN: calcium-dependent phospholipid binding, calcium ion binding; EXPRESSED IN: flower, root, leaf; CONTAINS InterPro DOMAIN/s: Annexin like protein (InterPro:IPR015472), Annexin repeat (InterPro:IPR018502), Annexin repeat, conserved site (InterPro:IPR018252), Annexin (InterPro:IPR001464), Annexin, type plant (InterPro:IPR009118); BEST Arabidopsis thaliana…	ANNAT7 (ANNEXIN ARABIDOPSIS 7); calcium ion binding / calcium-dependent phospholipid binding	1.41416	1.84264	1.33689	0.100207	0.0130383	0.157324
AT5G61560	protein kinase family protein; FUNCTIONS IN: in 6 functions; INVOLVED IN: protein amino acid phosphorylation, protein ubiquitination; LOCATED IN: chloroplast, plasma membrane; EXPRESSED IN: 21 plant structures; EXPRESSED DURING: 13 growth stages; CONTAINS InterPro DOMAIN/s: Protein kinase, ATP binding site (InterPro:IPR017441), U box (InterPro:IPR003613), Serine/threonine protein kinase (InterPro…	protein kinase family protein	1.68965	1.84259	1.79463	0.000326888	5.59855e-05	9.73933e-05
AT5G15360	unknown protein; FUNCTIONS IN: molecular_function unknown; INVOLVED IN: biological_process unknown; LOCATED IN: cellular_component unknown; EXPRESSED IN: flower, seed; EXPRESSED DURING: petal differentiation and expansion stage, E expanded cotyledon stage; Has 1 Blast hits to 1 proteins in 1 species: Archae - 0; Bacteria - 0; Metazoa - 0; Fungi - 0; Plants - 1; Viruses - 0; Other Eukaryotes - 0 (…	unknown protein	1.10337	1.84165	0.872402	0.854073	0.219868	0.810537
AT1G08115	gi|22293581|emb|AJ505685.1|ATH505685 Arabidopsis putative U1a snRNA (U1asnRNA gene), 5' end incomplete, At5g05684	snRNA	0.654337	1.84146	0.723118	0.432142	0.171487	0.543319
AT5G62210	embryo-specific protein-related; FUNCTIONS IN: molecular_function unknown; INVOLVED IN: biological_process unknown; LOCATED IN: anchored to membrane; EXPRESSED IN: 15 plant structures; EXPRESSED DURING: 11 growth stages; CONTAINS InterPro DOMAIN/s: Lipase/lipooxygenase, PLAT/LH2 (InterPro:IPR008976), Embryo-specific 3 (InterPro:IPR010417); BEST Arabidopsis thaliana protein match is: ATS3 (ARABIDO…	embryo-specific protein-related	2.12141	1.84135	2.04454	0.0126724	0.0319272	0.0162621
AT4G25631		U60.2F; snoRNA	1.48174	1.84073	1.28251	0.38492	0.169019	0.595968
AT2G41082	unknown protein; LOCATED IN: endomembrane system; Has 0 Blast hits to 0 proteins in 0 species (source: NCBI BLink).	unknown protein	1.34174	1.84063	1.27796	0.485746	0.13597	0.568003
AT1G51140	basic helix-loop-helix (bHLH) family protein; FUNCTIONS IN: transcription factor activity, DNA binding; INVOLVED IN: regulation of transcription; LOCATED IN: nucleus; EXPRESSED IN: 22 plant structures; EXPRESSED DURING: 13 growth stages; CONTAINS InterPro DOMAIN/s: Basic helix-loop-helix dimerisation region bHLH (InterPro:IPR001092), Helix-loop-helix DNA-binding (InterPro:IPR011598); BEST Arabido…	basic helix-loop-helix (bHLH) family protein	1.2934	1.83902	1.21978	0.000352868	7.89106e-10	0.00390501
AT1G72900	disease resistance protein (TIR-NBS class), putative; FUNCTIONS IN: transmembrane receptor activity; INVOLVED IN: signal transduction, defense response, innate immune response; LOCATED IN: intrinsic to membrane; EXPRESSED IN: 20 plant structures; EXPRESSED DURING: 10 growth stages; CONTAINS InterPro DOMAIN/s: Toll-Interleukin receptor (InterPro:IPR000157); BEST Arabidopsis thaliana protein match …	disease resistance protein (TIR-NBS class), putative	1.29762	1.83851	2.12232	0.068192	0.000114071	6.12441e-06
AT4G21200	GIBBERELLIN 2-OXIDASE 8 (GA2OX8); FUNCTIONS IN: gibberellin 2-beta-dioxygenase activity; LOCATED IN: cellular_component unknown; EXPRESSED IN: sepal, flower; EXPRESSED DURING: petal differentiation and expansion stage; CONTAINS InterPro DOMAIN/s: 2OG-Fe(II) oxygenase (InterPro:IPR005123); BEST Arabidopsis thaliana protein match is: GA2OX7 (GIBBERELLIN 2-OXIDASE 7); gibberellin 2-beta-dioxygenase …	GA2OX8 (GIBBERELLIN 2-OXIDASE 8); gibberellin 2-beta-dioxygenase	1.16642	1.83755	0.754946	0.56564	0.022004	0.340713
AT1G19050	RESPONSE REGULATOR 7 (ARR7); FUNCTIONS IN: transcription regulator activity, two-component response regulator activity; INVOLVED IN: cytokinin mediated signaling, stem cell maintenance, response to chitin, response to cytokinin stimulus, two-component signal transduction system (phosphorelay); LOCATED IN: nucleus; EXPRESSED IN: 23 plant structures; EXPRESSED DURING: 13 growth stages; CONTAINS Int…	ARR7 (RESPONSE REGULATOR 7); transcription regulator/ two-component response regulator	1.85301	1.83691	1.51431	0.000159469	0.000204426	0.00742607
AT2G26520	unknown protein; FUNCTIONS IN: molecular_function unknown; INVOLVED IN: biological_process unknown; LOCATED IN: cellular_component unknown; EXPRESSED IN: 10 plant structures; EXPRESSED DURING: 6 growth stages; BEST Arabidopsis thaliana protein match is: unknown protein (TAIR:AT3G57500.1); Has 23 Blast hits to 23 proteins in 7 species: Archae - 0; Bacteria - 1; Metazoa - 0; Fungi - 0; Plants - 22;…	unknown protein	1.5921	1.83667	1.32226	0.124646	0.0461453	0.368013
AT4G14368	zinc ion binding; FUNCTIONS IN: zinc ion binding; CONTAINS InterPro DOMAIN/s: Regulator of chromosome condensation/beta-lactamase-inhibitor protein II (InterPro:IPR009091), Zinc finger, FYVE-type (InterPro:IPR000306), Zinc finger, FYVE-related (InterPro:IPR017455), Regulator of chromosome condensation, RCC1 (InterPro:IPR000408), Pleckstrin homology-type (InterPro:IPR011993), Zinc finger, FYVE/PHD…	zinc ion binding	1.35118	1.83621	1.99678	0.379683	0.0710435	0.0391852
AT1G56320	unknown protein; FUNCTIONS IN: molecular_function unknown; INVOLVED IN: biological_process unknown; LOCATED IN: anchored to membrane; EXPRESSED IN: 10 plant structures; EXPRESSED DURING: M germinated pollen stage, 4 anthesis, C globular stage, petal differentiation and expansion stage, D bilateral stage; BEST Arabidopsis thaliana protein match is: unknown protein (TAIR:AT5G49350.1); Has 28 Blast …	unknown protein	1.59865	1.83532	1.56093	0.0771637	0.0314705	0.0913267
AT3G54150	embryo-abundant protein-related; FUNCTIONS IN: methyltransferase activity; INVOLVED IN: metabolic process; LOCATED IN: cellular_component unknown; EXPRESSED IN: 17 plant structures; EXPRESSED DURING: 9 growth stages; CONTAINS InterPro DOMAIN/s: Methyltransferase type 11 (InterPro:IPR013216); BEST Arabidopsis thaliana protein match is: embryo-abundant protein-related (TAIR:AT1G55450.1); Has 627 Bl…	embryo-abundant protein-related	1.18702	1.83335	1.37986	0.2613	0.000282513	0.0386233
AT5G47220	ETHYLENE RESPONSIVE ELEMENT BINDING FACTOR 2 (ERF2); FUNCTIONS IN: transcription factor activity, transcription activator activity, DNA binding; INVOLVED IN: ethylene mediated signaling pathway, positive regulation of transcription, induced systemic resistance, jasmonic acid mediated signaling pathway, response to chitin, regulation of transcription, DNA-dependent; LOCATED IN: nucleus; EXPRESSED …	ERF2 (ETHYLENE RESPONSIVE ELEMENT BINDING FACTOR 2); DNA binding / transcription activator/ transcription factor	1.29802	1.83324	1.47969	0.542189	0.143241	0.35393
AT5G15120	unknown protein; FUNCTIONS IN: molecular_function unknown; INVOLVED IN: biological_process unknown; LOCATED IN: cellular_component unknown; EXPRESSED IN: 20 plant structures; EXPRESSED DURING: 8 growth stages; CONTAINS InterPro DOMAIN/s: Protein of unknown function DUF1637 (InterPro:IPR012864); BEST Arabidopsis thaliana protein match is: unknown protein (TAIR:AT5G39890.1); Has 239 Blast hits to 2…	unknown protein	1.16897	1.82943	1.9313	0.72376	0.148395	0.114688
AT4G02320	pectinesterase family protein; FUNCTIONS IN: enzyme inhibitor activity, pectinesterase activity; INVOLVED IN: cell wall modification; LOCATED IN: endomembrane system, cell wall, plant-type cell wall; EXPRESSED IN: flower; CONTAINS InterPro DOMAIN/s: Pectinesterase, active site (InterPro:IPR018040), Pectin lyase fold/virulence factor (InterPro:IPR011050), Pectinesterase inhibitor (InterPro:IPR0065…	pectinesterase family protein	1.37317	1.82934	1.63047	0.662576	0.388784	0.493063
AT3G60920	beige/BEACH domain-containing protein; FUNCTIONS IN: molecular_function unknown; INVOLVED IN: biological_process unknown; LOCATED IN: cellular_component unknown; EXPRESSED IN: pollen tube; CONTAINS InterPro DOMAIN/s: Beige/BEACH (InterPro:IPR000409); BEST Arabidopsis thaliana protein match is: WD-40 repeat family protein / beige-related (TAIR:AT2G45540.1); Has 1400 Blast hits to 1222 proteins in …	beige/BEACH domain-containing protein	1.09409	1.82886	1.29202	0.816572	0.0984401	0.500475
AT4G24010	ATCSLG1; FUNCTIONS IN: cellulose synthase activity, transferase activity, transferring glycosyl groups, transferase activity; INVOLVED IN: cellulose biosynthetic process, polysaccharide biosynthetic process; LOCATED IN: membrane; EXPRESSED IN: male gametophyte, sepal, hypocotyl, flower, carpel; EXPRESSED DURING: 4 anthesis, petal differentiation and expansion stage; CONTAINS InterPro DOMAIN/s: Ce…	ATCSLG1; cellulose synthase/ transferase/ transferase, transferring glycosyl groups	2.61507	1.82877	1.29926	0.0206498	0.162348	0.56494
AT5G50760	auxin-responsive family protein; FUNCTIONS IN: molecular_function unknown; INVOLVED IN: response to auxin stimulus; EXPRESSED IN: stem, sepal, hypocotyl, root, stamen; EXPRESSED DURING: 4 anthesis; CONTAINS InterPro DOMAIN/s: Auxin responsive SAUR protein (InterPro:IPR003676); BEST Arabidopsis thaliana protein match is: auxin-responsive protein-related (TAIR:AT3G43120.1); Has 540 Blast hits to 54…	auxin-responsive family protein	1.77781	1.8273	1.90017	8.55482e-11	3.67222e-11	1.03152e-11
AT5G19140	AILP1; FUNCTIONS IN: molecular_function unknown; INVOLVED IN: response to aluminum ion, response to auxin stimulus; LOCATED IN: plasma membrane; EXPRESSED IN: 23 plant structures; EXPRESSED DURING: 13 growth stages; BEST Arabidopsis thaliana protein match is: unknown protein (TAIR:AT5G43830.1); Has 1128 Blast hits to 1128 proteins in 380 species: Archae - 4; Bacteria - 553; Metazoa - 42; Fungi - …	AILP1	1.70498	1.82634	1.55792	0.0745576	0.0501063	0.12701
AT1G67270	FUNCTIONS IN: molecular_function unknown; INVOLVED IN: biological_process unknown; LOCATED IN: cellular_component unknown; CONTAINS InterPro DOMAIN/s: DDT superfamily (InterPro:IPR018501), DDT subgroup (InterPro:IPR018500), Cell division cycle-associated protein (InterPro:IPR018866); BEST Arabidopsis thaliana protein match is: unknown protein (TAIR:AT1G67780.1); Has 297 Blast hits to 296 proteins…		1.92754	1.82563	2.04174	0.0313536	0.0489661	0.020027
AT1G53270	ABC transporter family protein; FUNCTIONS IN: ATPase activity, coupled to transmembrane movement of substances; INVOLVED IN: transport; LOCATED IN: membrane; EXPRESSED IN: root; CONTAINS InterPro DOMAIN/s: ATPase, AAA+ type, core (InterPro:IPR003593), ABC transporter-like (InterPro:IPR003439), ABC-2 (InterPro:IPR000412), ABC-2 type transporter (InterPro:IPR013525), ABC transporter, conserved site…	ABC transporter family protein	1.42664	1.82525	1.72691	0.126884	0.020235	0.0305824
AT5G07725			0.891823	1.82397	1.41642	0.872976	0.34265	0.596538
AT5G17350	unknown protein; FUNCTIONS IN: molecular_function unknown; INVOLVED IN: N-terminal protein myristoylation; LOCATED IN: cellular_component unknown; EXPRESSED IN: 15 plant structures; EXPRESSED DURING: 8 growth stages; BEST Arabidopsis thaliana protein match is: unknown protein (TAIR:AT3G03280.1); Has 60 Blast hits to 60 proteins in 7 species: Archae - 0; Bacteria - 0; Metazoa - 0; Fungi - 0; Plant…	unknown protein	1.22404	1.82291	1.39322	0.30954	0.00362332	0.0978752
AT4G28040	nodulin MtN21 family protein; LOCATED IN: endomembrane system, membrane; EXPRESSED IN: 6 plant structures; EXPRESSED DURING: 4 anthesis, petal differentiation and expansion stage; CONTAINS InterPro DOMAIN/s: Protein of unknown function DUF6, transmembrane (InterPro:IPR000620); BEST Arabidopsis thaliana protein match is: nodulin MtN21 family protein (TAIR:AT4G30420.1); Has 1263 Blast hits to 1256 …	nodulin MtN21 family protein	1.43464	1.82259	1.72086	0.0150807	0.000867693	0.00163823
AT5G04880	expressed protein		1.11315	1.82217	1.75677	0.727341	0.043773	0.058218
AT4G04225			1.7334	1.82016	1.24343	0.130756	0.101492	0.569289
AT4G26950	unknown protein; FUNCTIONS IN: molecular_function unknown; INVOLVED IN: biological_process unknown; LOCATED IN: cellular_component unknown; EXPRESSED IN: stem, stamen; EXPRESSED DURING: 4 anthesis, petal differentiation and expansion stage; CONTAINS InterPro DOMAIN/s: Protein of unknown function DUF584 (InterPro:IPR007608); BEST Arabidopsis thaliana protein match is: unknown protein (TAIR:AT4G046…	unknown protein	1.40978	1.81906	1.80206	0.504082	0.231078	0.238578
AT4G22680	myb domain protein 85 (MYB85); FUNCTIONS IN: transcription factor activity, transcription activator activity, DNA binding; INVOLVED IN: regulation of transcription, DNA-dependent, regulation of secondary cell wall thickening; LOCATED IN: nucleus; EXPRESSED IN: 11 plant structures; EXPRESSED DURING: 4 anthesis, petal differentiation and expansion stage; CONTAINS InterPro DOMAIN/s: SANT, DNA-bindin…	MYB85 (myb domain protein 85); DNA binding / transcription activator/ transcription factor	1.0531	1.81887	1.53374	0.870175	0.0491547	0.161661
AT2G26530	AR781; FUNCTIONS IN: molecular_function unknown; INVOLVED IN: biological_process unknown; LOCATED IN: plasma membrane; EXPRESSED IN: 21 plant structures; EXPRESSED DURING: 10 growth stages; CONTAINS InterPro DOMAIN/s: Protein of unknown function DUF1645 (InterPro:IPR012442); BEST Arabidopsis thaliana protein match is: calmodulin-binding protein (TAIR:AT2G15760.1); Has 102 Blast hits to 102 protei…	AR781	1.03512	1.81848	1.25635	0.859231	0.00748678	0.248186
AT3G20300	unknown protein; EXPRESSED IN: 13 plant structures; EXPRESSED DURING: 8 growth stages; BEST Arabidopsis thaliana protein match is: unknown protein (TAIR:AT1G50630.1); Has 80 Blast hits to 80 proteins in 8 species: Archae - 0; Bacteria - 0; Metazoa - 0; Fungi - 0; Plants - 78; Viruses - 0; Other Eukaryotes - 2 (source: NCBI BLink).	unknown protein	1.09858	1.81742	1.3108	0.509753	0.000159185	0.0617825
AT5G57260	CYP71B10; FUNCTIONS IN: electron carrier activity, monooxygenase activity, iron ion binding, oxygen binding, heme binding; CONTAINS InterPro DOMAIN/s: Cytochrome P450 (InterPro:IPR001128), Cytochrome P450, C-terminal region (InterPro:IPR017973), Cytochrome P450, E-class, group I (InterPro:IPR002401), Cytochrome P450, conserved site (InterPro:IPR017972); BEST Arabidopsis thaliana protein match is:…	CYP71B10; electron carrier/ heme binding / iron ion binding / monooxygenase/ oxygen binding	1.62724	1.81711	4.0242	0.261183	0.166202	0.00081925
AT5G03310	auxin-responsive family protein; FUNCTIONS IN: molecular_function unknown; INVOLVED IN: response to auxin stimulus; CONTAINS InterPro DOMAIN/s: Auxin responsive SAUR protein (InterPro:IPR003676); BEST Arabidopsis thaliana protein match is: auxin-responsive family protein (TAIR:AT2G37030.1); Has 325 Blast hits to 323 proteins in 18 species: Archae - 0; Bacteria - 0; Metazoa - 0; Fungi - 0; Plants …	auxin-responsive family protein	1.73991	1.8166	1.28392	0.216196	0.190598	0.601048
AT5G03720	AT-HSFA3; FUNCTIONS IN: transcription factor activity, DNA binding; INVOLVED IN: response to heat, response to chitin, regulation of transcription, DNA-dependent; LOCATED IN: nucleus; EXPRESSED IN: 13 plant structures; EXPRESSED DURING: 9 growth stages; CONTAINS InterPro DOMAIN/s: Winged helix repressor DNA-binding (InterPro:IPR011991), Heat shock factor (HSF)-type, DNA-binding (InterPro:IPR00023…	AT-HSFA3; DNA binding / transcription factor	1.27819	1.81188	1.02868	0.471479	0.074875	0.936768
AT1G73810	unknown protein; INVOLVED IN: biological_process unknown; LOCATED IN: cellular_component unknown; CONTAINS InterPro DOMAIN/s: Protein of unknown function DUF266, plant (InterPro:IPR004949); BEST Arabidopsis thaliana protein match is: unknown protein (TAIR:AT1G68390.1); Has 326 Blast hits to 326 proteins in 11 species: Archae - 0; Bacteria - 0; Metazoa - 0; Fungi - 0; Plants - 304; Viruses - 0; Ot…	unknown protein	2.94433	1.81187	3.64854	1.76315e-06	0.003452	7.17115e-08
AT4G17490	ETHYLENE RESPONSIVE ELEMENT BINDING FACTOR 6 (ATERF6); FUNCTIONS IN: transcription factor activity, DNA binding; INVOLVED IN: ethylene mediated signaling pathway, response to chitin, regulation of transcription, DNA-dependent; LOCATED IN: nucleus; EXPRESSED IN: 18 plant structures; EXPRESSED DURING: 10 growth stages; CONTAINS InterPro DOMAIN/s: DNA-binding, integrase-type (InterPro:IPR016177), Pa…	ATERF6 (ETHYLENE RESPONSIVE ELEMENT BINDING FACTOR 6); DNA binding / transcription factor	1.49101	1.81114	1.17347	4.45331e-05	1.22421e-07	0.0628428
AT4G14090	UDP-glucoronosyl/UDP-glucosyl transferase family protein; FUNCTIONS IN: UDP-glycosyltransferase activity, UDP-glucosyltransferase activity, anthocyanin 5-O-glucosyltransferase activity; INVOLVED IN: metabolic process; LOCATED IN: mitochondrion; EXPRESSED IN: 14 plant structures; EXPRESSED DURING: 7 growth stages; CONTAINS InterPro DOMAIN/s: UDP-glucuronosyl/UDP-glucosyltransferase (InterPro:IPR00…	UDP-glucoronosyl/UDP-glucosyl transferase family protein	1.21891	1.80896	1.05503	0.735187	0.284546	0.930284
AT5G41400	zinc finger (C3HC4-type RING finger) family protein; FUNCTIONS IN: protein binding, zinc ion binding; LOCATED IN: endomembrane system; EXPRESSED IN: 17 plant structures; EXPRESSED DURING: 8 growth stages; CONTAINS InterPro DOMAIN/s: Zinc finger, RING-type (InterPro:IPR001841), Zinc finger, RING/FYVE/PHD-type (InterPro:IPR013083); BEST Arabidopsis thaliana protein match is: zinc finger (C3HC4-type…	zinc finger (C3HC4-type RING finger) family protein	1.67732	1.80612	1.47568	0.000482771	0.000119934	0.00607491
AT2G48140	embryo sac development arrest 4 (EDA4); FUNCTIONS IN: lipid binding; INVOLVED IN: megagametogenesis, lipid transport; LOCATED IN: anchored to membrane; EXPRESSED IN: embryo, hypocotyl, flower, root; EXPRESSED DURING: C globular stage, petal differentiation and expansion stage; CONTAINS InterPro DOMAIN/s: Bifunctional inhibitor/plant lipid transfer protein/seed storage (InterPro:IPR016140), Plant …	EDA4 (embryo sac development arrest 4); lipid binding	1.4351	1.80446	1.56104	0.0805418	0.0132907	0.0409226
AT2G19770	PROFILIN5 (PRF5); FUNCTIONS IN: actin binding, actin monomer binding; INVOLVED IN: cytoskeleton organization, actin cytoskeleton organization; LOCATED IN: nucleus, actin cytoskeleton, phragmoplast, cytoplasm; EXPRESSED IN: 9 plant structures; EXPRESSED DURING: L mature pollen stage, M germinated pollen stage, 4 anthesis, petal differentiation and expansion stage; CONTAINS InterPro DOMAIN/s: Profi…	PRF5 (PROFILIN5); actin binding / actin monomer binding	2.09824	1.80341	0.910533	0.0453982	0.11816	0.823872
AT1G68850	peroxidase, putative; FUNCTIONS IN: electron carrier activity, peroxidase activity, heme binding; INVOLVED IN: response to oxidative stress; LOCATED IN: endomembrane system; EXPRESSED IN: hypocotyl, root; CONTAINS InterPro DOMAIN/s: Haem peroxidase (InterPro:IPR010255), Plant peroxidase (InterPro:IPR000823), Haem peroxidase, plant/fungal/bacterial (InterPro:IPR002016); BEST Arabidopsis thaliana p…	peroxidase, putative	1.50461	1.80223	1.70591	0.109147	0.033015	0.0477191
AT1G49700	unknown protein; FUNCTIONS IN: molecular_function unknown; INVOLVED IN: biological_process unknown; LOCATED IN: cellular_component unknown; EXPRESSED IN: 23 plant structures; EXPRESSED DURING: 15 growth stages; CONTAINS InterPro DOMAIN/s: Conserved hypothetical protein CHP01589, plant (InterPro:IPR006476); BEST Arabidopsis thaliana protein match is: unknown protein (TAIR:AT4G07675.1); Has 29 Blas…	unknown protein	1.20943	1.80184	1.37429	0.585347	0.0822351	0.357374
AT3G07970	QUARTET 2 (QRT2); FUNCTIONS IN: polygalacturonase activity; INVOLVED IN: in 6 processes; LOCATED IN: endomembrane system; EXPRESSED IN: 9 plant structures; EXPRESSED DURING: 4 anthesis, petal differentiation and expansion stage; CONTAINS InterPro DOMAIN/s: Pectin lyase fold/virulence factor (InterPro:IPR011050), Pectin lyase fold (InterPro:IPR012334), Glycoside hydrolase, family 28 (InterPro:IPR0…	QRT2 (QUARTET 2); polygalacturonase	1.63644	1.80127	1.60388	0.0456407	0.0217292	0.0546495
AT4G23020	unknown protein; FUNCTIONS IN: molecular_function unknown; INVOLVED IN: biological_process unknown; LOCATED IN: cellular_component unknown; BEST Arabidopsis thaliana protein match is: unknown protein (TAIR:AT4G11780.1); Has 60 Blast hits to 60 proteins in 19 species: Archae - 0; Bacteria - 22; Metazoa - 0; Fungi - 0; Plants - 13; Viruses - 13; Other Eukaryotes - 12 (source: NCBI BLink).	unknown protein	1.76104	1.80089	1.28597	0.0617243	0.0533737	0.411389
AT1G59940	RESPONSE REGULATOR 3 (ARR3); FUNCTIONS IN: transcription regulator activity, two-component response regulator activity; INVOLVED IN: in 7 processes; LOCATED IN: nucleus, cytoplasm; EXPRESSED IN: shoot apical meristem, root vascular system, flower, root; EXPRESSED DURING: petal differentiation and expansion stage; CONTAINS InterPro DOMAIN/s: CheY-like (InterPro:IPR011006), Signal transduction resp…	ARR3 (RESPONSE REGULATOR 3); transcription regulator/ two-component response regulator	1.49361	1.80016	0.977983	5.00198e-07	6.16523e-10	0.71491
AT4G02810	unknown protein; FUNCTIONS IN: molecular_function unknown; INVOLVED IN: biological_process unknown; LOCATED IN: cellular_component unknown; EXPRESSED IN: 20 plant structures; EXPRESSED DURING: 12 growth stages; BEST Arabidopsis thaliana protein match is: unknown protein (TAIR:AT1G03170.1); Has 65617 Blast hits to 21082 proteins in 779 species: Archae - 112; Bacteria - 1974; Metazoa - 30414; Fungi…	unknown protein	1.42559	1.80009	1.76259	0.035431	0.000928433	0.00133251
AT1G74460	GDSL-motif lipase/hydrolase family protein; FUNCTIONS IN: hydrolase activity, acting on ester bonds, carboxylesterase activity; INVOLVED IN: lipid metabolic process; LOCATED IN: endomembrane system; EXPRESSED IN: shoot, hypocotyl, flower, root, carpel; EXPRESSED DURING: petal differentiation and expansion stage; CONTAINS InterPro DOMAIN/s: Lipase, GDSL (InterPro:IPR001087); BEST Arabidopsis thali…	GDSL-motif lipase/hydrolase family protein	1.55334	1.79994	1.65215	0.0684023	0.0244814	0.0446791
AT5G57560	Touch 4 (TCH4); FUNCTIONS IN: hydrolase activity, acting on glycosyl bonds, xyloglucan:xyloglucosyl transferase activity; INVOLVED IN: in 7 processes; LOCATED IN: cell wall; EXPRESSED IN: 22 plant structures; EXPRESSED DURING: 13 growth stages; CONTAINS InterPro DOMAIN/s: Xyloglucan endotransglucosylase/hydrolase (InterPro:IPR016455), Xyloglucan endo-transglycosylase, C-terminal (InterPro:IPR0107…	TCH4 (Touch 4); hydrolase, acting on glycosyl bonds / xyloglucan:xyloglucosyl transferase	1.37651	1.79951	0.580765	0.0461402	0.000612037	0.00538714
AT5G02425			1.4072	1.79917	1.48617	0.333098	0.0933035	0.262009
AT2G01023	unknown protein; Has 0 Blast hits to 0 proteins in 0 species (source: NCBI BLink).	unknown protein	1.46959	1.79788	1.77911	0.270875	0.0907249	0.0979326
AT1G13448		other RNA	2.08414	1.79694	1.9392	0.121087	0.228526	0.168602
AT1G01610	GLYCEROL-3-PHOSPHATE ACYLTRANSFERASE 4 (GPAT4); FUNCTIONS IN: 1-acylglycerol-3-phosphate O-acyltransferase activity, acyltransferase activity; INVOLVED IN: cutin biosynthetic process, metabolic process; EXPRESSED IN: 25 plant structures; EXPRESSED DURING: 14 growth stages; CONTAINS InterPro DOMAIN/s: Phospholipid/glycerol acyltransferase (InterPro:IPR002123); BEST Arabidopsis thaliana protein mat…	GPAT4 (GLYCEROL-3-PHOSPHATE ACYLTRANSFERASE 4); 1-acylglycerol-3-phosphate O-acyltransferase/ acyltransferase	1.59217	1.79616	1.74428	0.0203949	0.00736779	0.00943648
AT3G49160	pyruvate kinase family protein; FUNCTIONS IN: pyruvate kinase activity, magnesium ion binding, potassium ion binding, catalytic activity; INVOLVED IN: glycolysis; LOCATED IN: cellular_component unknown; EXPRESSED IN: 24 plant structures; EXPRESSED DURING: 15 growth stages; CONTAINS InterPro DOMAIN/s: Pyruvate/Phosphoenolpyruvate kinase, catalytic core (InterPro:IPR015813), Pyruvate kinase, beta-b…	pyruvate kinase family protein	1.20049	1.79496	0.82821	0.0840104	4.39116e-06	0.0936757
AT4G11280	1-AMINOCYCLOPROPANE-1-CARBOXYLIC ACID (ACC) SYNTHASE 6 (ACS6); FUNCTIONS IN: 1-aminocyclopropane-1-carboxylate synthase activity; INVOLVED IN: in 8 processes; LOCATED IN: cellular_component unknown; EXPRESSED IN: 24 plant structures; EXPRESSED DURING: 14 growth stages; CONTAINS InterPro DOMAIN/s: 1-aminocyclopropane-1-carboxylate synthase (InterPro:IPR001176), Pyridoxal phosphate-dependent transf…	ACS6 (1-AMINOCYCLOPROPANE-1-CARBOXYLIC ACID (ACC) SYNTHASE 6); 1-aminocyclopropane-1-carboxylate synthase	1.48718	1.79443	1.45243	2.25512e-05	5.8041e-08	5.428e-05
AT3G42850	galactokinase, putative; FUNCTIONS IN: kinase activity, phosphotransferase activity, alcohol group as acceptor, galactokinase activity, ATP binding; INVOLVED IN: metabolic process, phosphorylation; LOCATED IN: cytoplasm; EXPRESSED IN: 6 plant structures; EXPRESSED DURING: 4 anthesis, petal differentiation and expansion stage; CONTAINS InterPro DOMAIN/s: Mevalonate and galactokinase (InterPro:IPR0…	galactokinase, putative	1.33349	1.79401	2.00794	0.557771	0.220353	0.13923
AT1G09220	pentatricopeptide (PPR) repeat-containing protein; INVOLVED IN: biological_process unknown; LOCATED IN: cytosolic ribosome; EXPRESSED IN: 7 plant structures; EXPRESSED DURING: 4 anthesis, F mature embryo stage, petal differentiation and expansion stage, D bilateral stage, E expanded cotyledon stage; CONTAINS InterPro DOMAIN/s: Pentatricopeptide repeat (InterPro:IPR002885); BEST Arabidopsis thalia…	pentatricopeptide (PPR) repeat-containing protein	1.25707	1.79121	1.12064	0.25614	0.00511421	0.57726
AT5G07475	plastocyanin-like domain-containing protein; FUNCTIONS IN: electron carrier activity, copper ion binding; LOCATED IN: anchored to membrane; CONTAINS InterPro DOMAIN/s: Plastocyanin-like (InterPro:IPR003245), Cupredoxin (InterPro:IPR008972); BEST Arabidopsis thaliana protein match is: plastocyanin-like domain-containing protein (TAIR:AT3G27200.1); Has 795 Blast hits to 786 proteins in 48 species: …	plastocyanin-like domain-containing protein	1.66541	1.7911	1.6205	0.0237764	0.0135568	0.0299738
AT5G49525	unknown protein; FUNCTIONS IN: molecular_function unknown; INVOLVED IN: biological_process unknown; BEST Arabidopsis thaliana protein match is: unknown protein (TAIR:AT5G26790.1); Has 9 Blast hits to 9 proteins in 3 species: Archae - 0; Bacteria - 0; Metazoa - 0; Fungi - 0; Plants - 9; Viruses - 0; Other Eukaryotes - 0 (source: NCBI BLink).	unknown protein	1.82768	1.79051	1.36329	0.0442316	0.053975	0.312933
AT4G37240	unknown protein; FUNCTIONS IN: molecular_function unknown; INVOLVED IN: N-terminal protein myristoylation; LOCATED IN: cellular_component unknown; EXPRESSED IN: 22 plant structures; EXPRESSED DURING: 13 growth stages; BEST Arabidopsis thaliana protein match is: unknown protein (TAIR:AT2G23690.1); Has 130 Blast hits to 130 proteins in 9 species: Archae - 0; Bacteria - 0; Metazoa - 0; Fungi - 0; Pl…	unknown protein	1.21121	1.78982	1.29657	0.103352	1.96777e-05	0.0306171
AT5G16770	myb domain protein 9 (AtMYB9); FUNCTIONS IN: transcription factor activity, DNA binding; INVOLVED IN: response to abscisic acid stimulus, regulation of transcription, DNA-dependent; EXPRESSED IN: hypocotyl, root; CONTAINS InterPro DOMAIN/s: SANT, DNA-binding (InterPro:IPR001005), Homeodomain-like (InterPro:IPR009057), Myb, DNA-binding (InterPro:IPR014778), Myb-type HTH DNA-binding domain (InterPr…	AtMYB9 (myb domain protein 9); DNA binding / transcription factor	1.32631	1.78963	1.65698	0.102463	0.00500653	0.0106153
AT3G48320	CYP71A21; FUNCTIONS IN: electron carrier activity, monooxygenase activity, iron ion binding, oxygen binding, heme binding; CONTAINS InterPro DOMAIN/s: Cytochrome P450 (InterPro:IPR001128), Cytochrome P450, C-terminal region (InterPro:IPR017973), Cytochrome P450, conserved site (InterPro:IPR017972), Cytochrome P450, E-class, group I (InterPro:IPR002401); BEST Arabidopsis thaliana protein match is:…	CYP71A21; electron carrier/ heme binding / iron ion binding / monooxygenase/ oxygen binding	1.91077	1.78724	1.60193	0.0646567	0.102496	0.187422
AT2G01990	unknown protein; FUNCTIONS IN: molecular_function unknown; INVOLVED IN: biological_process unknown; LOCATED IN: cellular_component unknown; EXPRESSED IN: 21 plant structures; EXPRESSED DURING: 13 growth stages; BEST Arabidopsis thaliana protein match is: unknown protein (TAIR:AT1G14630.1); Has 60 Blast hits to 60 proteins in 7 species: Archae - 0; Bacteria - 0; Metazoa - 0; Fungi - 0; Plants - 60…	unknown protein	1.77375	1.78679	0.661643	0.146716	0.144611	0.389017
AT1G09487			1.70954	1.78652	1.48755	0.0279514	0.0183197	0.104876
AT3G49960	peroxidase, putative; FUNCTIONS IN: electron carrier activity, peroxidase activity, heme binding; INVOLVED IN: response to oxidative stress; LOCATED IN: endomembrane system; CONTAINS InterPro DOMAIN/s: Haem peroxidase (InterPro:IPR010255), Plant peroxidase (InterPro:IPR000823), Haem peroxidase, plant/fungal/bacterial (InterPro:IPR002016); BEST Arabidopsis thaliana protein match is: peroxidase 73 …	peroxidase, putative	1.31556	1.78628	1.03563	2.90642e-05	4.35693e-10	0.500969
AT1G80820	CINNAMOYL COA REDUCTASE (CCR2); FUNCTIONS IN: cinnamoyl-CoA reductase activity; INVOLVED IN: lignin biosynthetic process, response to cold; LOCATED IN: cellular_component unknown; EXPRESSED IN: hypocotyl, flower, root; EXPRESSED DURING: petal differentiation and expansion stage; CONTAINS InterPro DOMAIN/s: NAD-dependent epimerase/dehydratase (InterPro:IPR001509), NAD(P)-binding (InterPro:IPR01604…	CCR2 (CINNAMOYL COA REDUCTASE); cinnamoyl-CoA reductase	1.39467	1.78618	1.53035	0.0687765	0.00563715	0.0270297
AT2G18690	unknown protein; FUNCTIONS IN: molecular_function unknown; INVOLVED IN: biological_process unknown; LOCATED IN: membrane; EXPRESSED IN: 17 plant structures; EXPRESSED DURING: 9 growth stages; BEST Arabidopsis thaliana protein match is: unknown protein (TAIR:AT2G18680.1); Has 115 Blast hits to 113 proteins in 14 species: Archae - 0; Bacteria - 8; Metazoa - 0; Fungi - 0; Plants - 107; Viruses - 0; …	unknown protein	1.01275	1.78437	1.82862	0.909231	6.20007e-05	3.99349e-05
AT1G34060	alliinase family protein; FUNCTIONS IN: carbon-sulfur lyase activity, pyridoxal phosphate binding, catalytic activity; LOCATED IN: endomembrane system; CONTAINS InterPro DOMAIN/s: Pyridoxal phosphate-dependent transferase, major region (InterPro:IPR015424), EGF-like, alliinase (InterPro:IPR006947), Pyridoxal phosphate-dependent transferase, major region, subdomain 1 (InterPro:IPR015421), Pyridoxa…	alliinase family protein	1.39261	1.7835	1.55447	0.211203	0.0299348	0.0974774
AT1G20030	pathogenesis-related thaumatin family protein; FUNCTIONS IN: molecular_function unknown; INVOLVED IN: response to other organism; LOCATED IN: anchored to membrane; EXPRESSED IN: 14 plant structures; EXPRESSED DURING: 6 growth stages; CONTAINS InterPro DOMAIN/s: Thaumatin, conserved site (InterPro:IPR017949), Thaumatin, pathogenesis-related (InterPro:IPR001938); BEST Arabidopsis thaliana protein m…	pathogenesis-related thaumatin family protein	1.52557	1.78346	1.55797	0.00178502	6.16183e-05	0.00120365
AT2G29630	ThiaminC (THIC); FUNCTIONS IN: iron-sulfur cluster binding, ADP-ribose pyrophosphohydrolase activity, catalytic activity; INVOLVED IN: response to vitamin B1, thiamin biosynthetic process; LOCATED IN: chloroplast stroma, chloroplast, plastid; EXPRESSED IN: 28 plant structures; EXPRESSED DURING: 13 growth stages; CONTAINS InterPro DOMAIN/s: Thiamine biosynthesis protein ThiC (InterPro:IPR002817); …	THIC (ThiaminC); ADP-ribose pyrophosphohydrolase/ catalytic/ iron-sulfur cluster binding	1.16225	1.78249	0.864897	0.405364	0.00229046	0.447783
AT3G44960	unknown protein; FUNCTIONS IN: molecular_function unknown; INVOLVED IN: biological_process unknown; LOCATED IN: cellular_component unknown; EXPRESSED IN: 8 plant structures; EXPRESSED DURING: F mature embryo stage, petal differentiation and expansion stage, D bilateral stage, E expanded cotyledon stage; Has 14 Blast hits to 14 proteins in 5 species: Archae - 0; Bacteria - 0; Metazoa - 2; Fungi - …	unknown protein	1.24293	1.78188	1.42712	0.52417	0.0833608	0.293115
AT3G59450	calcium-binding EF hand family protein; FUNCTIONS IN: calcium ion binding; INVOLVED IN: biological_process unknown; LOCATED IN: cellular_component unknown; CONTAINS InterPro DOMAIN/s: EF-HAND 1 (InterPro:IPR018247), EF-HAND 2 (InterPro:IPR018249), EF-Hand type (InterPro:IPR011992), EF hand (InterPro:IPR018248); BEST Arabidopsis thaliana protein match is: calcium-binding protein, putative (TAIR:AT…	calcium-binding EF hand family protein	2.03217	1.78145	1.43054	0.0589986	0.131198	0.362161
AT4G24130	unknown protein; INVOLVED IN: biological_process unknown; LOCATED IN: nucleus; EXPRESSED IN: 21 plant structures; EXPRESSED DURING: 11 growth stages; CONTAINS InterPro DOMAIN/s: Protein of unknown function DUF538 (InterPro:IPR007493); BEST Arabidopsis thaliana protein match is: unknown protein (TAIR:AT1G56580.1); Has 181 Blast hits to 179 proteins in 9 species: Archae - 0; Bacteria - 0; Metazoa -…	unknown protein	1.3397	1.78118	1.58046	0.105137	0.00855531	0.0234781
AT4G11700	unknown protein; FUNCTIONS IN: molecular_function unknown; INVOLVED IN: biological_process unknown; LOCATED IN: cellular_component unknown; CONTAINS InterPro DOMAIN/s: Protein of unknown function DUF626, Arabidopsis thaliana (InterPro:IPR006462); BEST Arabidopsis thaliana protein match is: unknown protein (TAIR:AT3G57210.1); Has 52 Blast hits to 51 proteins in 1 species: Archae - 0; Bacteria - 0;…	unknown protein	1.58517	1.7806	1.65469	0.328872	0.217716	0.286418
AT4G15630	integral membrane family protein; FUNCTIONS IN: molecular_function unknown; INVOLVED IN: biological_process unknown; LOCATED IN: plasma membrane; EXPRESSED IN: 23 plant structures; EXPRESSED DURING: 13 growth stages; CONTAINS InterPro DOMAIN/s: Uncharacterised protein family UPF0497, trans-membrane plant (InterPro:IPR006702), Uncharacterised protein family UPF0497, trans-membrane plant subgroup (…	integral membrane family protein	1.37925	1.78053	1.15137	0.190464	0.0202648	0.574261
AT1G53620	unknown protein; FUNCTIONS IN: molecular_function unknown; INVOLVED IN: biological_process unknown; LOCATED IN: endomembrane system; BEST Arabidopsis thaliana protein match is: unknown protein (TAIR:AT1G53610.1); Has 5418 Blast hits to 2090 proteins in 300 species: Archae - 0; Bacteria - 1374; Metazoa - 2188; Fungi - 175; Plants - 1090; Viruses - 68; Other Eukaryotes - 523 (source: NCBI BLink).	unknown protein	1.09792	1.78005	0.870096	0.688791	0.0138557	0.570658
AT2G47750	PUTATIVE INDOLE-3-ACETIC ACID-AMIDO SYNTHETASE GH3.9 (GH3.9); FUNCTIONS IN: molecular_function unknown; INVOLVED IN: response to auxin stimulus; LOCATED IN: chloroplast envelope; EXPRESSED IN: 18 plant structures; EXPRESSED DURING: 9 growth stages; CONTAINS InterPro DOMAIN/s: GH3 auxin-responsive promoter (InterPro:IPR004993); BEST Arabidopsis thaliana protein match is: GH3.17; indole-3-acetic ac…	GH3.9 (PUTATIVE INDOLE-3-ACETIC ACID-AMIDO SYNTHETASE GH3.9)	1.57138	1.77994	1.29965	0.340567	0.221081	0.595836
AT2G09090			0.724393	1.77967	1.14382	0.398078	0.0853046	0.701033
AT3G13240	unknown protein; FUNCTIONS IN: molecular_function unknown; INVOLVED IN: biological_process unknown; LOCATED IN: cellular_component unknown; EXPRESSED IN: 8 plant structures; EXPRESSED DURING: LP.10 ten leaves visible, petal differentiation and expansion stage, E expanded cotyledon stage; Has 0 Blast hits to 0 proteins in 0 species (source: NCBI BLink).	unknown protein	1.18843	1.77636	1.57368	0.551117	0.0442175	0.113169
AT5G57790	unknown protein; FUNCTIONS IN: molecular_function unknown; INVOLVED IN: biological_process unknown; LOCATED IN: cellular_component unknown; EXPRESSED IN: leaf whorl, embryo, petal, flower; EXPRESSED DURING: 4 anthesis, C globular stage, petal differentiation and expansion stage; Has 4 Blast hits to 4 proteins in 1 species: Archae - 0; Bacteria - 0; Metazoa - 0; Fungi - 0; Plants - 4; Viruses - 0;…	unknown protein	1.46564	1.77625	1.24621	0.203687	0.0567194	0.47478
AT5G18090	transcriptional factor B3 family protein; FUNCTIONS IN: transcription factor activity, DNA binding; INVOLVED IN: regulation of transcription, DNA-dependent; LOCATED IN: cellular_component unknown; EXPRESSED IN: 9 plant structures; EXPRESSED DURING: 4 anthesis, C globular stage, petal differentiation and expansion stage, D bilateral stage, E expanded cotyledon stage; CONTAINS InterPro DOMAIN/s: Tr…	transcriptional factor B3 family protein	1.46797	1.77524	1.53569	0.426593	0.225962	0.37519
AT2G02640	DC1 domain-containing protein; LOCATED IN: cellular_component unknown; CONTAINS InterPro DOMAIN/s: DC1 (InterPro:IPR004146), C1-like (InterPro:IPR011424); BEST Arabidopsis thaliana protein match is: DC1 domain-containing protein (TAIR:AT2G02610.1); Has 1173 Blast hits to 466 proteins in 15 species: Archae - 0; Bacteria - 0; Metazoa - 3; Fungi - 2; Plants - 1160; Viruses - 0; Other Eukaryotes - 8 …	DC1 domain-containing protein	0.816405	1.77433	1.27096	0.597938	0.10004	0.502067
AT1G80240	unknown protein; FUNCTIONS IN: molecular_function unknown; INVOLVED IN: biological_process unknown; LOCATED IN: plant-type cell wall; EXPRESSED IN: root, carpel; EXPRESSED DURING: 4 anthesis; CONTAINS InterPro DOMAIN/s: Protein of unknown function DUF642 (InterPro:IPR006946); BEST Arabidopsis thaliana protein match is: unknown protein (TAIR:AT5G25460.1); Has 193 Blast hits to 159 proteins in 13 s…	unknown protein	1.48617	1.77335	1.31221	1.07007e-08	1.26642e-11	4.17436e-06
AT1G65310	XYLOGLUCAN ENDOTRANSGLUCOSYLASE/HYDROLASE 17 (XTH17); FUNCTIONS IN: hydrolase activity, acting on glycosyl bonds, xyloglucan:xyloglucosyl transferase activity, hydrolase activity, hydrolyzing O-glycosyl compounds; INVOLVED IN: carbohydrate metabolic process, cellular glucan metabolic process; LOCATED IN: plant-type cell wall; EXPRESSED IN: 9 plant structures; EXPRESSED DURING: LP.06 six leaves vi…	XTH17 (XYLOGLUCAN ENDOTRANSGLUCOSYLASE/HYDROLASE 17); hydrolase, acting on glycosyl bonds / hydrolase, hydrolyzing O-glycosyl compounds / xyloglucan:xyloglucosyl transferase	1.30372	1.77307	1.17966	2.50678e-05	2.60935e-10	0.0028577
AT1G29395	COR414-TM1; FUNCTIONS IN: molecular_function unknown; INVOLVED IN: cold acclimation, cellular response to water deprivation, response to abscisic acid stimulus; LOCATED IN: chloroplast thylakoid membrane, chloroplast; EXPRESSED IN: 21 plant structures; EXPRESSED DURING: 12 growth stages; CONTAINS InterPro DOMAIN/s: Cold acclimation WCOR413 (InterPro:IPR008892); BEST Arabidopsis thaliana protein m…	COR414-TM1	1.81467	1.77232	1.48816	0.0292513	0.0366777	0.146797
AT5G09220	AMINO ACID PERMEASE 2 (AAP2); FUNCTIONS IN: amino acid transmembrane transporter activity; INVOLVED IN: neutral amino acid transport, amino acid transport, acidic amino acid transport; LOCATED IN: integral to plasma membrane, membrane; EXPRESSED IN: 22 plant structures; EXPRESSED DURING: 13 growth stages; CONTAINS InterPro DOMAIN/s: Amino acid transporter, transmembrane (InterPro:IPR013057); BEST…	AAP2 (AMINO ACID PERMEASE 2); amino acid transmembrane transporter	1.41862	1.7701	1.39937	5.55409e-07	2.241e-10	9.98582e-07
AT5G05840	unknown protein; FUNCTIONS IN: molecular_function unknown; INVOLVED IN: biological_process unknown; LOCATED IN: cellular_component unknown; EXPRESSED IN: leaf whorl, sepal, flower, seed, stamen; EXPRESSED DURING: petal differentiation and expansion stage, E expanded cotyledon stage; CONTAINS InterPro DOMAIN/s: Protein of unknown function DUF620 (InterPro:IPR006873); BEST Arabidopsis thaliana prot…	unknown protein	1.24671	1.76815	1.07951	0.0420472	7.70619e-06	0.474355
AT3G17220	PMEI2; FUNCTIONS IN: pectinesterase inhibitor activity; INVOLVED IN: pollen tube growth; LOCATED IN: endomembrane system; EXPRESSED IN: leaf whorl, petal, pollen tube tip, flower; EXPRESSED DURING: 4 anthesis, petal differentiation and expansion stage; CONTAINS InterPro DOMAIN/s: Pectinesterase inhibitor (InterPro:IPR006501); BEST Arabidopsis thaliana protein match is: PMEI1 (PECTIN METHYLESTERAS…	PMEI2; pectinesterase inhibitor	1.60867	1.76795	0.849182	0.372864	0.281089	0.788303
AT1G04330	unknown protein; FUNCTIONS IN: molecular_function unknown; INVOLVED IN: biological_process unknown; LOCATED IN: chloroplast; BEST Arabidopsis thaliana protein match is: unknown protein (TAIR:AT3G23170.1); Has 63 Blast hits to 63 proteins in 4 species: Archae - 0; Bacteria - 0; Metazoa - 0; Fungi - 0; Plants - 63; Viruses - 0; Other Eukaryotes - 0 (source: NCBI BLink).	unknown protein	2.23285	1.76647	1.5922	0.000909912	0.0157338	0.0470505
AT1G58170	disease resistance-responsive protein-related / dirigent protein-related; FUNCTIONS IN: molecular_function unknown; INVOLVED IN: N-terminal protein myristoylation, lignan biosynthetic process, defense response; LOCATED IN: endomembrane system; EXPRESSED IN: 17 plant structures; EXPRESSED DURING: 6 growth stages; CONTAINS InterPro DOMAIN/s: Plant disease resistance response protein (InterPro:IPR00…	disease resistance-responsive protein-related / dirigent protein-related	1.54408	1.76632	1.64358	0.000914423	4.39747e-05	0.000233665
AT4G26790	GDSL-motif lipase/hydrolase family protein; FUNCTIONS IN: hydrolase activity, acting on ester bonds, carboxylesterase activity; INVOLVED IN: lipid metabolic process; LOCATED IN: endomembrane system; EXPRESSED IN: 18 plant structures; EXPRESSED DURING: 9 growth stages; CONTAINS InterPro DOMAIN/s: Lipase, GDSL (InterPro:IPR001087); BEST Arabidopsis thaliana protein match is: GDSL-motif lipase/hydro…	GDSL-motif lipase/hydrolase family protein	1.93067	1.7661	2.1105	0.0202612	0.0380788	0.0113356
AT5G52970	thylakoid lumen 15.0 kDa protein; FUNCTIONS IN: molecular_function unknown; INVOLVED IN: biological_process unknown; LOCATED IN: thylakoid, thylakoid lumen, chloroplast thylakoid lumen, chloroplast; EXPRESSED IN: 20 plant structures; EXPRESSED DURING: 13 growth stages; Has 228 Blast hits to 228 proteins in 64 species: Archae - 0; Bacteria - 96; Metazoa - 0; Fungi - 0; Plants - 23; Viruses - 0; Ot…	thylakoid lumen 15.0 kDa protein	1.50569	1.76593	1.01747	0.183235	0.0645339	0.957565
AT5G57540	xyloglucan:xyloglucosyl transferase, putative / xyloglucan endotransglycosylase, putative / endo-xyloglucan transferase, putative; FUNCTIONS IN: hydrolase activity, acting on glycosyl bonds, xyloglucan:xyloglucosyl transferase activity, hydrolase activity, hydrolyzing O-glycosyl compounds; INVOLVED IN: carbohydrate metabolic process, cellular glucan metabolic process; LOCATED IN: endomembrane sys…	xyloglucan:xyloglucosyl transferase, putative / xyloglucan endotransglycosylase, putative / endo-xyloglucan transferase, putative	1.05109	1.76414	1.08267	0.678652	0.000318616	0.512651
AT1G72930	TOLL/INTERLEUKIN-1 RECEPTOR-LIKE (TIR); FUNCTIONS IN: transmembrane receptor activity; INVOLVED IN: signal transduction, defense response, innate immune response; LOCATED IN: intrinsic to membrane; CONTAINS InterPro DOMAIN/s: Toll-Interleukin receptor (InterPro:IPR000157); BEST Arabidopsis thaliana protein match is: disease resistance protein (TIR-NBS class), putative (TAIR:AT1G72910.1); Has 919 …	TIR (TOLL/INTERLEUKIN-1 RECEPTOR-LIKE); transmembrane receptor	1.77581	1.7623	2.04109	0.0468328	0.0522407	0.0147182
AT4G15953	LOCATED IN: endomembrane system; BEST Arabidopsis thaliana protein match is: unknown protein (TAIR:AT5G50345.1); Has 7 Blast hits to 7 proteins in 1 species: Archae - 0; Bacteria - 0; Metazoa - 0; Fungi - 0; Plants - 7; Viruses - 0; Other Eukaryotes - 0 (source: NCBI BLink).		1.24951	1.76076	1.75961	0.699898	0.306012	0.306238
AT5G23235	pseudogene, antisense mRNA to genes At5g23230 and At5g23240, blastp match of 34% identity and 7.4e-17 P-value to OMNI|TM0133 isochorismatase-related protein {Thermotoga maritima MSB8}		0.912919	1.76038	1.0221	0.826828	0.136454	0.957553
AT1G56300	DNAJ heat shock N-terminal domain-containing protein; FUNCTIONS IN: heat shock protein binding; INVOLVED IN: protein folding, response to cyclopentenone; LOCATED IN: cellular_component unknown; EXPRESSED IN: 23 plant structures; EXPRESSED DURING: 15 growth stages; CONTAINS InterPro DOMAIN/s: Molecular chaperone, heat shock protein, Hsp40, DnaJ (InterPro:IPR015609), Heat shock protein DnaJ, N-term…	DNAJ heat shock N-terminal domain-containing protein	1.23893	1.75891	1.26196	0.0145583	2.95192e-07	0.00894713
AT1G26770	ARABIDOPSIS THALIANA EXPANSIN A 10 (ATEXPA10); FUNCTIONS IN: structural constituent of cell wall; INVOLVED IN: syncytium formation, plant-type cell wall modification during multidimensional cell growth, unidimensional cell growth, plant-type cell wall loosening; LOCATED IN: plant-type cell wall; EXPRESSED IN: 25 plant structures; EXPRESSED DURING: 13 growth stages; CONTAINS InterPro DOMAIN/s: Bar…	ATEXPA10 (ARABIDOPSIS THALIANA EXPANSIN A 10); structural constituent of cell wall	1.81253	1.75843	2.0619	0.0329504	0.0441951	0.0104164
AT1G65510	unknown protein; FUNCTIONS IN: molecular_function unknown; INVOLVED IN: N-terminal protein myristoylation; LOCATED IN: endomembrane system; EXPRESSED IN: 9 plant structures; EXPRESSED DURING: LP.06 six leaves visible, 4 anthesis, LP.04 four leaves visible, petal differentiation and expansion stage, LP.08 eight leaves visible; BEST Arabidopsis thaliana protein match is: unknown protein (TAIR:AT1G6…	unknown protein	1.02241	1.75761	0.946333	0.84717	2.52599e-05	0.638876
AT2G05280	non-LTR retrotransposon family (LINE), has a 9.4e-30 P-value blast match to GB:AAA67727 reverse transcriptase (LINE-element) (Mus musculus)	transposable element gene	2.24199	1.75676	2.16588	0.293775	0.474524	0.320233
AT2G05440	glycine-rich protein; FUNCTIONS IN: molecular_function unknown; INVOLVED IN: biological_process unknown; LOCATED IN: endomembrane system; CONTAINS InterPro DOMAIN/s: Glycine rich (InterPro:IPR010800); Has 135404 Blast hits to 30795 proteins in 1653 species: Archae - 203; Bacteria - 38133; Metazoa - 52051; Fungi - 9048; Plants - 12755; Viruses - 1454; Other Eukaryotes - 21760 (source: NCBI BLink).	glycine-rich protein	1.65376	1.7561	1.55426	0.0192614	0.011727	0.0323012
AT5G28262		other RNA	1.93669	1.75497	1.55763	0.121251	0.195971	0.315574
AT3G56260	unknown protein; FUNCTIONS IN: molecular_function unknown; INVOLVED IN: biological_process unknown; LOCATED IN: cellular_component unknown; EXPRESSED IN: 8 plant structures; EXPRESSED DURING: F mature embryo stage, petal differentiation and expansion stage, D bilateral stage, E expanded cotyledon stage; Has 15 Blast hits to 14 proteins in 8 species: Archae - 0; Bacteria - 0; Metazoa - 5; Fungi - …	unknown protein	1.28085	1.75425	0.896541	0.136987	0.00149024	0.529877
AT4G18810	binding / catalytic/ transcription repressor; FUNCTIONS IN: transcription repressor activity, binding, catalytic activity; INVOLVED IN: regulation of nitrogen utilization, metabolic process; LOCATED IN: chloroplast, vacuole; EXPRESSED IN: 22 plant structures; EXPRESSED DURING: 13 growth stages; CONTAINS InterPro DOMAIN/s: NAD(P)-binding (InterPro:IPR016040), NADH:ubiquinone oxidoreductase complex…	binding / catalytic/ transcription repressor	1.34564	1.75298	0.981038	0.164065	0.010149	0.931137
AT1G64380	AP2 domain-containing transcription factor, putative; FUNCTIONS IN: transcription factor activity, DNA binding; INVOLVED IN: response to chitin, regulation of transcription, DNA-dependent; LOCATED IN: nucleus; EXPRESSED IN: 22 plant structures; EXPRESSED DURING: 11 growth stages; CONTAINS InterPro DOMAIN/s: DNA-binding, integrase-type (InterPro:IPR016177), Pathogenesis-related transcriptional fac…	AP2 domain-containing transcription factor, putative	1.00762	1.75297	1.22451	0.950815	5.80645e-05	0.10268
AT1G64370	unknown protein; FUNCTIONS IN: molecular_function unknown; INVOLVED IN: biological_process unknown; LOCATED IN: cellular_component unknown; EXPRESSED IN: 20 plant structures; EXPRESSED DURING: 9 growth stages; Has 728 Blast hits to 326 proteins in 99 species: Archae - 0; Bacteria - 68; Metazoa - 413; Fungi - 102; Plants - 26; Viruses - 0; Other Eukaryotes - 119 (source: NCBI BLink).	unknown protein	2.08107	1.75287	1.34185	0.000147536	0.00208877	0.0848262
AT1G02390	GLYCEROL-3-PHOSPHATE ACYLTRANSFERASE 2 (GPAT2); FUNCTIONS IN: acyltransferase activity; INVOLVED IN: metabolic process; EXPRESSED IN: 13 plant structures; EXPRESSED DURING: 8 growth stages; CONTAINS InterPro DOMAIN/s: Phospholipid/glycerol acyltransferase (InterPro:IPR002123); BEST Arabidopsis thaliana protein match is: GPAT3 (GLYCEROL-3-PHOSPHATE ACYLTRANSFERASE 3); acyltransferase (TAIR:AT4G019…	GPAT2 (GLYCEROL-3-PHOSPHATE ACYLTRANSFERASE 2); acyltransferase	1.9761	1.75169	2.54923	0.0014095	0.00787523	3.51029e-05
AT5G65225			1.43765	1.75137	1.62194	0.446853	0.231446	0.306499
AT5G06865		other RNA	2.11017	1.75081	1.70367	0.00959575	0.052833	0.0653516
AT5G39330	unknown protein; FUNCTIONS IN: molecular_function unknown; INVOLVED IN: biological_process unknown; LOCATED IN: cellular_component unknown; CONTAINS InterPro DOMAIN/s: Protein of unknown function DUF1163 (InterPro:IPR009544); BEST Arabidopsis thaliana protein match is: unknown protein (TAIR:AT1G70020.1); Has 20 Blast hits to 20 proteins in 1 species: Archae - 0; Bacteria - 0; Metazoa - 0; Fungi -…	unknown protein	1.51831	1.75029	1.54976	0.244995	0.117357	0.224509
AT3G18710	PLANT U-BOX 29 (PUB29); FUNCTIONS IN: ubiquitin-protein ligase activity; INVOLVED IN: response to chitin, protein ubiquitination; LOCATED IN: ubiquitin ligase complex; EXPRESSED IN: 22 plant structures; EXPRESSED DURING: 12 growth stages; CONTAINS InterPro DOMAIN/s: U box (InterPro:IPR003613), Zinc finger, RING/FYVE/PHD-type (InterPro:IPR013083), Armadillo (InterPro:IPR000225), Armadillo-type fol…	PUB29 (PLANT U-BOX 29); ubiquitin-protein ligase	1.27452	1.74892	1.33564	0.00180861	2.56061e-08	0.000344461
AT3G59080	aspartyl protease family protein; FUNCTIONS IN: DNA binding, aspartic-type endopeptidase activity; INVOLVED IN: proteolysis; LOCATED IN: endomembrane system; EXPRESSED IN: 21 plant structures; EXPRESSED DURING: 11 growth stages; CONTAINS InterPro DOMAIN/s: Peptidase aspartic, catalytic (InterPro:IPR009007), Peptidase A1 (InterPro:IPR001461), Peptidase aspartic, active site (InterPro:IPR001969); B…	aspartyl protease family protein	1.23154	1.74847	1.37416	0.145483	0.000347457	0.0297728
AT2G38470	WRKY33; FUNCTIONS IN: transcription factor activity; INVOLVED IN: in 10 processes; LOCATED IN: nucleus; EXPRESSED IN: 22 plant structures; EXPRESSED DURING: 13 growth stages; CONTAINS InterPro DOMAIN/s: DNA-binding WRKY (InterPro:IPR003657); BEST Arabidopsis thaliana protein match is: WRKY4; DNA binding / transcription factor (TAIR:AT1G13960.2); Has 5341 Blast hits to 3123 proteins in 217 species…	WRKY33; transcription factor	1.18291	1.74802	1.1638	0.00251759	8.29076e-11	0.00569712
AT3G52670	F-box family protein; FUNCTIONS IN: molecular_function unknown; INVOLVED IN: biological_process unknown; LOCATED IN: cellular_component unknown; CONTAINS InterPro DOMAIN/s: FBD (InterPro:IPR013596), Cyclin-like F-box (InterPro:IPR001810), FBD-like (InterPro:IPR006566), Leucine-rich repeat 2 (InterPro:IPR013101); BEST Arabidopsis thaliana protein match is: F-box family protein (TAIR:AT3G52680.2); …	F-box family protein	1.51085	1.74795	1.51313	0.142977	0.0485313	0.144632
AT1G77270	unknown protein; FUNCTIONS IN: molecular_function unknown; INVOLVED IN: biological_process unknown; LOCATED IN: cellular_component unknown; EXPRESSED IN: 16 plant structures; EXPRESSED DURING: 10 growth stages; BEST Arabidopsis thaliana protein match is: unknown protein (TAIR:AT3G07730.1); Has 365 Blast hits to 331 proteins in 76 species: Archae - 0; Bacteria - 25; Metazoa - 174; Fungi - 10; Plan…	unknown protein	1.23523	1.74781	1.228	0.510545	0.0770019	0.527798
AT5G35735	auxin-responsive family protein; LOCATED IN: plasma membrane, membrane; EXPRESSED IN: 21 plant structures; EXPRESSED DURING: 12 growth stages; CONTAINS InterPro DOMAIN/s: Uncharacterised conserved protein UCP037471 (InterPro:IPR017214), Protein of unknown function DUF568, DOMON-like (InterPro:IPR007613), DOMON related (InterPro:IPR005018), Cytochrome b561/ferric reductase transmembrane (InterPro:…	auxin-responsive family protein	1.65288	1.74758	1.68423	1.04556e-06	2.10082e-07	6.31013e-07
AT1G19230	respiratory burst oxidase protein E (RbohE) / NADPH oxidase; FUNCTIONS IN: in 7 functions; INVOLVED IN: defense response; LOCATED IN: integral to membrane, membrane; EXPRESSED IN: 7 plant structures; EXPRESSED DURING: petal differentiation and expansion stage; CONTAINS InterPro DOMAIN/s: Ferredoxin reductase-type FAD-binding domain (InterPro:IPR017927), Cytochrome b245, heavy chain (InterPro:IPR0…	respiratory burst oxidase protein E (RbohE) / NADPH oxidase	1.42834	1.74672	1.36817	5.96491e-08	1.64611e-11	5.0659e-07
AT3G04300	FUNCTIONS IN: molecular_function unknown; INVOLVED IN: biological_process unknown; LOCATED IN: cellular_component unknown; CONTAINS InterPro DOMAIN/s: Cupin, RmlC-type (InterPro:IPR011051), Protein of unknown function DUF861, cupin-3 (InterPro:IPR008579), RmlC-like jelly roll fold (InterPro:IPR014710); BEST Arabidopsis thaliana protein match is: unknown protein (TAIR:AT4G10300.1); Has 364 Blast h…		1.97885	1.74587	2.23928	0.0333754	0.0859477	0.01261
AT3G04360	FUNCTIONS IN: molecular_function unknown; INVOLVED IN: biological_process unknown; LOCATED IN: cellular_component unknown; EXPRESSED IN: 9 plant structures; EXPRESSED DURING: L mature pollen stage, M germinated pollen stage, 4 anthesis, C globular stage, petal differentiation and expansion stage; CONTAINS InterPro DOMAIN/s: C2 membrane targeting protein (InterPro:IPR018029), C2 calcium/lipid-bind…		1.65593	1.74555	1.32225	0.0472864	0.0291334	0.275225
AT3G03660	WUSCHEL related homeobox 11 (WOX11); FUNCTIONS IN: transcription factor activity, DNA binding; INVOLVED IN: regulation of transcription, DNA-dependent; LOCATED IN: nucleus, chloroplast; CONTAINS InterPro DOMAIN/s: Homeobox (InterPro:IPR001356), Homeodomain-like (InterPro:IPR009057); BEST Arabidopsis thaliana protein match is: WOX12 (WUSCHEL related homeobox 12); DNA binding / transcription factor…	WOX11 (WUSCHEL related homeobox 11); DNA binding / transcription factor	1.73532	1.74431	2.27441	0.106881	0.105858	0.01584
AT3G22910	calcium-transporting ATPase, plasma membrane-type, putative / Ca(2+)-ATPase, putative (ACA13); FUNCTIONS IN: calmodulin binding, calcium-transporting ATPase activity; INVOLVED IN: cation transport, calcium ion transport, metabolic process, ATP biosynthetic process; LOCATED IN: membrane; EXPRESSED IN: 12 plant structures; EXPRESSED DURING: 4 anthesis, LP.04 four leaves visible, C globular stage, p…	calcium-transporting ATPase, plasma membrane-type, putative / Ca(2+)-ATPase, putative (ACA13)	0.870963	1.74377	1.48786	0.655215	0.0532805	0.169293
AT5G44568	unknown protein; FUNCTIONS IN: molecular_function unknown; INVOLVED IN: biological_process unknown; LOCATED IN: endomembrane system; Has 11 Blast hits to 11 proteins in 1 species: Archae - 0; Bacteria - 0; Metazoa - 0; Fungi - 0; Plants - 11; Viruses - 0; Other Eukaryotes - 0 (source: NCBI BLink).	unknown protein	0.734208	1.74259	1.52167	0.482284	0.144522	0.277115
AT4G16640	matrix metalloproteinase, putative; FUNCTIONS IN: metallopeptidase activity, metalloendopeptidase activity; INVOLVED IN: proteolysis, metabolic process; LOCATED IN: anchored to membrane; EXPRESSED IN: 10 plant structures; EXPRESSED DURING: 4 anthesis, C globular stage, petal differentiation and expansion stage; CONTAINS InterPro DOMAIN/s: Peptidase M10A and M12B, matrixin and adamalysin (InterPro…	matrix metalloproteinase, putative	1.4304	1.74251	1.75522	0.0308902	0.00138477	0.00122091
AT1G23700	protein kinase family protein; FUNCTIONS IN: protein serine/threonine kinase activity, protein tyrosine kinase activity, protein kinase activity, kinase activity, ATP binding; INVOLVED IN: protein amino acid phosphorylation; LOCATED IN: cellular_component unknown; EXPRESSED IN: 15 plant structures; EXPRESSED DURING: 4 anthesis, LP.02 two leaves visible, petal differentiation and expansion stage, …	protein kinase family protein	0.789328	1.74194	0.984744	0.619229	0.185214	0.973228
AT3G50560	short-chain dehydrogenase/reductase (SDR) family protein; FUNCTIONS IN: oxidoreductase activity, binding, catalytic activity; INVOLVED IN: metabolic process; LOCATED IN: cellular_component unknown; EXPRESSED IN: 19 plant structures; EXPRESSED DURING: 11 growth stages; CONTAINS InterPro DOMAIN/s: NAD(P)-binding (InterPro:IPR016040), Glucose/ribitol dehydrogenase (InterPro:IPR002347), Short-chain d…	short-chain dehydrogenase/reductase (SDR) family protein	0.801536	1.74116	0.847075	0.745738	0.34758	0.808464
AT1G68620	hydrolase; FUNCTIONS IN: hydrolase activity; INVOLVED IN: metabolic process; LOCATED IN: cellular_component unknown; EXPRESSED IN: 11 plant structures; EXPRESSED DURING: LP.06 six leaves visible, 4 anthesis, LP.04 four leaves visible, C globular stage, petal differentiation and expansion stage; CONTAINS InterPro DOMAIN/s: Lipase, GDXG, active site (InterPro:IPR002168), Alpha/beta hydrolase fold-3…	hydrolase	1.61414	1.74081	2.07046	0.00854622	0.00355777	0.000484557
AT2G48075	unknown protein; FUNCTIONS IN: molecular_function unknown; INVOLVED IN: biological_process unknown; LOCATED IN: cellular_component unknown; BEST Arabidopsis thaliana protein match is: unknown protein (TAIR:AT3G63050.1); Has 4 Blast hits to 4 proteins in 1 species: Archae - 0; Bacteria - 0; Metazoa - 0; Fungi - 0; Plants - 4; Viruses - 0; Other Eukaryotes - 0 (source: NCBI BLink).	unknown protein	1.41161	1.73927	1.86771	0.219253	0.0489538	0.0263692
AT3G25719	unknown protein; Has 0 Blast hits to 0 proteins in 0 species (source: NCBI BLink).	unknown protein	1.53029	1.73852	1.6024	0.408133	0.279086	0.359614
AT3G19800	unknown protein; FUNCTIONS IN: molecular_function unknown; INVOLVED IN: biological_process unknown; LOCATED IN: cellular_component unknown; EXPRESSED IN: 21 plant structures; EXPRESSED DURING: 13 growth stages; Has 18 Blast hits to 18 proteins in 7 species: Archae - 0; Bacteria - 0; Metazoa - 0; Fungi - 0; Plants - 18; Viruses - 0; Other Eukaryotes - 0 (source: NCBI BLink).	unknown protein	1.46489	1.73801	0.685525	0.366773	0.185955	0.449282
AT3G18690	MAP kinase substrate 1 (MKS1); FUNCTIONS IN: protein binding; INVOLVED IN: defense response signaling pathway, resistance gene-dependent; LOCATED IN: nucleus; EXPRESSED IN: 22 plant structures; EXPRESSED DURING: 13 growth stages; CONTAINS InterPro DOMAIN/s: VQ (InterPro:IPR008889); Has 70 Blast hits to 70 proteins in 8 species: Archae - 0; Bacteria - 2; Metazoa - 0; Fungi - 1; Plants - 67; Viruse…	MKS1 (MAP kinase substrate 1); protein binding	1.45272	1.7378	1.51268	0.0012213	1.29196e-05	0.000464375
AT3G09310	unknown protein; FUNCTIONS IN: molecular_function unknown; INVOLVED IN: biological_process unknown; LOCATED IN: cellular_component unknown; EXPRESSED IN: 19 plant structures; EXPRESSED DURING: 10 growth stages; CONTAINS InterPro DOMAIN/s: Protein of unknown function DUF37 (InterPro:IPR002696); Has 4056 Blast hits to 4056 proteins in 1096 species: Archae - 0; Bacteria - 2256; Metazoa - 2; Fungi - …	unknown protein	1.64536	1.73445	1.26005	0.241432	0.196677	0.605415
AT1G24405	unknown protein; FUNCTIONS IN: molecular_function unknown; INVOLVED IN: biological_process unknown; LOCATED IN: cellular_component unknown; Has 12 Blast hits to 12 proteins in 3 species: Archae - 0; Bacteria - 0; Metazoa - 0; Fungi - 0; Plants - 12; Viruses - 0; Other Eukaryotes - 0 (source: NCBI BLink).	unknown protein	1.4707	1.73415	2.0491	0.284083	0.124337	0.0444743
AT4G25100	FE SUPEROXIDE DISMUTASE 1 (FSD1); FUNCTIONS IN: superoxide dismutase activity, copper ion binding; INVOLVED IN: response to oxidative stress, removal of superoxide radicals, response to copper ion, circadian rhythm; LOCATED IN: in 6 components; EXPRESSED IN: 22 plant structures; EXPRESSED DURING: 13 growth stages; CONTAINS InterPro DOMAIN/s: Manganese and iron superoxide dismutase (InterPro:IPR00…	FSD1 (FE SUPEROXIDE DISMUTASE 1); copper ion binding / superoxide dismutase	1.08779	1.73264	0.986621	0.0467782	3.19921e-12	0.739348
AT1G59640	ZCW32; FUNCTIONS IN: transcription factor activity, DNA binding; INVOLVED IN: petal morphogenesis, regulation of transcription; LOCATED IN: nucleus; EXPRESSED IN: 13 plant structures; EXPRESSED DURING: 6 growth stages; CONTAINS InterPro DOMAIN/s: Basic helix-loop-helix dimerisation region bHLH (InterPro:IPR001092), Helix-loop-helix DNA-binding (InterPro:IPR011598); BEST Arabidopsis thaliana prote…	ZCW32; DNA binding / transcription factor	1.459	1.73249	1.50596	0.0161123	0.000854031	0.0100127
AT4G38290	FUNCTIONS IN: molecular_function unknown; INVOLVED IN: biological_process unknown; LOCATED IN: integral to membrane; CONTAINS InterPro DOMAIN/s: Hly-III related (InterPro:IPR004254); BEST Arabidopsis thaliana protein match is: HHP4 (heptahelical protein 4); receptor (TAIR:AT4G37680.1); Has 882 Blast hits to 882 proteins in 140 species: Archae - 0; Bacteria - 8; Metazoa - 535; Fungi - 175; Plants …		1.76742	1.7316	1.12084	0.213872	0.230771	0.810029
AT3G28635			1.59964	1.73146	1.77143	0.163722	0.104676	0.0904183
AT4G22217	LOCATED IN: endomembrane system; BEST Arabidopsis thaliana protein match is: unknown protein (TAIR:AT4G22212.1); Has 23 Blast hits to 21 proteins in 1 species: Archae - 0; Bacteria - 0; Metazoa - 0; Fungi - 0; Plants - 23; Viruses - 0; Other Eukaryotes - 0 (source: NCBI BLink).		1.07658	1.73033	0.734048	0.411306	1.33328e-06	0.00344457
AT5G64260	EXORDIUM LIKE 2 (EXL2); FUNCTIONS IN: molecular_function unknown; INVOLVED IN: biological_process unknown; LOCATED IN: cell wall, plant-type cell wall; EXPRESSED IN: 23 plant structures; EXPRESSED DURING: 13 growth stages; CONTAINS InterPro DOMAIN/s: Phosphate-induced protein 1 conserved region (InterPro:IPR006766); BEST Arabidopsis thaliana protein match is: EXL4 (EXORDIUM LIKE 4) (TAIR:AT5G0944…	EXL2 (EXORDIUM LIKE 2)	1.47963	1.73006	0.960127	2.61164e-05	8.25095e-07	0.515566
AT4G17215	unknown protein; FUNCTIONS IN: molecular_function unknown; INVOLVED IN: biological_process unknown; LOCATED IN: cellular_component unknown; EXPRESSED IN: hypocotyl, root; BEST Arabidopsis thaliana protein match is: unknown protein (TAIR:AT5G47635.1); Has 24 Blast hits to 24 proteins in 5 species: Archae - 0; Bacteria - 0; Metazoa - 0; Fungi - 0; Plants - 24; Viruses - 0; Other Eukaryotes - 0 (sou…	unknown protein	1.18338	1.7298	1.2259	0.24529	0.00439557	0.169729
AT1G02810	pectinesterase family protein; FUNCTIONS IN: enzyme inhibitor activity, pectinesterase activity; INVOLVED IN: cell wall modification; LOCATED IN: endomembrane system, cell wall, plant-type cell wall; EXPRESSED IN: 14 plant structures; EXPRESSED DURING: 6 growth stages; CONTAINS InterPro DOMAIN/s: Pectinesterase, active site (InterPro:IPR018040), Pectin lyase fold/virulence factor (InterPro:IPR011…	pectinesterase family protein	1.54111	1.72979	1.34716	6.09409e-10	6.66984e-12	3.99354e-07
AT1G68360	zinc finger protein-related; FUNCTIONS IN: transcription factor activity; INVOLVED IN: regulation of transcription; LOCATED IN: intracellular; EXPRESSED IN: 12 plant structures; EXPRESSED DURING: 4 anthesis, F mature embryo stage, petal differentiation and expansion stage, D bilateral stage, E expanded cotyledon stage; CONTAINS InterPro DOMAIN/s: Zinc finger, C2H2-like (InterPro:IPR015880), Zinc …	zinc finger protein-related	1.64876	1.72802	1.5411	0.0143602	0.00810029	0.0339776
AT1G26590	zinc finger (C2H2 type) family protein; FUNCTIONS IN: transcription factor activity, zinc ion binding, nucleic acid binding; INVOLVED IN: regulation of transcription; LOCATED IN: intracellular; EXPRESSED IN: 18 plant structures; EXPRESSED DURING: 12 growth stages; CONTAINS InterPro DOMAIN/s: Zinc finger, C2H2-like (InterPro:IPR015880), Zinc finger, C2H2-type (InterPro:IPR007087); BEST Arabidopsis…	zinc finger (C2H2 type) family protein	1.74659	1.72678	1.52236	0.00992567	0.0118962	0.0504216
AT1G27200	unknown protein; INVOLVED IN: biological_process unknown; LOCATED IN: cellular_component unknown; EXPRESSED IN: 18 plant structures; EXPRESSED DURING: 10 growth stages; CONTAINS InterPro DOMAIN/s: Protein of unknown function DUF23 (InterPro:IPR008166); BEST Arabidopsis thaliana protein match is: unknown protein (TAIR:AT5G40720.1); Has 205 Blast hits to 205 proteins in 57 species: Archae - 0; Bact…	unknown protein	1.34766	1.72656	1.23248	2.06524e-05	1.34837e-09	0.00113463
AT1G05273			1.7923	1.72547	1.10006	0.255415	0.293825	0.865568
AT1G69610	structural constituent of ribosome; FUNCTIONS IN: structural constituent of ribosome; INVOLVED IN: N-terminal protein myristoylation, translation; LOCATED IN: ribosome, intracellular; EXPRESSED IN: 20 plant structures; EXPRESSED DURING: 12 growth stages; CONTAINS InterPro DOMAIN/s: Ribosomal protein L34e (InterPro:IPR008195), Protein of unknown function DUF1666 (InterPro:IPR012870); BEST Arabidop…	structural constituent of ribosome	1.96589	1.72522	1.47112	0.0065337	0.0275955	0.11723
AT5G53830	VQ motif-containing protein; FUNCTIONS IN: molecular_function unknown; INVOLVED IN: biological_process unknown; LOCATED IN: cellular_component unknown; EXPRESSED IN: 19 plant structures; EXPRESSED DURING: 11 growth stages; CONTAINS InterPro DOMAIN/s: VQ (InterPro:IPR008889); BEST Arabidopsis thaliana protein match is: VQ motif-containing protein (TAIR:AT3G15300.1); Has 86 Blast hits to 86 protein…	VQ motif-containing protein	1.63915	1.72421	2.10069	0.0534551	0.0347012	0.00445833
AT5G15180	peroxidase, putative; FUNCTIONS IN: electron carrier activity, peroxidase activity, heme binding; INVOLVED IN: response to oxidative stress; LOCATED IN: endomembrane system; EXPRESSED IN: flower, root, carpel; EXPRESSED DURING: 4 anthesis, petal differentiation and expansion stage; CONTAINS InterPro DOMAIN/s: Haem peroxidase (InterPro:IPR010255), Plant peroxidase (InterPro:IPR000823), Haem peroxi…	peroxidase, putative	1.39733	1.72287	1.11293	5.03035e-05	1.5173e-07	0.0985334
AT2G11270	citrate synthase-related; FUNCTIONS IN: transferase activity, transferring acyl groups, acyl groups converted into alkyl on transfer; INVOLVED IN: cellular carbohydrate metabolic process; LOCATED IN: cellular_component unknown; CONTAINS InterPro DOMAIN/s: Citrate synthase-like (InterPro:IPR002020); BEST Arabidopsis thaliana protein match is: CSY5 (citrate synthase 5); citrate (SI)-synthase/ trans…	citrate synthase-related	1.11017	1.72286	0.840528	0.686769	0.0337122	0.528915
AT3G61870	unknown protein; FUNCTIONS IN: molecular_function unknown; INVOLVED IN: biological_process unknown; LOCATED IN: chloroplast, chloroplast inner membrane, chloroplast envelope; EXPRESSED IN: 23 plant structures; EXPRESSED DURING: 14 growth stages; Has 137 Blast hits to 137 proteins in 53 species: Archae - 0; Bacteria - 85; Metazoa - 0; Fungi - 0; Plants - 20; Viruses - 0; Other Eukaryotes - 32 (sou…	unknown protein	1.40055	1.72279	1.02214	0.0736936	0.00519848	0.909382
AT3G49830	DNA helicase-related; FUNCTIONS IN: DNA helicase activity, nucleoside-triphosphatase activity, nucleotide binding, ATP binding; INVOLVED IN: biological_process unknown; LOCATED IN: chloroplast; EXPRESSED IN: flower; EXPRESSED DURING: petal differentiation and expansion stage; CONTAINS InterPro DOMAIN/s: TIP49, C-terminal (InterPro:IPR010339), ATPase, AAA+ type, core (InterPro:IPR003593); BEST Ara…	DNA helicase-related	2.02159	1.7227	1.16582	0.123191	0.247726	0.758757
AT2G01580	unknown protein; EXPRESSED IN: 19 plant structures; EXPRESSED DURING: 7 growth stages; BEST Arabidopsis thaliana protein match is: unknown protein (TAIR:AT3G07510.2); Has 65 Blast hits to 65 proteins in 8 species: Archae - 0; Bacteria - 0; Metazoa - 0; Fungi - 0; Plants - 65; Viruses - 0; Other Eukaryotes - 0 (source: NCBI BLink).	unknown protein	1.23408	1.72253	1.30885	0.186637	0.00182336	0.0955825
AT5G05490	SYNAPTIC 1 (SYN1); FUNCTIONS IN: molecular_function unknown; INVOLVED IN: establishment or maintenance of chromatin architecture, attachment of spindle microtubules to kinetochore during meiosis I, sister chromatid cohesion, meiotic sister chromatid cohesion, centromeric, meiotic chromosome condensation; LOCATED IN: cohesin complex, chromosome; EXPRESSED IN: 6 plant structures; EXPRESSED DURING: …	SYN1 (SYNAPTIC 1)	1.52817	1.72246	1.25129	0.234783	0.126809	0.543969
AT4G39580	kelch repeat-containing F-box family protein; FUNCTIONS IN: molecular_function unknown; INVOLVED IN: biological_process unknown; LOCATED IN: cellular_component unknown; CONTAINS InterPro DOMAIN/s: Cyclin-like F-box (InterPro:IPR001810), Galactose oxidase/kelch, beta-propeller (InterPro:IPR011043), Kelch repeat type 1 (InterPro:IPR006652), Kelch related (InterPro:IPR013089), Kelch-type beta propel…	kelch repeat-containing F-box family protein	1.07281	1.72192	1.10486	0.776711	0.0267971	0.688522
AT1G05000	tyrosine specific protein phosphatase family protein; FUNCTIONS IN: phosphatase activity, protein tyrosine phosphatase activity, phosphoprotein phosphatase activity; INVOLVED IN: dephosphorylation; LOCATED IN: cellular_component unknown; EXPRESSED IN: 12 plant structures; EXPRESSED DURING: 8 growth stages; CONTAINS InterPro DOMAIN/s: Protein-tyrosine phosphatase, active site (InterPro:IPR016130),…	tyrosine specific protein phosphatase family protein	1.72267	1.72123	1.52578	2.67497e-05	2.8196e-05	0.000255383
AT1G07400	17.8 kDa class I heat shock protein (HSP17.8-CI); INVOLVED IN: response to oxidative stress, response to heat; CONTAINS InterPro DOMAIN/s: Heat shock protein Hsp20 (InterPro:IPR002068), HSP20-like chaperone (InterPro:IPR008978); BEST Arabidopsis thaliana protein match is: 17.6 kDa class I heat shock protein (HSP17.6A-CI) (TAIR:AT1G59860.1); Has 4521 Blast hits to 4521 proteins in 968 species: Arc…	17.8 kDa class I heat shock protein (HSP17.8-CI)	1.04976	1.72098	1.13615	0.8513	0.0324803	0.621422
AT3G44290	Arabidopsis NAC domain containing protein 60 (anac060); FUNCTIONS IN: transcription factor activity; INVOLVED IN: multicellular organismal development, regulation of transcription; LOCATED IN: cellular_component unknown; CONTAINS InterPro DOMAIN/s: No apical meristem (NAM) protein (InterPro:IPR003441); BEST Arabidopsis thaliana protein match is: anac089 (Arabidopsis NAC domain containing protein …	anac060 (Arabidopsis NAC domain containing protein 60); transcription factor	1.73655	1.72045	0.802347	0.0970267	0.104884	0.558855
AT2G24762	Arabidopsis thaliana GLUTAMINE DUMPER 4 (AtGDU4); FUNCTIONS IN: molecular_function unknown; INVOLVED IN: biological_process unknown; LOCATED IN: cellular_component unknown; EXPRESSED IN: 12 plant structures; EXPRESSED DURING: 7 growth stages; BEST Arabidopsis thaliana protein match is: GDU1 (GLUTAMINE DUMPER 1) (TAIR:AT4G31730.1); Has 64 Blast hits to 64 proteins in 6 species: Archae - 0; Bacteri…	AtGDU4 (Arabidopsis thaliana GLUTAMINE DUMPER 4)	2.16911	1.72041	2.0032	1.06892e-07	1.56883e-05	5.67029e-07
AT1G72960	root hair defective 3 GTP-binding (RHD3) family protein; FUNCTIONS IN: nucleotide binding; LOCATED IN: cellular_component unknown; EXPRESSED IN: leaf whorl, petal, flower; EXPRESSED DURING: 4 anthesis, petal differentiation and expansion stage; CONTAINS InterPro DOMAIN/s: Root hair defective 3 GTP-binding (InterPro:IPR008803); BEST Arabidopsis thaliana protein match is: RHD3 (ROOT HAIR DEFECTIVE …	root hair defective 3 GTP-binding (RHD3) family protein	0.781106	1.718	1.06184	0.282448	0.012508	0.781931
AT2G44195	unknown protein; FUNCTIONS IN: molecular_function unknown; INVOLVED IN: biological_process unknown; LOCATED IN: cellular_component unknown; EXPRESSED IN: sperm cell; BEST Arabidopsis thaliana protein match is: unknown protein (TAIR:AT2G44200.1); Has 166 Blast hits to 166 proteins in 74 species: Archae - 0; Bacteria - 0; Metazoa - 86; Fungi - 40; Plants - 22; Viruses - 0; Other Eukaryotes - 18 (so…	unknown protein	4.02426	1.71797	5.82835	0.0412597	0.492718	0.0077547
AT1G64000	WRKY56; FUNCTIONS IN: transcription factor activity; INVOLVED IN: regulation of transcription, DNA-dependent; LOCATED IN: nucleus; CONTAINS InterPro DOMAIN/s: DNA-binding WRKY (InterPro:IPR003657); BEST Arabidopsis thaliana protein match is: WRKY24; transcription factor (TAIR:AT5G41570.1); Has 2023 Blast hits to 1732 proteins in 108 species: Archae - 0; Bacteria - 0; Metazoa - 0; Fungi - 0; Plant…	WRKY56; transcription factor	1.53579	1.71763	1.47715	0.0621083	0.024551	0.0873005
AT5G58680	armadillo/beta-catenin repeat family protein; FUNCTIONS IN: binding; INVOLVED IN: biological_process unknown; LOCATED IN: cellular_component unknown; EXPRESSED IN: stem, root; CONTAINS InterPro DOMAIN/s: Armadillo-like helical (InterPro:IPR011989), Armadillo (InterPro:IPR000225), Armadillo-type fold (InterPro:IPR016024); BEST Arabidopsis thaliana protein match is: armadillo/beta-catenin repeat fa…	armadillo/beta-catenin repeat family protein	1.02719	1.7163	1.49709	0.95938	0.267069	0.416016
AT5G18470	curculin-like (mannose-binding) lectin family protein; FUNCTIONS IN: sugar binding; INVOLVED IN: biological_process unknown; LOCATED IN: plant-type cell wall; EXPRESSED IN: 22 plant structures; EXPRESSED DURING: 12 growth stages; CONTAINS InterPro DOMAIN/s: Curculin-like (mannose-binding) lectin (InterPro:IPR001480); BEST Arabidopsis thaliana protein match is: lectin protein kinase family protein…	curculin-like (mannose-binding) lectin family protein	1.26269	1.71536	1.02633	0.0438875	4.01212e-05	0.820921
AT5G60440	Agamous-like 62 (AGL62); FUNCTIONS IN: transcription factor activity, DNA binding; INVOLVED IN: cellularization of endosperm, endosperm development; LOCATED IN: nucleus; EXPRESSED IN: 14 plant structures; EXPRESSED DURING: 7 growth stages; CONTAINS InterPro DOMAIN/s: Transcription factor, MADS-box (InterPro:IPR002100); BEST Arabidopsis thaliana protein match is: MADS-box protein (AGL40) (TAIR:AT4…	AGL62 (Agamous-like 62); DNA binding / transcription factor	1.80302	1.71418	1.44584	0.0363775	0.0577285	0.195497
AT5G66815	unknown protein; FUNCTIONS IN: molecular_function unknown; INVOLVED IN: biological_process unknown; LOCATED IN: endomembrane system; EXPRESSED IN: root; Has 13 Blast hits to 13 proteins in 2 species: Archae - 0; Bacteria - 0; Metazoa - 0; Fungi - 0; Plants - 13; Viruses - 0; Other Eukaryotes - 0 (source: NCBI BLink).	unknown protein	2.47016	1.71399	2.50503	4.61966e-05	0.00576871	4.06543e-05
AT2G41380	embryo-abundant protein-related; FUNCTIONS IN: methyltransferase activity; INVOLVED IN: response to cadmium ion; LOCATED IN: mitochondrion; EXPRESSED IN: 12 plant structures; EXPRESSED DURING: 4 anthesis, LP.04 four leaves visible, petal differentiation and expansion stage; CONTAINS InterPro DOMAIN/s: Methyltransferase type 11 (InterPro:IPR013216); BEST Arabidopsis thaliana protein match is: embr…	embryo-abundant protein-related	1.91801	1.71394	1.55042	3.69418e-12	1.35235e-10	5.37496e-09
AT5G47230	ETHYLENE RESPONSIVE ELEMENT BINDING FACTOR 5 (ERF5); FUNCTIONS IN: transcription factor activity, transcription activator activity, DNA binding; INVOLVED IN: ethylene mediated signaling pathway, response to cold, response to chitin, regulation of transcription, DNA-dependent; LOCATED IN: nucleus; EXPRESSED IN: 19 plant structures; EXPRESSED DURING: 10 growth stages; CONTAINS InterPro DOMAIN/s: DN…	ERF5 (ETHYLENE RESPONSIVE ELEMENT BINDING FACTOR 5); DNA binding / transcription activator/ transcription factor	1.25794	1.71322	1.20857	0.00722592	4.23305e-07	0.0242704
AT5G14550	unknown protein; FUNCTIONS IN: molecular_function unknown; INVOLVED IN: biological_process unknown; EXPRESSED IN: 22 plant structures; EXPRESSED DURING: 13 growth stages; CONTAINS InterPro DOMAIN/s: Protein of unknown function DUF266, plant (InterPro:IPR004949); BEST Arabidopsis thaliana protein match is: unknown protein (TAIR:AT1G62305.1); Has 333 Blast hits to 333 proteins in 11 species: Archae…	unknown protein	1.22003	1.71063	1.02463	0.000129732	1.34935e-11	0.583547
AT3G10840	hydrolase, alpha/beta fold family protein; FUNCTIONS IN: hydrolase activity, catalytic activity; LOCATED IN: chloroplast envelope; EXPRESSED IN: 22 plant structures; EXPRESSED DURING: 13 growth stages; CONTAINS InterPro DOMAIN/s: Epoxide hydrolase-like (InterPro:IPR000639), Alpha/beta hydrolase fold-1 (InterPro:IPR000073); BEST Arabidopsis thaliana protein match is: hydrolase, alpha/beta fold fam…	hydrolase, alpha/beta fold family protein	1.61213	1.71032	0.975043	0.268779	0.215323	0.957967
AT1G05687			2.85571	1.71029	2.97016	0.175217	0.529701	0.159783
AT4G03960	tyrosine specific protein phosphatase family protein; FUNCTIONS IN: phosphatase activity, protein tyrosine phosphatase activity, phosphoprotein phosphatase activity; INVOLVED IN: dephosphorylation; LOCATED IN: cellular_component unknown; EXPRESSED IN: 22 plant structures; EXPRESSED DURING: 13 growth stages; CONTAINS InterPro DOMAIN/s: Protein-tyrosine phosphatase, active site (InterPro:IPR016130)…	tyrosine specific protein phosphatase family protein	1.4376	1.71025	1.40507	0.0670536	0.00853799	0.0877136
AT5G13205	copia-like retrotransposon family, has a 8.1e-252 P-value blast match to gb|AAO73529.1| gag-pol polyprotein (Glycine max) (SIRE1) (Ty1_Copia-family)	transposable element gene	1.49521	1.70992	1.68047	0.122508	0.0436257	0.049317
AT1G75290	oxidoreductase, acting on NADH or NADPH; FUNCTIONS IN: oxidoreductase activity, acting on NADH or NADPH; INVOLVED IN: regulation of nitrogen utilization, metabolic process; LOCATED IN: cellular_component unknown; EXPRESSED IN: male gametophyte, sepal, flower, carpel; EXPRESSED DURING: 4 anthesis, petal differentiation and expansion stage; CONTAINS InterPro DOMAIN/s: NAD(P)-binding (InterPro:IPR01…	oxidoreductase, acting on NADH or NADPH	1.44554	1.70959	1.60791	0.0663229	0.00901514	0.0199934
AT4G09760	choline kinase, putative; FUNCTIONS IN: choline kinase activity; INVOLVED IN: response to salt stress, response to osmotic stress; EXPRESSED IN: 21 plant structures; EXPRESSED DURING: 12 growth stages; CONTAINS InterPro DOMAIN/s: Choline kinase, N-terminal (InterPro:IPR007521), Choline/ethanolamine kinase (InterPro:IPR002573), Protein kinase-like (InterPro:IPR011009); BEST Arabidopsis thaliana pr…	choline kinase, putative	1.36361	1.70745	1.11979	0.000639067	6.5595e-07	0.168773
AT3G23170	unknown protein; INVOLVED IN: biological_process unknown; EXPRESSED IN: 23 plant structures; EXPRESSED DURING: 14 growth stages; BEST Arabidopsis thaliana protein match is: unknown protein (TAIR:AT4G14450.1); Has 63 Blast hits to 63 proteins in 4 species: Archae - 0; Bacteria - 0; Metazoa - 0; Fungi - 0; Plants - 63; Viruses - 0; Other Eukaryotes - 0 (source: NCBI BLink).	unknown protein	1.19194	1.70735	1.20407	0.179699	0.000220687	0.15915
AT5G58330	malate dehydrogenase (NADP), chloroplast, putative; FUNCTIONS IN: oxidoreductase activity, binding, malate dehydrogenase activity, catalytic activity, malate dehydrogenase (NADP+) activity; INVOLVED IN: malate metabolic process, carbohydrate metabolic process, metabolic process; LOCATED IN: in 6 components; EXPRESSED IN: 23 plant structures; EXPRESSED DURING: 14 growth stages; CONTAINS InterPro D…	malate dehydrogenase (NADP), chloroplast, putative	1.61963	1.70589	0.945844	1.50248e-05	3.72857e-06	0.562868
AT3G04040	unknown protein; FUNCTIONS IN: molecular_function unknown; INVOLVED IN: biological_process unknown; LOCATED IN: cellular_component unknown; BEST Arabidopsis thaliana protein match is: unknown protein (TAIR:AT5G18250.1); Has 32 Blast hits to 32 proteins in 8 species: Archae - 0; Bacteria - 0; Metazoa - 0; Fungi - 0; Plants - 32; Viruses - 0; Other Eukaryotes - 0 (source: NCBI BLink).	unknown protein	0.889876	1.70517	0.950601	0.669092	0.0396822	0.851961
AT4G28790	basic helix-loop-helix (bHLH) family protein; FUNCTIONS IN: transcription factor activity; INVOLVED IN: regulation of transcription; LOCATED IN: nucleus; CONTAINS InterPro DOMAIN/s: Basic helix-loop-helix dimerisation region bHLH (InterPro:IPR001092), Helix-loop-helix DNA-binding (InterPro:IPR011598); BEST Arabidopsis thaliana protein match is: transcription regulator (TAIR:AT4G28811.1); Has 1837…	basic helix-loop-helix (bHLH) family protein	1.1748	1.70516	1.01438	0.214619	0.000525748	0.912319
AT1G15125	S-adenosylmethionine-dependent methyltransferase/ methyltransferase; FUNCTIONS IN: S-adenosylmethionine-dependent methyltransferase activity, methyltransferase activity; INVOLVED IN: biological_process unknown; LOCATED IN: cellular_component unknown; CONTAINS InterPro DOMAIN/s: SAM dependent carboxyl methyltransferase (InterPro:IPR005299); BEST Arabidopsis thaliana protein match is: S-adenosyl-L-…	S-adenosylmethionine-dependent methyltransferase/ methyltransferase	1.37296	1.70424	1.51627	0.447288	0.194422	0.316851
AT1G04587			1.01322	1.70285	1.23314	0.975527	0.185523	0.618645
AT4G28490	HAESA (HAE); FUNCTIONS IN: protein serine/threonine kinase activity, protein kinase activity, kinase activity, ATP binding; INVOLVED IN: protein amino acid autophosphorylation, transmembrane receptor protein tyrosine kinase signaling pathway, protein amino acid phosphorylation; EXPRESSED IN: 22 plant structures; EXPRESSED DURING: 13 growth stages; CONTAINS InterPro DOMAIN/s: Protein kinase, ATP b…	HAE (HAESA); ATP binding / kinase/ protein kinase/ protein serine/threonine kinase	1.35255	1.70025	1.24237	0.111201	0.00674084	0.255825
AT2G29010	pseudogene, receptor protein kinase, contains a protein kinase domain (PS50011); contains a S-locus glycoprotein family domain (PF00954); contains LRR Leucine Rich Repeat domains; blastp match of 42% identity and 3.1e-185 P-value to GP|9837280|gb|AAG00510.1||AF285172 leaf senescence-associated receptor-like protein kinase {Phaseolus vulgaris}		0.985403	1.70016	0.792098	0.862075	1.73206e-06	0.0142355
AT3G46230	ATHSP17.4; INVOLVED IN: response to heat; LOCATED IN: cellular_component unknown; EXPRESSED IN: 15 plant structures; EXPRESSED DURING: M germinated pollen stage, 4 anthesis, LP.04 four leaves visible, C globular stage, petal differentiation and expansion stage; CONTAINS InterPro DOMAIN/s: Heat shock protein Hsp20 (InterPro:IPR002068), HSP20-like chaperone (InterPro:IPR008978); BEST Arabidopsis th…	ATHSP17.4	1.05164	1.69975	0.734692	0.925002	0.284598	0.596754
AT2G45560	CYP76C1; FUNCTIONS IN: electron carrier activity, monooxygenase activity, iron ion binding, heme binding; LOCATED IN: endomembrane system; EXPRESSED IN: 17 plant structures; EXPRESSED DURING: 10 growth stages; CONTAINS InterPro DOMAIN/s: Cytochrome P450 (InterPro:IPR001128), Cytochrome P450, conserved site (InterPro:IPR017972), Cytochrome P450, E-class, group I (InterPro:IPR002401), Cytochrome P4…	CYP76C1; electron carrier/ heme binding / iron ion binding / monooxygenase	1.29811	1.69861	1.40204	0.24113	0.0199241	0.131807
AT2G14920	SULFOTRANSFERASE 4A (ST4A); FUNCTIONS IN: sulfotransferase activity, brassinosteroid sulfotransferase activity; INVOLVED IN: response to cytokinin stimulus, brassinosteroid metabolic process; LOCATED IN: cellular_component unknown; EXPRESSED IN: root; CONTAINS InterPro DOMAIN/s: Sulfotransferase (InterPro:IPR000863); BEST Arabidopsis thaliana protein match is: ST4C (SULFOTRANSFERASE 4C); brassino…	ST4A (SULFOTRANSFERASE 4A); brassinosteroid sulfotransferase/ sulfotransferase	1.4672	1.69834	1.36345	0.00696397	0.0004063	0.0273234
AT3G55720	unknown protein; FUNCTIONS IN: molecular_function unknown; INVOLVED IN: biological_process unknown; LOCATED IN: cellular_component unknown; CONTAINS InterPro DOMAIN/s: Protein of unknown function DUF620 (InterPro:IPR006873); BEST Arabidopsis thaliana protein match is: unknown protein (TAIR:AT5G05840.1); Has 107 Blast hits to 105 proteins in 12 species: Archae - 0; Bacteria - 0; Metazoa - 0; Fungi…	unknown protein	1.39988	1.69806	1.0115	0.000319468	7.6957e-07	0.891711
AT1G06173			1.9253	1.69686	1.20127	0.176705	0.287651	0.726268
AT2G28400	unknown protein; FUNCTIONS IN: molecular_function unknown; INVOLVED IN: biological_process unknown; EXPRESSED IN: 20 plant structures; EXPRESSED DURING: 13 growth stages; CONTAINS InterPro DOMAIN/s: Protein of unknown function DUF584 (InterPro:IPR007608); BEST Arabidopsis thaliana protein match is: unknown protein (TAIR:AT5G60680.1); Has 187 Blast hits to 187 proteins in 13 species: Archae - 0; B…	unknown protein	1.30045	1.69659	1.29972	0.00348942	8.69742e-07	0.00372704
AT2G44080	ARGOS-LIKE (ARL); FUNCTIONS IN: molecular_function unknown; INVOLVED IN: brassinosteroid mediated signaling, organ growth, response to brassinosteroid stimulus, cell growth; LOCATED IN: intracellular; EXPRESSED IN: 24 plant structures; EXPRESSED DURING: 14 growth stages; BEST Arabidopsis thaliana protein match is: ARGOS (AUXIN-REGULATED GENE INVOLVED IN ORGAN SIZE) (TAIR:AT3G59900.1); Has 67 Blas…	ARL (ARGOS-LIKE)	1.48256	1.69426	1.45582	0.00436679	0.000298479	0.00659223
AT5G58580	ARABIDOPSIS TO&#769;XICOS EN LEVADURA (ATL63); FUNCTIONS IN: protein binding, zinc ion binding; CONTAINS InterPro DOMAIN/s: Zinc finger, RING-type, conserved site (InterPro:IPR017907), Zinc finger, RING-type (InterPro:IPR001841), Zinc finger, RING/FYVE/PHD-type (InterPro:IPR013083); BEST Arabidopsis thaliana protein match is: MEE16 (maternal effect embryo arrest 16); protein binding / zinc ion bi…	ATL63 (ARABIDOPSIS TO&#769;XICOS EN LEVADURA); protein binding / zinc ion binding	1.25121	1.69359	1.43059	0.219663	0.00540421	0.0529231
AT1G09180	ARABIDOPSIS THALIANA SECRETION-ASSOCIATED RAS SUPER FAMILY 1 (ATSARA1A); FUNCTIONS IN: GTP binding; INVOLVED IN: intracellular protein transport; LOCATED IN: chloroplast; EXPRESSED IN: 15 plant structures; EXPRESSED DURING: 8 growth stages; CONTAINS InterPro DOMAIN/s: Small GTP-binding protein (InterPro:IPR005225), GTP-binding protein SAR1 (InterPro:IPR006687), ARF/SAR superfamily (InterPro:IPR00…	ATSARA1A (ARABIDOPSIS THALIANA SECRETION-ASSOCIATED RAS SUPER FAMILY 1); GTP binding	2.18082	1.69358	1.53662	0.151979	0.355492	0.457617
AT5G55050	GDSL-motif lipase/hydrolase family protein; FUNCTIONS IN: hydrolase activity, acting on ester bonds, lipase activity, carboxylesterase activity; INVOLVED IN: lipid metabolic process; LOCATED IN: endomembrane system; EXPRESSED IN: 17 plant structures; EXPRESSED DURING: 10 growth stages; CONTAINS InterPro DOMAIN/s: Lipase, GDSL, active site (InterPro:IPR008265), Lipase, GDSL (InterPro:IPR001087); B…	GDSL-motif lipase/hydrolase family protein	1.64282	1.69338	1.30103	5.58294e-10	1.92848e-10	1.88737e-05
AT1G15330	CBS domain-containing protein; FUNCTIONS IN: molecular_function unknown; INVOLVED IN: biological_process unknown; LOCATED IN: cellular_component unknown; EXPRESSED IN: 21 plant structures; EXPRESSED DURING: 14 growth stages; CONTAINS InterPro DOMAIN/s: Cystathionine beta-synthase, core (InterPro:IPR000644); BEST Arabidopsis thaliana protein match is: CBS domain-containing protein (TAIR:AT1G80090.…	CBS domain-containing protein	0.424632	1.69258	0.613806	0.0273765	0.0769199	0.164374
AT1G06537			1.09663	1.69244	1.24588	0.856613	0.273051	0.662145
AT5G57400	unknown protein; FUNCTIONS IN: molecular_function unknown; INVOLVED IN: biological_process unknown; LOCATED IN: cellular_component unknown; Has 1 Blast hits to 1 proteins in 1 species: Archae - 0; Bacteria - 0; Metazoa - 0; Fungi - 0; Plants - 1; Viruses - 0; Other Eukaryotes - 0 (source: NCBI BLink).	unknown protein	0.986126	1.6919	1.17143	0.919089	0.000422091	0.248062
AT3G02480	ABA-responsive protein-related; FUNCTIONS IN: molecular_function unknown; INVOLVED IN: response to water deprivation; LOCATED IN: cellular_component unknown; EXPRESSED IN: 11 plant structures; EXPRESSED DURING: L mature pollen stage, M germinated pollen stage, 4 anthesis, LP.04 four leaves visible, petal differentiation and expansion stage; BEST Arabidopsis thaliana protein match is: unknown prot…	ABA-responsive protein-related	1.4895	1.68931	1.23216	0.210953	0.0996128	0.523446
AT3G25855	unknown protein; LOCATED IN: cellular_component unknown; EXPRESSED IN: 8 plant structures; EXPRESSED DURING: 4 anthesis, petal differentiation and expansion stage, LP.12 twelve leaves visible; Has 46 Blast hits to 46 proteins in 7 species: Archae - 0; Bacteria - 0; Metazoa - 0; Fungi - 0; Plants - 46; Viruses - 0; Other Eukaryotes - 0 (source: NCBI BLink).	unknown protein	1.60083	1.6888	0.891693	0.0314274	0.0179313	0.618444
AT1G78470	FUNCTIONS IN: molecular_function unknown; INVOLVED IN: biological_process unknown; LOCATED IN: cellular_component unknown; BEST Arabidopsis thaliana protein match is: F-box family protein (TAIR:AT1G67390.1); Has 18 Blast hits to 18 proteins in 1 species: Archae - 0; Bacteria - 0; Metazoa - 0; Fungi - 0; Plants - 18; Viruses - 0; Other Eukaryotes - 0 (source: NCBI BLink).		0.68966	1.68826	1.26036	0.612106	0.399285	0.72131
AT4G13195	CLAVATA3/ESR-RELATED 44 (CLE44); FUNCTIONS IN: molecular_function unknown; INVOLVED IN: phloem or xylem histogenesis; EXPRESSED IN: 23 plant structures; EXPRESSED DURING: 13 growth stages; BEST Arabidopsis thaliana protein match is: CLE41 (CLAVATA3/ESR-RELATED 41); protein binding / receptor binding (TAIR:AT3G24770.1); Has 9 Blast hits to 9 proteins in 2 species: Archae - 0; Bacteria - 0; Metazoa…	CLE44 (CLAVATA3/ESR-RELATED 44)	1.14247	1.68733	1.69619	0.760651	0.209024	0.204912
AT5G49350	unknown protein; FUNCTIONS IN: molecular_function unknown; INVOLVED IN: biological_process unknown; LOCATED IN: endomembrane system; EXPRESSED IN: hypocotyl, root; BEST Arabidopsis thaliana protein match is: unknown protein (TAIR:AT1G56320.1); Has 209544 Blast hits to 42664 proteins in 1916 species: Archae - 429; Bacteria - 59801; Metazoa - 72679; Fungi - 13723; Plants - 18040; Viruses - 2983; Ot…	unknown protein	1.64073	1.68696	1.57474	0.0801068	0.0680663	0.104806
AT2G21430	cysteine proteinase A494, putative / thiol protease, putative; FUNCTIONS IN: cysteine-type endopeptidase activity, cysteine-type peptidase activity; INVOLVED IN: proteolysis; LOCATED IN: endomembrane system; EXPRESSED IN: 17 plant structures; EXPRESSED DURING: 9 growth stages; CONTAINS InterPro DOMAIN/s: Peptidase C1A, papain (InterPro:IPR013128), Proteinase inhibitor I29, cathepsin propeptide (I…	cysteine proteinase A494, putative / thiol protease, putative	1.56631	1.68656	1.47692	0.0179746	0.00678295	0.039546
AT5G59490	haloacid dehalogenase-like hydrolase family protein; FUNCTIONS IN: hydrolase activity, catalytic activity; INVOLVED IN: metabolic process; LOCATED IN: cellular_component unknown; EXPRESSED IN: 9 plant structures; EXPRESSED DURING: L mature pollen stage, M germinated pollen stage, 4 anthesis, petal differentiation and expansion stage; CONTAINS InterPro DOMAIN/s: Haloacid dehalogenase-like hydrolas…	haloacid dehalogenase-like hydrolase family protein	1.78626	1.68558	1.82364	1.70547e-08	1.19864e-07	9.66077e-09
AT5G57780	EXPRESSED IN: 18 plant structures; EXPRESSED DURING: 12 growth stages; BEST Arabidopsis thaliana protein match is: transcription factor (TAIR:AT4G30410.2); Has 70 Blast hits to 70 proteins in 6 species: Archae - 0; Bacteria - 0; Metazoa - 0; Fungi - 0; Plants - 70; Viruses - 0; Other Eukaryotes - 0 (source: NCBI BLink).		1.68338	1.68555	1.94479	0.00432733	0.00443882	0.000464462
AT1G17255		other RNA	1.41451	1.68451	0.605781	0.189015	0.0567499	0.108883
AT4G06835			1.27489	1.68434	0.549972	0.672079	0.343325	0.391111
AT2G24800	peroxidase, putative; FUNCTIONS IN: electron carrier activity, peroxidase activity, heme binding; INVOLVED IN: response to oxidative stress; LOCATED IN: endomembrane system; EXPRESSED IN: sperm cell, leaf whorl, sepal, flower; EXPRESSED DURING: petal differentiation and expansion stage; CONTAINS InterPro DOMAIN/s: Haem peroxidase (InterPro:IPR010255), Plant peroxidase (InterPro:IPR000823), Haem p…	peroxidase, putative	0.655887	1.68389	1.11392	0.398114	0.21549	0.809923
AT2G18370	protease inhibitor/seed storage/lipid transfer protein (LTP) family protein; FUNCTIONS IN: lipid binding; INVOLVED IN: lipid transport; LOCATED IN: endomembrane system; EXPRESSED IN: embryo, leaf whorl, male gametophyte, hypocotyl, root; EXPRESSED DURING: C globular stage; CONTAINS InterPro DOMAIN/s: Bifunctional inhibitor/plant lipid transfer protein/seed storage (InterPro:IPR016140), Plant lipi…	protease inhibitor/seed storage/lipid transfer protein (LTP) family protein	1.74637	1.68358	1.83731	0.140479	0.167099	0.112621
AT2G36870	xyloglucan:xyloglucosyl transferase, putative / xyloglucan endotransglycosylase, putative / endo-xyloglucan transferase, putative; FUNCTIONS IN: hydrolase activity, acting on glycosyl bonds, hydrolase activity, hydrolyzing O-glycosyl compounds, xyloglucan:xyloglucosyl transferase activity; INVOLVED IN: carbohydrate metabolic process, cellular glucan metabolic process; LOCATED IN: endomembrane sys…	xyloglucan:xyloglucosyl transferase, putative / xyloglucan endotransglycosylase, putative / endo-xyloglucan transferase, putative	2.0908	1.68266	1.37943	0.000242938	0.0069733	0.0881319
AT3G47420	glycerol-3-phosphate transporter, putative / glycerol 3-phosphate permease, putative; FUNCTIONS IN: sugar:hydrogen symporter activity; INVOLVED IN: carbohydrate transport; EXPRESSED IN: 22 plant structures; EXPRESSED DURING: 13 growth stages; CONTAINS InterPro DOMAIN/s: Major facilitator superfamily MFS-1 (InterPro:IPR011701), Major facilitator superfamily, general substrate transporter (InterPro…	glycerol-3-phosphate transporter, putative / glycerol 3-phosphate permease, putative	1.88449	1.68216	1.75828	1.70756e-08	5.67013e-07	1.44015e-07
AT1G47130			1.21975	1.68178	2.4495	0.658971	0.230071	0.0320619
AT3G03702		other RNA	0.744039	1.68034	1.4386	0.469984	0.150014	0.321941
AT3G49330	invertase/pectin methylesterase inhibitor family protein; FUNCTIONS IN: enzyme inhibitor activity, pectinesterase inhibitor activity, pectinesterase activity; INVOLVED IN: biological_process unknown; LOCATED IN: endomembrane system; CONTAINS InterPro DOMAIN/s: Pectinesterase inhibitor (InterPro:IPR006501); BEST Arabidopsis thaliana protein match is: invertase/pectin methylesterase inhibitor famil…	invertase/pectin methylesterase inhibitor family protein	1.1653	1.67927	1.5917	0.0632625	1.33082e-06	6.18531e-06
AT5G60770	ATNRT2.4; FUNCTIONS IN: nitrate transmembrane transporter activity; CONTAINS InterPro DOMAIN/s: Major facilitator superfamily MFS-1 (InterPro:IPR011701), Major facilitator superfamily, general substrate transporter (InterPro:IPR016196); BEST Arabidopsis thaliana protein match is: ATNRT2:1 (NITRATE TRANSPORTER 2:1); nitrate transmembrane transporter (TAIR:AT1G08090.1); Has 3067 Blast hits to 2963 …	ATNRT2.4; nitrate transmembrane transporter	6.66837	1.67847	7.0444	3.24414e-06	0.208704	2.05806e-06
AT3G16120	dynein light chain, putative; FUNCTIONS IN: microtubule motor activity; INVOLVED IN: microtubule-based process; LOCATED IN: microtubule associated complex; EXPRESSED IN: 12 plant structures; EXPRESSED DURING: 6 growth stages; CONTAINS InterPro DOMAIN/s: Dynein light chain, type 1 and 2 (InterPro:IPR001372); BEST Arabidopsis thaliana protein match is: ROPGEF11 (RHO GUANYL-NUCLEOTIDE EXCHANGE FACTO…	dynein light chain, putative	1.27728	1.6784	1.11364	0.678246	0.360771	0.861039
AT2G43050	ATPMEPCRD; FUNCTIONS IN: enzyme inhibitor activity, pectinesterase activity; INVOLVED IN: cell wall modification; LOCATED IN: cell wall, plant-type cell wall; EXPRESSED IN: 9 plant structures; EXPRESSED DURING: 4 anthesis, petal differentiation and expansion stage; CONTAINS InterPro DOMAIN/s: Pectinesterase, active site (InterPro:IPR018040), Pectin lyase fold/virulence factor (InterPro:IPR011050)…	ATPMEPCRD; enzyme inhibitor/ pectinesterase	1.54794	1.6779	1.19283	4.47425e-08	2.30499e-09	0.00411921
AT2G44480	BETA GLUCOSIDASE 17 (BGLU17); FUNCTIONS IN: cation binding, hydrolase activity, hydrolyzing O-glycosyl compounds, catalytic activity; INVOLVED IN: carbohydrate metabolic process; LOCATED IN: endomembrane system; EXPRESSED IN: stem, male gametophyte, sepal, hypocotyl, root; EXPRESSED DURING: 4 anthesis; CONTAINS InterPro DOMAIN/s: Glycoside hydrolase, family 1 (InterPro:IPR001360), Glycoside hydro…	BGLU17 (BETA GLUCOSIDASE 17); catalytic/ cation binding / hydrolase, hydrolyzing O-glycosyl compounds	1.17645	1.6779	1.17939	0.256316	0.00150403	0.252545
AT5G35110	unknown protein; FUNCTIONS IN: molecular_function unknown; INVOLVED IN: biological_process unknown; LOCATED IN: cellular_component unknown; BEST Arabidopsis thaliana protein match is: unknown protein (TAIR:AT2G46490.1); Has 8 Blast hits to 8 proteins in 2 species: Archae - 0; Bacteria - 0; Metazoa - 0; Fungi - 0; Plants - 8; Viruses - 0; Other Eukaryotes - 0 (source: NCBI BLink).	unknown protein	1.38901	1.67788	1.48019	0.0205596	0.000591476	0.00680367
AT1G09950	transcription factor-related; FUNCTIONS IN: molecular_function unknown; INVOLVED IN: biological_process unknown; LOCATED IN: endomembrane system; EXPRESSED IN: leaf apex, flower, root, leaf; EXPRESSED DURING: petal differentiation and expansion stage; BEST Arabidopsis thaliana protein match is: ZW2 (TAIR:AT1G58330.1); Has 330 Blast hits to 329 proteins in 24 species: Archae - 0; Bacteria - 0; Met…	transcription factor-related	0.981832	1.67777	1.23406	0.963266	0.164322	0.58726
AT2G35770	serine carboxypeptidase-like 28 (scpl28); FUNCTIONS IN: serine-type carboxypeptidase activity; INVOLVED IN: proteolysis; LOCATED IN: endomembrane system; EXPRESSED IN: hypocotyl, root; CONTAINS InterPro DOMAIN/s: Peptidase S10, serine carboxypeptidase (InterPro:IPR001563), Peptidase S10, serine carboxypeptidase, active site (InterPro:IPR018202); BEST Arabidopsis thaliana protein match is: SCPL27 …	scpl28 (serine carboxypeptidase-like 28); serine-type carboxypeptidase	1.44075	1.67712	1.78425	0.00587002	0.000779835	0.000374432
AT2G27550	ARABIDOPSIS THALIANA CENTRORADIALIS (ATC); FUNCTIONS IN: phosphatidylethanolamine binding; INVOLVED IN: biological_process unknown; LOCATED IN: cellular_component unknown; EXPRESSED IN: hypocotyl, root; CONTAINS InterPro DOMAIN/s: Phosphatidylethanolamine-binding, conserved site (InterPro:IPR001858), Phosphatidylethanolamine-binding protein PEBP (InterPro:IPR008914); BEST Arabidopsis thaliana pro…	ATC (ARABIDOPSIS THALIANA CENTRORADIALIS); phosphatidylethanolamine binding	1.68989	1.67706	1.57158	1.05254e-08	1.48818e-08	1.51485e-07
AT4G29110	unknown protein; FUNCTIONS IN: molecular_function unknown; INVOLVED IN: response to chitin; LOCATED IN: vacuole; Has 63 Blast hits to 63 proteins in 12 species: Archae - 0; Bacteria - 0; Metazoa - 0; Fungi - 0; Plants - 63; Viruses - 0; Other Eukaryotes - 0 (source: NCBI BLink).	unknown protein	1.45444	1.67563	1.1437	0.00331719	0.000141692	0.270839
AT3G13275	unknown protein; FUNCTIONS IN: molecular_function unknown; INVOLVED IN: biological_process unknown; LOCATED IN: endomembrane system; Has 13 Blast hits to 13 proteins in 7 species: Archae - 0; Bacteria - 0; Metazoa - 0; Fungi - 0; Plants - 13; Viruses - 0; Other Eukaryotes - 0 (source: NCBI BLink).	unknown protein	1.45834	1.67535	1.17043	0.0097805	0.0007429	0.269271
AT2G37460	nodulin MtN21 family protein; LOCATED IN: membrane; EXPRESSED IN: 23 plant structures; EXPRESSED DURING: 13 growth stages; CONTAINS InterPro DOMAIN/s: Protein of unknown function DUF6, transmembrane (InterPro:IPR000620); BEST Arabidopsis thaliana protein match is: nodulin MtN21 family protein (TAIR:AT2G37450.2); Has 1760 Blast hits to 1747 proteins in 387 species: Archae - 25; Bacteria - 750; Met…	nodulin MtN21 family protein	1.76045	1.67443	1.35178	1.08989e-08	6.15425e-08	0.0001496
AT3G04310	unknown protein; FUNCTIONS IN: molecular_function unknown; INVOLVED IN: biological_process unknown; LOCATED IN: cellular_component unknown; EXPRESSED IN: 21 plant structures; EXPRESSED DURING: 11 growth stages; BEST Arabidopsis thaliana protein match is: unknown protein (TAIR:AT2G33250.1); Has 19 Blast hits to 19 proteins in 5 species: Archae - 0; Bacteria - 0; Metazoa - 0; Fungi - 0; Plants - 19…	unknown protein	1.37238	1.67441	1.35944	0.0619473	0.00347815	0.0718339
AT1G03340	unknown protein; FUNCTIONS IN: molecular_function unknown; INVOLVED IN: biological_process unknown; BEST Arabidopsis thaliana protein match is: unknown protein (TAIR:AT4G02920.1); Has 23 Blast hits to 22 proteins in 8 species: Archae - 0; Bacteria - 1; Metazoa - 0; Fungi - 0; Plants - 22; Viruses - 0; Other Eukaryotes - 0 (source: NCBI BLink).	unknown protein	1.36561	1.67348	1.71241	0.14532	0.0180127	0.0137358
AT2G32765	SMALL UBIQUITINRELATED MODIFIER 5 (SUMO5); FUNCTIONS IN: protein tag; INVOLVED IN: protein modification process; LOCATED IN: chloroplast; EXPRESSED IN: 18 plant structures; EXPRESSED DURING: 13 growth stages; CONTAINS InterPro DOMAIN/s: Ubiquitin (InterPro:IPR000626); BEST Arabidopsis thaliana protein match is: SUMO2 (SMALL UBIQUITIN-LIKE MODIFIER 2); protein binding / protein tag (TAIR:AT5G55160…	SUMO5 (SMALL UBIQUITINRELATED MODIFIER 5); protein tag	1.68712	1.673	0.982947	0.123507	0.132584	0.962816
AT1G24600	unknown protein; FUNCTIONS IN: molecular_function unknown; INVOLVED IN: biological_process unknown; LOCATED IN: cellular_component unknown; EXPRESSED IN: 10 plant structures; EXPRESSED DURING: 4 anthesis, petal differentiation and expansion stage; BEST Arabidopsis thaliana protein match is: unknown protein (TAIR:AT1G67920.1); Has 7 Blast hits to 7 proteins in 1 species: Archae - 0; Bacteria - 0; …	unknown protein	1.47102	1.67209	1.30424	0.0529308	0.0114117	0.183967
AT4G13840	transferase family protein; FUNCTIONS IN: transferase activity, transferring acyl groups other than amino-acyl groups, transferase activity; INVOLVED IN: biological_process unknown; EXPRESSED IN: 13 plant structures; EXPRESSED DURING: 8 growth stages; CONTAINS InterPro DOMAIN/s: Transferase (InterPro:IPR003480); BEST Arabidopsis thaliana protein match is: transferase family protein (TAIR:AT3G2384…	transferase family protein	1.45025	1.67183	1.13666	0.021356	0.00216447	0.422028
AT1G78990	transferase family protein; FUNCTIONS IN: transferase activity, transferring acyl groups other than amino-acyl groups, transferase activity; INVOLVED IN: biological_process unknown; LOCATED IN: cellular_component unknown; EXPRESSED IN: root; CONTAINS InterPro DOMAIN/s: Transferase (InterPro:IPR003480); BEST Arabidopsis thaliana protein match is: transferase family protein (TAIR:AT1G32910.1); Has …	transferase family protein	1.52753	1.67148	1.24893	0.128074	0.07464	0.400045
AT5G54400	methyltransferase; FUNCTIONS IN: methyltransferase activity; INVOLVED IN: metabolic process; LOCATED IN: plasma membrane; EXPRESSED IN: 18 plant structures; EXPRESSED DURING: 6 growth stages; CONTAINS InterPro DOMAIN/s: Methyltransferase type 11 (InterPro:IPR013216); BEST Arabidopsis thaliana protein match is: methyltransferase (TAIR:AT3G15530.2); Has 1855 Blast hits to 1855 proteins in 633 speci…	methyltransferase	1.70745	1.67095	1.51996	0.164964	0.187622	0.287501
AT1G55207			1.30046	1.67093	1.27663	0.472306	0.15138	0.510938
AT2G34990	zinc finger (C3HC4-type RING finger) family protein; FUNCTIONS IN: protein binding, zinc ion binding; LOCATED IN: endomembrane system; CONTAINS InterPro DOMAIN/s: Zinc finger, RING-type, conserved site (InterPro:IPR017907), Zinc finger, RING-type (InterPro:IPR001841), Zinc finger, RING/FYVE/PHD-type (InterPro:IPR013083); BEST Arabidopsis thaliana protein match is: zinc finger (C3HC4-type RING fin…	zinc finger (C3HC4-type RING finger) family protein	2.00774	1.67088	1.26383	0.141062	0.293339	0.647236
AT2G47920	kinase interacting family protein; FUNCTIONS IN: molecular_function unknown; INVOLVED IN: biological_process unknown; LOCATED IN: cellular_component unknown; CONTAINS InterPro DOMAIN/s: KIP1-like (InterPro:IPR011684); BEST Arabidopsis thaliana protein match is: kinase interacting family protein (TAIR:AT1G03470.2); Has 168 Blast hits to 168 proteins in 24 species: Archae - 2; Bacteria - 4; Metazoa…	kinase interacting family protein	1.68432	1.66969	0.966418	0.0895421	0.0981329	0.918264
AT1G76620	unknown protein; FUNCTIONS IN: molecular_function unknown; INVOLVED IN: biological_process unknown; LOCATED IN: chloroplast; EXPRESSED IN: 22 plant structures; EXPRESSED DURING: 13 growth stages; CONTAINS InterPro DOMAIN/s: Protein of unknown function DUF547 (InterPro:IPR006869); BEST Arabidopsis thaliana protein match is: unknown protein (TAIR:AT1G21060.1); Has 701 Blast hits to 500 proteins in …	unknown protein	1.92487	1.66945	1.15711	0.000395663	0.00439683	0.402827
AT2G16245		other RNA	1.84486	1.66938	1.7576	0.203701	0.297193	0.247362
ATMG01190			0.851541	1.66907	1.27189	0.669446	0.136662	0.496397
AT2G47180	Arabidopsis thaliana galactinol synthase 1 (AtGolS1); FUNCTIONS IN: transferase activity, transferring hexosyl groups, transferase activity, transferring glycosyl groups; INVOLVED IN: response to high light intensity, response to hydrogen peroxide, carbohydrate biosynthetic process, response to heat; LOCATED IN: cellular_component unknown; EXPRESSED IN: 19 plant structures; EXPRESSED DURING: 11 g…	AtGolS1 (Arabidopsis thaliana galactinol synthase 1); transferase, transferring glycosyl groups / transferase, transferring hexosyl groups	1.51801	1.66894	1.25527	0.0353028	0.0112511	0.251123
AT5G01190	laccase 10 (LAC10); FUNCTIONS IN: laccase activity; INVOLVED IN: oxidation reduction, lignin catabolic process; LOCATED IN: endomembrane system, apoplast; EXPRESSED IN: 9 plant structures; EXPRESSED DURING: petal differentiation and expansion stage; CONTAINS InterPro DOMAIN/s: Multicopper oxidase, type 3 (InterPro:IPR011707), Laccase (InterPro:IPR017761), Multicopper oxidase, type 2 (InterPro:IPR…	LAC10 (laccase 10); laccase	1.63834	1.66859	1.34888	3.93291e-05	2.6432e-05	0.00655578
AT3G15990	SULFATE TRANSPORTER 3;4 (SULTR3;4); FUNCTIONS IN: sulfate transmembrane transporter activity; INVOLVED IN: sulfate transport, transport; LOCATED IN: integral to membrane, membrane; EXPRESSED IN: 10 plant structures; EXPRESSED DURING: 4 anthesis, C globular stage, petal differentiation and expansion stage, D bilateral stage, E expanded cotyledon stage; CONTAINS InterPro DOMAIN/s: Sulphate transpor…	SULTR3;4 (SULFATE TRANSPORTER 3;4); sulfate transmembrane transporter	1.62061	1.66822	1.77363	0.000205098	0.000110416	2.53139e-05
AT1G59124	disease resistance protein (CC-NBS-LRR class), putative / PRM1 homolog, putative; FUNCTIONS IN: protein binding, ATP binding; INVOLVED IN: defense response, apoptosis; LOCATED IN: cellular_component unknown; CONTAINS InterPro DOMAIN/s: NB-ARC (InterPro:IPR002182), Leucine-rich repeat (InterPro:IPR001611); BEST Arabidopsis thaliana protein match is: disease resistance protein (CC-NBS-LRR class), p…	disease resistance protein (CC-NBS-LRR class), putative / PRM1 homolog, putative	1.28374	1.66732	1.48183	0.572242	0.232813	0.367775
AT1G58807	disease resistance protein (CC-NBS-LRR class), putative / PRM1 homolog, putative; FUNCTIONS IN: protein binding, ATP binding; INVOLVED IN: defense response, apoptosis; LOCATED IN: cellular_component unknown; EXPRESSED IN: cultured cell; CONTAINS InterPro DOMAIN/s: NB-ARC (InterPro:IPR002182), Leucine-rich repeat (InterPro:IPR001611); BEST Arabidopsis thaliana protein match is: disease resistance …	disease resistance protein (CC-NBS-LRR class), putative / PRM1 homolog, putative	1.28374	1.66732	1.48183	0.572242	0.232813	0.367775
AT3G47100	unknown protein; FUNCTIONS IN: molecular_function unknown; INVOLVED IN: biological_process unknown; Has 1 Blast hits to 1 proteins in 1 species: Archae - 0; Bacteria - 0; Metazoa - 0; Fungi - 0; Plants - 1; Viruses - 0; Other Eukaryotes - 0 (source: NCBI BLink).	unknown protein	2.06703	1.66697	1.83102	0.17884	0.361423	0.273448
AT4G10843			1.79931	1.66662	1.51946	0.0495064	0.0914014	0.168086
AT3G53510	ABC transporter family protein; FUNCTIONS IN: ATPase activity, coupled to transmembrane movement of substances; INVOLVED IN: transport; LOCATED IN: membrane; EXPRESSED IN: 8 plant structures; EXPRESSED DURING: 4 anthesis, C globular stage, petal differentiation and expansion stage; CONTAINS InterPro DOMAIN/s: ATPase, AAA+ type, core (InterPro:IPR003593), ABC transporter-like (InterPro:IPR003439),…	ABC transporter family protein	1.56293	1.66597	1.63739	0.0517594	0.0317998	0.0365567
AT5G64905	Elicitor peptide 3 precursor (PROPEP3); FUNCTIONS IN: molecular_function unknown; INVOLVED IN: defense response, response to salicylic acid stimulus; LOCATED IN: cellular_component unknown; EXPRESSED IN: inflorescence meristem, root, pollen tube; Has 9 Blast hits to 9 proteins in 2 species: Archae - 0; Bacteria - 0; Metazoa - 1; Fungi - 0; Plants - 8; Viruses - 0; Other Eukaryotes - 0 (source: NC…	PROPEP3 (Elicitor peptide 3 precursor)	1.10745	1.66545	0.854798	0.568576	0.00605797	0.40658
AT4G05785			1.73453	1.66514	2.12047	0.407207	0.452893	0.244205
AT5G16570	GLN1;4; FUNCTIONS IN: glutamate-ammonia ligase activity; INVOLVED IN: nitrate assimilation; LOCATED IN: cytosol; EXPRESSED IN: 15 plant structures; EXPRESSED DURING: 10 growth stages; CONTAINS InterPro DOMAIN/s: Glutamine synthetase, catalytic region (InterPro:IPR008146), Glutamine synthetase, beta-Grasp (InterPro:IPR008147), Glutamine synthetase/guanido kinase, catalytic region (InterPro:IPR0147…	GLN1;4; glutamate-ammonia ligase	1.02308	1.66436	1.19168	0.838708	7.04348e-05	0.122325
AT3G14370	WAG2; FUNCTIONS IN: protein serine/threonine kinase activity, kinase activity; INVOLVED IN: gravitropism, cotyledon development, root development, auxin polar transport; LOCATED IN: cellular_component unknown; EXPRESSED IN: 15 plant structures; EXPRESSED DURING: 4 anthesis, C globular stage, petal differentiation and expansion stage, embryo development stages, D bilateral stage; CONTAINS InterPro…	WAG2; kinase/ protein serine/threonine kinase	1.29125	1.66435	1.16851	0.0250258	7.65285e-05	0.163722
AT4G23680	major latex protein-related / MLP-related; FUNCTIONS IN: molecular_function unknown; INVOLVED IN: response to biotic stimulus, defense response; LOCATED IN: cellular_component unknown; EXPRESSED IN: 19 plant structures; EXPRESSED DURING: 9 growth stages; CONTAINS InterPro DOMAIN/s: Bet v I allergen (InterPro:IPR000916); BEST Arabidopsis thaliana protein match is: major latex protein-related / MLP…	major latex protein-related / MLP-related	1.8864	1.66403	2.11315	0.133556	0.221716	0.0840139
AT5G07415			1.29143	1.66345	0.705727	0.359536	0.0694464	0.270355
AT5G38310	unknown protein; FUNCTIONS IN: molecular_function unknown; INVOLVED IN: biological_process unknown; EXPRESSED IN: 22 plant structures; EXPRESSED DURING: 14 growth stages; Has 9 Blast hits to 9 proteins in 4 species: Archae - 0; Bacteria - 0; Metazoa - 6; Fungi - 0; Plants - 3; Viruses - 0; Other Eukaryotes - 0 (source: NCBI BLink).	unknown protein	0.842111	1.66314	0.912791	0.679191	0.179067	0.825258
AT1G05370	FUNCTIONS IN: molecular_function unknown; INVOLVED IN: biological_process unknown; LOCATED IN: cellular_component unknown; EXPRESSED IN: shoot apex, hypocotyl, flower, seed; EXPRESSED DURING: petal differentiation and expansion stage, E expanded cotyledon stage; CONTAINS InterPro DOMAIN/s: Cellular retinaldehyde-binding/triple function, C-terminal (InterPro:IPR001251), Phosphatidylinositol transf…		1.66206	1.66308	1.43895	0.100227	0.101578	0.245835
AT4G01060	CAPRICE-LIKE MYB3 (CPL3); FUNCTIONS IN: transcription factor activity, DNA binding; INVOLVED IN: in 8 processes; EXPRESSED IN: 6 plant structures; CONTAINS InterPro DOMAIN/s: SANT, DNA-binding (InterPro:IPR001005), Homeodomain-like (InterPro:IPR009057), Myb, DNA-binding (InterPro:IPR014778), Homeodomain-related (InterPro:IPR012287), MYB-like (InterPro:IPR017877), Myb transcription factor (InterPr…	CPL3 (CAPRICE-LIKE MYB3); DNA binding / transcription factor	2.08984	1.66286	2.62681	0.154279	0.344336	0.0571414
AT1G16705	p300/CBP acetyltransferase-related protein-related; FUNCTIONS IN: molecular_function unknown; INVOLVED IN: biological_process unknown; LOCATED IN: cellular_component unknown; EXPRESSED IN: 11 plant structures; EXPRESSED DURING: 6 growth stages; BEST Arabidopsis thaliana protein match is: HAC12 (histone acetyltransferase of the CBP family 12); H3/H4 histone acetyltransferase/ histone acetyltransfe…	p300/CBP acetyltransferase-related protein-related	1.00689	1.66267	0.958959	0.986636	0.186039	0.920127
AT5G59400	unknown protein; FUNCTIONS IN: molecular_function unknown; INVOLVED IN: biological_process unknown; LOCATED IN: chloroplast; EXPRESSED IN: 23 plant structures; EXPRESSED DURING: 13 growth stages; Has 53 Blast hits to 53 proteins in 11 species: Archae - 0; Bacteria - 0; Metazoa - 0; Fungi - 0; Plants - 53; Viruses - 0; Other Eukaryotes - 0 (source: NCBI BLink).	unknown protein	1.17256	1.66266	1.09916	0.162527	8.35936e-05	0.408106
AT3G44765		other RNA	1.82342	1.66236	1.16803	0.187773	0.27681	0.7536
AT2G44840	ETHYLENE-RESPONSIVE ELEMENT BINDING FACTOR 13 (ERF13); FUNCTIONS IN: transcription factor activity, DNA binding; INVOLVED IN: ethylene mediated signaling pathway, response to chitin, regulation of transcription, DNA-dependent; LOCATED IN: nucleus; EXPRESSED IN: 12 plant structures; EXPRESSED DURING: 9 growth stages; CONTAINS InterPro DOMAIN/s: DNA-binding, integrase-type (InterPro:IPR016177), Pat…	ERF13 (ETHYLENE-RESPONSIVE ELEMENT BINDING FACTOR 13); DNA binding / transcription factor	1.57054	1.6623	1.07698	0.317431	0.261934	0.879271
AT3G28540	AAA-type ATPase family protein; FUNCTIONS IN: nucleoside-triphosphatase activity, ATPase activity, nucleotide binding, ATP binding; EXPRESSED IN: 11 plant structures; EXPRESSED DURING: 9 growth stages; CONTAINS InterPro DOMAIN/s: ATPase, AAA-type, core (InterPro:IPR003959), ATPase, AAA+ type, core (InterPro:IPR003593); BEST Arabidopsis thaliana protein match is: AAA-type ATPase family protein (TA…	AAA-type ATPase family protein	1.14949	1.66225	1.65516	0.728202	0.186061	0.189478
AT3G62590	lipase class 3 family protein; FUNCTIONS IN: triacylglycerol lipase activity; INVOLVED IN: lipid metabolic process; LOCATED IN: cellular_component unknown; EXPRESSED IN: 19 plant structures; EXPRESSED DURING: 12 growth stages; CONTAINS InterPro DOMAIN/s: Lipase, class 3 (InterPro:IPR002921); BEST Arabidopsis thaliana protein match is: lipase class 3 family protein (TAIR:AT1G02660.1); Has 135 Blas…	lipase class 3 family protein	1.24884	1.6619	1.24251	0.046876	5.66706e-05	0.053241
AT1G51170	protein kinase family protein; FUNCTIONS IN: kinase activity; INVOLVED IN: protein amino acid phosphorylation; EXPRESSED IN: 21 plant structures; EXPRESSED DURING: 7 growth stages; CONTAINS InterPro DOMAIN/s: Protein kinase, ATP binding site (InterPro:IPR017441), Protein kinase, core (InterPro:IPR000719), Serine/threonine protein kinase (InterPro:IPR002290), Serine/threonine protein kinase-relate…	protein kinase family protein	1.28199	1.66144	1.18276	0.00272073	4.40866e-07	0.0351948
AT1G66650	seven in absentia (SINA) protein, putative; FUNCTIONS IN: ubiquitin-protein ligase activity, protein binding, zinc ion binding; INVOLVED IN: multicellular organismal development, protein ubiquitination, ubiquitin-dependent protein catabolic process; LOCATED IN: intracellular, nucleus; EXPRESSED IN: 8 plant structures; EXPRESSED DURING: 4 anthesis, F mature embryo stage, petal differentiation and …	seven in absentia (SINA) protein, putative	1.15126	1.6614	1.16508	0.662618	0.107093	0.638867
AT1G21460	nodulin MtN3 family protein; INVOLVED IN: biological_process unknown; LOCATED IN: endomembrane system, integral to membrane, membrane; EXPRESSED IN: 24 plant structures; EXPRESSED DURING: 14 growth stages; CONTAINS InterPro DOMAIN/s: MtN3 and saliva related transmembrane protein, conserved region (InterPro:IPR018169), RAG1-activating protein 1 homologue (InterPro:IPR018179), MtN3 and saliva relat…	nodulin MtN3 family protein	0.942137	1.66063	1.35585	0.893108	0.214816	0.465955
AT5G66080	protein phosphatase 2C family protein / PP2C family protein; FUNCTIONS IN: protein serine/threonine phosphatase activity, catalytic activity; INVOLVED IN: protein amino acid dephosphorylation; LOCATED IN: protein serine/threonine phosphatase complex; EXPRESSED IN: 16 plant structures; EXPRESSED DURING: 10 growth stages; CONTAINS InterPro DOMAIN/s: Protein phosphatase 2C, manganese/magnesium aspar…	protein phosphatase 2C family protein / PP2C family protein	1.55784	1.66001	1.77996	4.43806e-06	6.09353e-07	6.8681e-08
AT1G51640	exocyst subunit EXO70 family protein G2 (ATEXO70G2); FUNCTIONS IN: protein binding; INVOLVED IN: exocytosis, vesicle docking during exocytosis; LOCATED IN: exocyst; EXPRESSED IN: hypocotyl, flower, root; EXPRESSED DURING: 4 anthesis; CONTAINS InterPro DOMAIN/s: Exo70 exocyst complex subunit (InterPro:IPR004140); BEST Arabidopsis thaliana protein match is: ATEXO70G1 (exocyst subunit EXO70 family p…	ATEXO70G2 (exocyst subunit EXO70 family protein G2); protein binding	1.26747	1.6599	1.37123	0.0361019	0.000121521	0.00745748
AT2G39010	PLASMA MEMBRANE INTRINSIC PROTEIN 2E (PIP2E); FUNCTIONS IN: water channel activity; INVOLVED IN: transport, response to nematode; LOCATED IN: plasma membrane, membrane; EXPRESSED IN: 23 plant structures; EXPRESSED DURING: 13 growth stages; CONTAINS InterPro DOMAIN/s: Aquaporin (InterPro:IPR012269), Major intrinsic protein (InterPro:IPR000425); BEST Arabidopsis thaliana protein match is: PIP2;5 (P…	PIP2E (PLASMA MEMBRANE INTRINSIC PROTEIN 2E); water channel	1.30523	1.65966	0.918628	0.00177872	6.22319e-07	0.295495
AT2G35380	peroxidase 20 (PER20) (P20); FUNCTIONS IN: electron carrier activity, peroxidase activity, heme binding; INVOLVED IN: response to oxidative stress; LOCATED IN: endomembrane system; EXPRESSED IN: hypocotyl, root; CONTAINS InterPro DOMAIN/s: Haem peroxidase (InterPro:IPR010255), Plant peroxidase (InterPro:IPR000823), Haem peroxidase, plant/fungal/bacterial (InterPro:IPR002016); BEST Arabidopsis tha…	peroxidase 20 (PER20) (P20)	1.462	1.65957	1.42165	0.114808	0.0475848	0.140109
AT1G30370	lipase class 3 family protein; FUNCTIONS IN: triacylglycerol lipase activity; INVOLVED IN: lipid metabolic process; EXPRESSED IN: root; CONTAINS InterPro DOMAIN/s: Lipase, class 3 (InterPro:IPR002921); BEST Arabidopsis thaliana protein match is: lipase class 3 family protein (TAIR:AT1G06800.1); Has 1224 Blast hits to 1220 proteins in 234 species: Archae - 0; Bacteria - 275; Metazoa - 63; Fungi - …	lipase class 3 family protein	0.905048	1.6591	0.94833	0.339436	2.30812e-05	0.608932
AT4G37022	unknown protein; FUNCTIONS IN: molecular_function unknown; INVOLVED IN: biological_process unknown; LOCATED IN: cellular_component unknown.	unknown protein	1.43587	1.65893	1.04225	0.491313	0.331035	0.941192
AT3G02000	ROXY1; FUNCTIONS IN: disulfide oxidoreductase activity; INVOLVED IN: in 8 processes; LOCATED IN: nucleus, cytoplasm; EXPRESSED IN: 15 plant structures; EXPRESSED DURING: 8 growth stages; CONTAINS InterPro DOMAIN/s: Glutaredoxin-like, plant II (InterPro:IPR011905), Thioredoxin fold (InterPro:IPR012335), Glutaredoxin (InterPro:IPR002109), Glutaredoxin active site (InterPro:IPR011767), Thioredoxin-l…	ROXY1; disulfide oxidoreductase	1.17923	1.65789	1.52057	0.558951	0.0688358	0.13185
AT1G60830	U2 snRNP auxiliary factor large subunit, putative; FUNCTIONS IN: RNA binding, nucleotide binding, nucleic acid binding; EXPRESSED IN: male gametophyte, pollen tube; EXPRESSED DURING: L mature pollen stage, M germinated pollen stage; CONTAINS InterPro DOMAIN/s: RNA recognition motif, RNP-1 (InterPro:IPR000504), Nucleotide-binding, alpha-beta plait (InterPro:IPR012677); BEST Arabidopsis thaliana pr…	U2 snRNP auxiliary factor large subunit, putative	0.827789	1.65703	0.885711	0.380098	0.0157448	0.570867
AT3G50770	calmodulin-related protein, putative; FUNCTIONS IN: calcium ion binding; INVOLVED IN: biological_process unknown; LOCATED IN: chloroplast; EXPRESSED IN: 17 plant structures; EXPRESSED DURING: 11 growth stages; CONTAINS InterPro DOMAIN/s: EF-HAND 1 (InterPro:IPR018247), EF-HAND 2 (InterPro:IPR018249), EF-Hand type (InterPro:IPR011992), Calcium-binding EF-hand (InterPro:IPR002048), EF hand (InterPr…	calmodulin-related protein, putative	1.16123	1.65694	2.06418	0.685241	0.156436	0.0397318
AT2G21188		other RNA	1.40816	1.65592	1.64178	0.320568	0.141879	0.150799
AT4G38080	hydroxyproline-rich glycoprotein family protein; FUNCTIONS IN: molecular_function unknown; INVOLVED IN: biological_process unknown; LOCATED IN: endomembrane system; EXPRESSED IN: embryo, hypocotyl, root; EXPRESSED DURING: C globular stage; BEST Arabidopsis thaliana protein match is: hydroxyproline-rich glycoprotein family protein (TAIR:AT2G22510.1); Has 4420 Blast hits to 2465 proteins in 351 spe…	hydroxyproline-rich glycoprotein family protein	1.4224	1.65572	1.42274	0.143219	0.0510939	0.142843
AT4G40085		other RNA	1.27736	1.65498	2.2589	0.592901	0.258397	0.0589473
AT5G14780	FORMATE DEHYDROGENASE (FDH); FUNCTIONS IN: NAD or NADH binding, binding, oxidoreductase activity, acting on the CH-OH group of donors, NAD or NADP as acceptor, catalytic activity, cofactor binding; INVOLVED IN: response to cadmium ion, response to wounding; LOCATED IN: thylakoid, mitochondrion, chloroplast; EXPRESSED IN: 26 plant structures; EXPRESSED DURING: 13 growth stages; CONTAINS InterPro D…	FDH (FORMATE DEHYDROGENASE); NAD or NADH binding / binding / catalytic/ cofactor binding / oxidoreductase, acting on the CH-OH group of donors, NAD or NADP as acceptor	1.02921	1.6546	1.19164	0.708044	6.97094e-07	0.0292263
AT5G21130	FUNCTIONS IN: molecular_function unknown; INVOLVED IN: biological_process unknown; LOCATED IN: cellular_component unknown; CONTAINS InterPro DOMAIN/s: Harpin-induced 1 (InterPro:IPR010847); BEST Arabidopsis thaliana protein match is: harpin-induced protein-related / HIN1-related / harpin-responsive protein-related (TAIR:AT2G27080.2); Has 592 Blast hits to 591 proteins in 21 species: Archae - 0; B…		0.985215	1.65277	1.01974	0.926118	0.00273097	0.903587
AT3G06640	protein kinase family protein; FUNCTIONS IN: protein serine/threonine/tyrosine kinase activity, kinase activity; INVOLVED IN: signal transduction, protein amino acid phosphorylation, regulation of transcription, DNA-dependent; CONTAINS InterPro DOMAIN/s: PAC motif (InterPro:IPR001610), Protein kinase, core (InterPro:IPR000719), PAS fold (InterPro:IPR013767), PAS (InterPro:IPR000014), Tyrosine pro…	protein kinase family protein	1.35007	1.65167	1.23161	0.156391	0.0199055	0.330344
AT5G23060	Calcium sensing receptor (CaS); LOCATED IN: thylakoid, mitochondrion, chloroplast thylakoid membrane, chloroplast; EXPRESSED IN: 22 plant structures; EXPRESSED DURING: 14 growth stages; CONTAINS InterPro DOMAIN/s: Rhodanese-like (InterPro:IPR001763); BEST Arabidopsis thaliana protein match is: unknown protein (TAIR:AT3G59780.1); Has 141 Blast hits to 132 proteins in 46 species: Archae - 0; Bacter…	CaS (Calcium sensing receptor)	1.20547	1.64904	1.63844	0.459512	0.0467795	0.0496226
AT1G05710	ethylene-responsive protein, putative; FUNCTIONS IN: transcription factor activity; INVOLVED IN: response to ethylene stimulus, regulation of transcription; LOCATED IN: nucleus; EXPRESSED IN: 22 plant structures; EXPRESSED DURING: 13 growth stages; CONTAINS InterPro DOMAIN/s: Basic helix-loop-helix dimerisation region bHLH (InterPro:IPR001092), Helix-loop-helix DNA-binding (InterPro:IPR011598); B…	ethylene-responsive protein, putative	1.21929	1.64819	0.950842	0.0156387	9.66916e-07	0.526708
AT1G23060	unknown protein; FUNCTIONS IN: molecular_function unknown; INVOLVED IN: biological_process unknown; EXPRESSED IN: 18 plant structures; EXPRESSED DURING: 8 growth stages; BEST Arabidopsis thaliana protein match is: unknown protein (TAIR:AT1G70950.1); Has 368 Blast hits to 334 proteins in 83 species: Archae - 0; Bacteria - 32; Metazoa - 145; Fungi - 21; Plants - 89; Viruses - 3; Other Eukaryotes - …	unknown protein	1.28326	1.64724	1.38817	0.012189	1.24714e-05	0.0015721
AT1G76952	INFLORESCENCE DEFICIENT IN ABSCISSION (IDA)-LIKE 5 (IDL5); INVOLVED IN: floral organ abscission; LOCATED IN: endomembrane system; EXPRESSED IN: vascular tissue; Has 6 Blast hits to 6 proteins in 2 species: Archae - 0; Bacteria - 0; Metazoa - 0; Fungi - 0; Plants - 6; Viruses - 0; Other Eukaryotes - 0 (source: NCBI BLink).	IDL5 (INFLORESCENCE DEFICIENT IN ABSCISSION (IDA)-LIKE 5)	1.7383	1.64641	1.97977	0.0059569	0.0130825	0.000958319
AT5G25755			1.52557	1.64434	1.24248	0.0587552	0.02845	0.334015
AT5G12420	unknown protein; FUNCTIONS IN: molecular_function unknown; INVOLVED IN: biological_process unknown; LOCATED IN: cellular_component unknown; EXPRESSED IN: 10 plant structures; EXPRESSED DURING: LP.06 six leaves visible, 4 anthesis, LP.04 four leaves visible, 4 leaf senescence stage; CONTAINS InterPro DOMAIN/s: Protein of unknown function DUF1298 (InterPro:IPR009721), Uncharacterised protein family…	unknown protein	1.2988	1.64422	1.58674	0.175396	0.0251386	0.0338432
[truncated: 20,259 more rows]

## Sheet: overlap other datasets
Table: overlap in DEG between datasets on root apical mersitems in Arabidopsis: coral7 treatment (this study - DEG at any timepoint), pRPA5A::TMO5-GR x pRPS5A::LHW-GR (TMO5/LHW) on DEX induction (DEG at any timepoint - De Rybel et al., 2013 Dev. Cell) and pRPS5A::DOF2.1-GR (DOF2.1) on DEX induction (DEG at any timepoint - Konstantinova et al., 2023 bioRXiv). Note there is no overlap between the t…
[truncated: 746 more rows]

[truncated: 1 more sheets: final selection]
