# Supplementary material for: SPL13 controls a root apical meristem phase change by triggering oriented cell divisions
Source: Science. Author manuscript; Available in PMC 2025 May 15. (PMC7616863; doi:10.1126/science.ado4298)
Supplement: Data S3 [file EMS200382-supplement-Data_S3.xlsx]

## Sheet: Primers
	Table: Overview of the primers used in this study
	Construct	Primer sequence	Primer name	Vector
	pDONR221-H2B	GGGGACAAGTTTGTACAAAAAAGCAGGCTTTATGGCGAAGGCAGATAAGAA	H2B-221-F	pDONR221
		GGGGACCACTTTGTACAAGAAAGCTGGGTAAGAACTCGTAAACTTCGTAA	H2B-no stop-221-R
	pDONRP4P1R-pPEAR1	GGGGACAACTTTGTATAGAAAAGTTGtcgtgttgcctaactcttga	P4P1-PEAR1 promoter-F	pDONRP4P1R
		ggggACTGCTTTTTTGTACAAACTTGtggttattctcttttgat	P4P1-PEAR1 Promoter-R
	pDONRP4P1R-pmiR156A	GGGGACAACTTTGTATAGAAAAGTTGATGTCAATGTATCTAGAGATAATATTC	P4P1R-miR156a-F	pDONRP4P1R
		GGGGACTGCTTTTTTGTACAAACTTGGTTTCTTTGCGTTTCTCTTGTCCCAAC	P4P1R-miR156a-R
	pDONRP4P1R-pmiR156B	GGGGACAACTTTGTATAGAAAAGTTGTATAGTTGGAAGGATAAACCAATAAG	P4P1R-miR156b-F	pDONRP4P1R
		GGGGACTGCTTTTTTGTACAAACTTGGTTTTCTCTGTTGCATTCCTCAATC	P4P1R-miR156b-R
	pDONRP4P1R-pmiR156C	GGGGACAACTTTGTATAGAAAAGTTGAGAAACATTATTGTTATGCGTAT	P4P1R-miR156c-F	pDONRP4P1R
		GGGGACTGCTTTTTTGTACAAACTTGCTGTCAGTTTCTATGCGTTTCTC	P4P1R-miR156c-R
	pDONRP4P1R-pmiR156D	GGGGACAACTTTGTATAGAAAAGTTGGAATATGAATGAATGCTTTCC	P4P1R-miR156d-F	pDONRP4P1R
		GGGGACTGCTTTTTTGTACAAACTTGACTTCTTTTCCCCCATCAAC	P4P1R-miR156d-R
	pDONR221-SPL13	GGGGACAAGTTTGTACAAAAAAGCAGGCTTTATGGACTGGAATTTCAAACT	SPL13-221-F	pDONR221
		GGGGACCACTTTGTACAAGAAAGCTGGGTACTCCCAATGAAACGGGAATG	SPL13-no stop-221-R
	pDONRP4P1R-pSHR	GGGGACAACTTTGTATAGAAAAGTTGagaagcagagcgtggggtttc	pSHR-P4P1R-P1	pDONRP4P1R
		GGGGACTGCTTTTTTGTACAAACTTGTTTTTTTTTTTAATGAATAAGA	pSHR-P4P1R-P2
	pDONR221-erGFP	GGGGACAAGTTTGTACAAAAAAGCAGGCTTTATGGTGAGCAAGGGCGAGGA	ER-GFP-221-F	pDONR221
		GGGGACCACTTTGTACAAGAAAGCTGGGTATTAAAGCTCGTCTTTCTTGTACAGCTCGTCCAT	ER-GFP-221-R
	pDONRP2RP3-SPL3-3UTR	GGGGACAGCTTTCTTGTACAAAGTGGGGAGACGGTGAAACGTGTGAGAT	SPL3-3UTR-P2RP3-F	pDONRP2RP3
		GGGGACAACTTTGTATAATAAAGTTGTTGATAGCTATTTAGCTGTCTCC	SPL3-3UTR-P2RP3-R
	pGG-C-SPL2-D	AGAAGTGAAGCTTGGTCTCAGGCTCCATGGAGTGTAATGCAAAGCCAC	C-SPL2-D-For	pGGC000
		AGGGCGAGAATTCGGTCTCACTGAGTTATAAAACTGGTTCAAGCTGAAGTAGT	C-SPL2-D-Rev
	pGG-C-rSPL2-D	tggagcactttcactcctttctAATTCAACAACATGGGTTTCTTCCT	rSPL2-rolling circle-For	pGGC000
		agaaaggagtgaaagtgctcCATCAAGATCTTGAGAAGCACC	rSPL2-rolling circle-Rev
	pGG-C-SPL3-D	AGAAGTGAAGCTTGGTCTCAGGCTCCATGAGTATGAGAAGAAGCAAAGCG	C-SPL3-D-For	pGGC000
		AGGGCGAGAATTCGGTCTCACTGAGTCAGTTGTGCTTTTCCGCC	C-SPL3-D-Rev
	pGG-C-SPL6-D	AGAAGTGAAGCTTGGTCTCAGGCTCCATGGATTCTTGGAGCTACGGG	C-SPL6-D-For	pGGC000
		AGGGCGAGAATTCGGTCTCACTGAGGAGCCAGGGAAATAAAGCTC	C-SPL6-D-Rev
	pDONR221-SPL9	GGGGACAAGTTTGTACAAAAAAGCAGGCTTAATGGAGATGGGTTCCAACTCG	attB-SPL9-For	pDONR221
		GGGGACCACTTTGTACAAGAAAGCTGGGTTGAGAGACCAGTTGGTATGGTGAG	attB-SPL9-Rev
	pGG-C-SPL10-D	AGAAGTGAAGCTTGGTCTCAGGCTCCATGGACTGCAACATGGTATCTTC	C-SPL10-D-For	pGGC000
		AGGGCGAGAATTCGGTCTCACTGAGATGAAATGACTAGGGAAAGTGCC	C-SPL10-D-Rev
	pGG-C-SPL11-D	AGAAGTGAAGCTTGGTCTCAGGCTCCATGGACTGCAACATGGTATCTTC	C-SPL11-D-For	pGGC000
		AGGGCGAGAATTCGGTCTCACTGATTTTGGTACAACATCATATGAACAGAGT	C-SPL11-D-Rev
	pGG-C-rSPL11-D	agagagtagtgacagtgctcGGTGGATATCTTGAGATTCATGG	rSPL11-rolling circle-For	pGGC000
		cgagcactgtcactactctctACCTCTTCGGATCCCCTG	rSPL11-rolling circle-Rev
	pGG-C-SPL13-D	AGAAGTGAAGCTTGGTCTCAGGCTCCATGGACTGGAATTTCAAACTTAGCTCT	C-SPL13-D-For	pGGC000
		AGGGCGAGAATTCGGTCTCACTGACTCCCAATGAAACGGGAATGTC	C-SPL13-D-Rev
	pGG-C-rSPL13-D	CGCATTGTCGCTCCTTAGCTCCTCCTCGTCGTCAGTCC	rSPL13-rolling circle-For	pGGC000
		GCTAAGGAGCGACAATGCGCAATCAGAGTCATGGATGCAACT	rSPL13-rolling circle-Rev
	pDONR221-SPL15	GGGGACAAGTTTGTACAAAAAAGCAGGCTTAATGGAGTTGTTAATGTGTTCGGG	attB-SPL15-For	pDONR221
		GGGGACCACTTTGTACAAGAAAGCTGGGTTAAGAGACCAATTGAAATGTTGAGGAGAG	attB-SPL15-Rev
	pDONR221-rSPL15	gtgcactttcactcctttctAACTCATACCCAATTCATCAGCAG	rSPL15-rolling circle-For	pDONR221
		agaaaggagtgaaagtgcacAGCTTGAATCTGTGCTATTGTTG	rSPL15-rolling circle-Rev
	pGG-C-AT1G13609-D	AGAAGTGAAGCTTGGTCTCAGGCTCCATGAACAACCTTCGCGTAATTATGTC	C-AT1G13609-D-For	pGGC000
		AGGGCGAGAATTCGGTCTCACTGAAACGGTTGGATTGTTGGTTTCTG	C-AT1G13609-D-Rev
	pDONR221-AT1G73220	GGGGACAAGTTTGTACAAAAAAGCAGGCTTAATGGAACCTTCAAAACAAGAAGTTCC	attB-AT1G73220-For	pDONR221
		GGGGACCACTTTGTACAAGAAAGCTGGGTTAGTAATCATGATTGTTTCGTTTTCGATCT	attB-AT1G73220-Rev
	pGG-C-AT2G47520-D	AGAAGTGAAGCTTGGTCTCAGGCTCCATGTGTGGGGGAGCTATCATTT	C-AT2G47520-D-For	pGGC000
		AGGGCGAGAATTCGGTCTCACTGAATTGGAGTCTTGATAGCTCCATAAATTTCC	C-AT2G47520-D-Rev
	pDONR221-AT5G06760	GGGGACAAGTTTGTACAAAAAAGCAGGCTTAATGCAGTCGATGAAAGAAACAGC	attB-AT5G06760-For	pDONR221
		GGGGACCACTTTGTACAAGAAAGCTGGGTTTCCAGTATATCCCCCGCCG	attB-AT5G06760-Rev
	pGG-C-AT3G27250-D	AGAAGTGAAGCTTGGTCTCAGGCTCCATGGATCAAGATGACTGGTTGGG	C-AT3G27250-D-For	pGGC000
		AGGGCGAGAATTCGGTCTCACTGAAAGCCAGAGAGTCAGAGCAG	C-AT3G27250-D-Rev
	pGG-C-AT3G49580-D	AGAAGTGAAGCTTGGTCTCAGGCTCCATGGCGAACCGAGGAGG	C-AT3G49580-D-For	pGGC000
		AGGGCGAGAATTCGGTCTCACTGACGAGGAAGAGACGACAGAAGAA	C-AT3G49580-D-Rev
	pGG-C-AT4G32950-D	AGAAGTGAAGCTTGGTCTCAGGCTCCATGGGATTTTGTTTTTGTTTATCCTCAGG	C-AT4G32950-D-For	pGGC000
		AGGGCGAGAATTCGGTCTCACTGATATTTGTGGCTGTGGATTATGCTTC	C-AT4G32950-D-Rev
	pGG-C-AT5G24660-D	AGAAGTGAAGCTTGGTCTCAGGCTCCATGGGGAAAGGAGGAAACTATGTG	C-AT5G24660-D-For	pGGC000
		AGGGCGAGAATTCGGTCTCACTGACGGAGAGGCAGAGGCA	C-AT5G24660-D-Rev
	pDONR221-AT5G39160	GGGGACAAGTTTGTACAAAAAAGCAGGCTTAATGAGGGTTTCTCAATCTCTTGTC	attB-AT5G39160-For	pDONR221
		GGGGACCACTTTGTACAAGAAAGCTGGGTTTATGGACCCAAACTTGGCCT	attB-AT5G39160-Rev
	pGG-A-pWER-B	AGAAGTGAAGCTTGGTCTCAACCTCCGTTTTTAAGGGGAGAGATGACT	A-pWER-B-For	pGGA000
		AGGGCGAGAATTCGGTCTCATGTTTCTTTTTGTTTCTTTGAATGATAGACGAG	A-pWER-B-Rev
	pGG-A-pCO2-B	AGAAGTGAAGCTTGGTCTCAACCTGGGCCCCCCCTCG	A-pCO2-B-For	pGGA000
		AGGGCGAGAATTCGGTCTCATGTTAAACTCTTGTTGCATTATTGTCAAATCC	A-pCO2-B-Rev
	pGG-A-pSCR-B	AGAAGTGAAGCTTGGTCTCAACCTTAGATTGTGATCCTCTGCAACAAAGC	A-pSCR-B-For	pGGA000
		AGGGCGAGAATTCGGTCTCATGTTGGAGATTGAAGGGTTGTTGGTC	A-pSCR-B-Rev
	pGG-C-WER-D	AGAAGTGAAGCTTGGTCTCAGGCTCCATGAGAAAGAAAGTAAGTAGTAGTGGTG	C-WER-D-For	pGGC000
		AGGGCGAGAATTCGGTCTCACTGAAAAACAGTGTCCATCTATAAAGTCCAT	C-WER-D-Rev
	pGG-C-CO2-D	AGAAGTGAAGCTTGGTCTCAGGCTCCATGGGTTCGAGAGTTTTGGCT	C-CO2-D-For	pGGC000
		AGGGCGAGAATTCGGTCTCACTGAAGTGAGAGGAGGGCAGACA	C-CO2-D-Rev
	pGG-C-SCR-D	AGAAGTGAAGCTTGGTCTCAGGCTCCATGGCGGAATCCGGCG	C-SCR-D-For	pGGC000
		AGGGCGAGAATTCGGTCTCACTGAAGAACGAGGCGTCCAAGC	C-SCR-D-Rev
	pGG-C-AT1G13609+stop-D	AGGGCGAGAATTCGGTCTCACTGATTAAACGGTTGGATTGTTGGTTTCT	C-AT1G13609+stop-D-For	pGGC000
	pDONR221-AT1G73220+stop	GGGGACCACTTTGTACAAGAAAGCTGGGTTTCAAGTAATCATGATTGTTTCGTTTTCGATCT	attB-AT1G73220+stop-Rev	pDONR221
	pGG-C-AT2G47520-D+stop	AGGGCGAGAATTCGGTCTCACTGATTAATTGGAGTCTTGATAGCTCCATAAATTT	C-AT2G47520+stop-D-Rev	pGGC000
	pDONR221-AT5G06760+stop	GGGGACCACTTTGTACAAGAAAGCTGGGTTTTATCCAGTATATCCCCCGCC	attB-AT5G06760+stop-Rev	pDONR221
	pGG-C-AT3G27250+stop-D	AGGGCGAGAATTCGGTCTCACTGATCAAAGCCAGAGAGTCAGAGCA	C-AT3G27250+stop-D-Rev	pGGC000
	pGG-C-AT3G49580+stop-D	AGGGCGAGAATTCGGTCTCACTGACTACGAGGAAGAGACGACAGAAG	C-AT3G49580+stop-D-Rev	pGGC000
	pGG-C-AT4G32950+stop-D	AGGGCGAGAATTCGGTCTCACTGATCATATTTGTGGCTGTGGATTATGCT	C-AT4G32950+stop-D-Rev	pGGC000
	pGG-C-AT5G24660+stop-D	AGGGCGAGAATTCGGTCTCACTGACTACGGAGAGGCAGAGGCA	C-AT5G24660+stop-D-Rev	pGGC000
	pDONR221-AT5G39160+stop	AGGGCGAGAATTCGGTCTCACTGATCATATGGACCCAAACTTGGCCT	attB-AT5G39160+stop-Rev	pDONR221
	pGG-C-SPL13+stop-D	AGGGCGAGAATTCGGTCTCACTGACTACTCCCAATGAAACGGGAATGT	C-SPL13+stop-D-Rev	pGGC000
	qPCR primer	Primer sequence	Primer name
	SPL13	GGGTTTTCAAGGTAGCAAATTGCT	qPCR-SPL13-For
		ACCAACAACATAGCTCTGGCTCTG	qPCR-SPL13-Rev
	CDKA (AT3G48750)	ATTGCGTATTGCCACTCTCATAGG	qPCR-CDKA-For
		TCCTGACAGGGATACCGAATGC	qPCR-CDKA-Rev
	EEF (AT1G30230)	CTGGAGGTTTTGAGGCTGGTAT	qPCR-EEF-For
		CCAAGGGTGAAAGCAAGAAGA	qPCR-EEF-Rev
	miRNA156A	CTTCGTTCTCTATGTCTCAATCTCTC	qPCR-miRNA156A-For
		TGATTAAAGGCTAAAGGTCTCCTC	qPCR-miRNA156A-Rev
	miRNA156B	GCTAGAAGAGGGAGAGATGGTGATTGAG	qPCR-miRNA156B-For
		GTGAGCACGCACACGCAAAGTTATAGAC	qPCR-miRNA156B-Rev
	miRNA156C	GTGATAATGAGTGATGACTGATG	qPCR-miRNA156C-For
		GAAAACGTGACCGGGACCGAATCG	qPCR-miRNA156C-Rev
	miRNA156D	GGGAAGTTGTATAAAAGTTTTGTATATGG	qPCR-miRNA156D-For
		TGGTATGCAGAGACAGATAAGAAC	qPCR-miRNA156D-Rev

## Sheet: Constructs
	Table: Overview of the constructs used in this study
	Construct	Entry clones	Destination vector
	pPEAR1::SPL13-GFP	pDONRP4P1R-pPEAR1, pDONR221-SPL13, pDONRP2RP3-GFP	pH7m34GW
	pTMO5::SPL13-GFP	pDONRP4P1R-pTMO5, pDONR221-SPL13, pDONRP2RP3-GFP	pH7m34GW
	pMIR156A::nYFP-GUS	pDONRP4P1R-pMIR156A, pDONR221- nYFP, pDONRP2RP3-GUS	pH7m34GW
	pMIR156B::nYFP-GUS	pDONRP4P1R-pMIR156B, pDONR221- nYFP, pDONRP2RP3-GUS	pH7m34GW
	pMIR156C::nYFP-GUS	pDONRP4P1R-pMIR156C, pDONR221- nYFP, pDONRP2RP3-GUS	pH7m34GW
	pMIR156D::nYFP-GUS	pDONRP4P1R-pMIR156D, pDONR221- nYFP, pDONRP2RP3-GUS	pH7m34GW
	pRPS5A::erGFP	pDONRP4P1R-pRPS5A, pDONR221-erGFP	pH7m24GW
	pRPS5A::erGFP-SPL3-3UTR	pDONRP4P1R-pRPS5A, pDONR221-erGFP, pDONRP2RP3-SPL3-3UTR	pH7m34GW
	pSHR::rSPL13-GFP	pDONRP4P1R-pSHR, pDONR221-rSPL13, pDONRP2RP3-GFP	pH7m34GW
	pRPS5A::SPL2-GFP	pGG-A-RPS5A-B, pGG-B-linker-C, pGG-C-SPL2-D, pGG-D-GFP-E, pGG-E-NOST-F, pGG-F-linker-G	pGGK-A-G
	pRPS5A::rSPL2-GFP	pGG-A-RPS5A-B, pGG-B-linker-C, pGG-C-mSPL2-D, pGG-D-GFP-E, pGG-E-NOST-F, pGG-F-linker-G	pGGK-A-G
	pRPS5A::SPL3-GFP	pGG-A-RPS5A-B, pGG-B-linker-C, pGG-C-SPL3-D, pGG-D-GFP-E, pGG-E-NOST-F, pGG-F-linker-G	pGGK-A-G
	pRPS5A::SPL6-GFP	pGG-A-RPS5A-B, pGG-B-linker-C, pGG-C-SPL6-D, pGG-D-GFP-E, pGG-E-NOST-F, pGG-F-linker-G	pGGK-A-G
	pRPS5A::SPL9:YFP	pDONRP4P1R-pRPS5A, pDONR221-SPL9, pDONARR2R3-YFP	pK7m34GW
	pRPS5A::SPL10:GFP	pGG-A-RPS5A-B, pGG-B-linker-C, pGG-C-SPL10-D, pGG-D-GFP-E, pGG-E-NOST-F, pGG-F-linker-G	pGGK-A-G
	pRPS5A::SPL11:GFP	pGG-A-RPS5A-B, pGG-B-linker-C, pGG-C-SPL11-D, pGG-D-GFP-E, pGG-E-NOST-F, pGG-F-linker-G	pGGK-A-G
	pRPS5A::rSPL11:GFP	pGG-A-RPS5A-B, pGG-B-linker-C, pGG-C-mSPL11-D, pGG-D-GFP-E, pGG-E-NOST-F, pGG-F-linker-G	pGGK-A-G
	pRPS5A::SPL13:GFP	pGG-A-RPS5A-B, pGG-B-linker-C, pGG-C-SPL13-D, pGG-D-GFP-E, pGG-E-NOST-F, pGG-F-linker-G	pGGK-A-G
	pRPS5A::SPL13-RFP	pGG-A-RPS5A-B, pGG-B-linker-C, pGG-C-SPL13-D, pGG-D-RFP-E, pGG-E-NOST-F, pGG-F-linker-G	pGGK-A-G
	pRPS5A::SPL15:GFP	pDONRP4P1R-pRPS5A, pDONR221-SPL15, pDONARR2R3-YFP	pK7m34GW
	pRPS5A::rSPL15:GFP	pDONRP4P1R-pRPS5A, pDONR221-mSPL15, pDONARR2R3-YFP	pGGK-A-G
	pRPS5A::AT1G13609:GFP	pGG-A-RPS5A-B, pGG-B-linker-C, pGG-C-AT1G13609-D, pGG-D-GFP-E, pGG-E-NOST-F, pGG-F-linker-G	pGGK-A-G
	pRPS5A::AT1G73220:YFP	pDONRP4P1R-pRPS5A, pDONR221-AT1G73220, pDONARR2R3-YFP	pK7m34GW
	pRPS5A::AT2G47520:GFP	pGG-A-RPS5A-B, pGG-B-linker-C, pGG-C-AT2G47520-D, pGG-D-GFP-E, pGG-E-NOST-F, pGG-F-linker-G	pGGK-A-G
	pRPS5A::AT5G06760:YFP	pDONRP4P1R-pRPS5A, pDONR221-AT5G06760, pDONARR2R3-YFP	pK7m34GW
	pRPS5A::AT3G27250:GFP	pGG-A-RPS5A-B, pGG-B-linker-C, pGG-C-AT3G27250-D, pGG-D-GFP-E, pGG-E-NOST-F, pGG-F-linker-G	pGGK-A-G
	pRPS5A::AT3G49580:GFP	pGG-A-RPS5A-B, pGG-B-linker-C, pGG-C-AT3G49580-D, pGG-D-GFP-E, pGG-E-NOST-F, pGG-F-linker-G	pGGK-A-G
	pRPS5A::AT4G32950:GFP	pGG-A-RPS5A-B, pGG-B-linker-C, pGG-C-AT4G32950-D, pGG-D-GFP-E, pGG-E-NOST-F, pGG-F-linker-G	pGGK-A-G
	pRPS5A::AT5G24660:GFP	pGG-A-RPS5A-B, pGG-B-linker-C, pGG-C-AT5G24660-D, pGG-D-GFP-E, pGG-E-NOST-F, pGG-F-linker-G	pGGK-A-G
	pRPS5A::AT5G39160:YFP	pDONRP4P1R-pRPS5A, pDONR221-AT5G39160, pDONARR2R3-YFP	pK7m34GW
	pRPS5A::AT1G13609	pGG-A-RPS5A-B, pGG-B-linker-C, pGG-C-AT1G13609+stop-D, PGG-D-linker-E, pGG-E-NOST-F, pGG-F-linker-G	pFASTR_A-G
	pRPS5A::AT1G73220	pDONRP4P1R-pRPS5A, pDONR221-AT1G73220+stop, pDONARR2R3-YFP	pK7m34GW
	pRPS5A::AT2G47520	pGG-A-RPS5A-B, pGG-B-linker-C, pGG-C-AT2G47520+stop-D, PGG-D-linker-E, pGG-E-NOST-F, pGG-F-linker-G	pFASTR_A-G
	pRPS5A::AT5G06760	pDONRP4P1R-pRPS5A, pDONR221-AT5G06760+stop, pDONARR2R3-YFP	pK7m34GW
	pRPS5A::AT3G27250	pGG-A-RPS5A-B, pGG-B-linker-C, pGG-C-AT3G27250+stop-D, PGG-D-linker-E, pGG-E-NOST-F, pGG-F-linker-G	pFASTR_A-G
	pRPS5A::AT3G49580	pGG-A-RPS5A-B, pGG-B-linker-C, pGG-C-AT3G49580+stop-D, PGG-D-linker-E, pGG-E-NOST-F, pGG-F-linker-G	pFASTR_A-G
	pRPS5A::AT4G32950	pGG-A-RPS5A-B, pGG-B-linker-C, pGG-C-AT4G32950+stop-D, PGG-D-linker-E, pGG-E-NOST-F, pGG-F-linker-G	pFASTR_A-G
	pRPS5A::AT5G24660	pGG-A-RPS5A-B, pGG-B-linker-C, pGG-C-AT5G24660+stop-D, PGG-D-linker-E, pGG-E-NOST-F, pGG-F-linker-G	pFASTR_A-G
	pRPS5A::AT5G39160	pDONRP4P1R-pRPS5A, pDONR221-AT5G39160+stop, pDONARR2R3-YFP	pK7m34GW
	pRPS5A::SPL13	pGG-A-RPS5A-B, pGG-B-linker-C, pGG-C-SPL13+stop-D, PGG-D-linker-E, pGG-E-NOST-F, pGG-F-linker-G	pFASTR_A-G
	pWER::WER-GFP	pGG-A-pWER-B, pGG-B-linker-C, pGG-C-WER-D, pGG-D-GFP-E, pGG-E-NOST-F, pGG-F-linker-G	pGGK-A-G
	pWER::rSPL13-GFP	pGG-A-pWER-B, pGG-B-linker-C, pGG-C-mSPL13-D, pGG-D-GFP-E, pGG-E-NOST-F, pGG-F-linker-G	pGGK-A-G
	pCO2::CO2-GFP	pGG-A-pCO2-B, pGG-B-linker-C, pGG-C-CO2-D, pGG-D-GFP-E, pGG-E-NOST-F, pGG-F-linker-G	pGGK-A-G
	pCO2::rSPL13-GFP	pGG-A-pCO2-B, pGG-B-linker-C, pGG-C-mSPL13-D, pGG-D-GFP-E, pGG-E-NOST-F, pGG-F-linker-G	pGGK-A-G
	pSCR::SCR-GFP	pGG-A-pSCR-B, pGG-B-linker-C, pGG-C-SCR-D, pGG-D-GFP-E, pGG-E-NOST-F, pGG-F-linker-G	pGGK-A-G
	pSCR::rSPL13-GFP	pGG-A-pSCR-B, pGG-B-linker-C, pGG-C-mSPL13-D, pGG-D-GFP-E, pGG-E-NOST-F, pGG-F-linker-G	pGGK-A-G
