# Supplementary material for: SPL13 controls a root apical meristem phase change by triggering oriented cell divisions
Source: Science. Author manuscript; Available in PMC 2025 May 15. (PMC7616863; doi:10.1126/science.ado4298)
Supplement: Data S4 [file EMS200382-supplement-Data_S4.xlsx]

## Sheet: legend
summary
Call:	Formula:	Family:	Data:
The first part of the summary shows the model that was fit and what distribution family was used
Deviance Residuals:
Deviance of the residuals are displayed differently depending on the model used. Overall, they show the spread of the residuals (the deviance from the sample mean).
AIC
The Akaike information criterion is an estimator of prediction error and thereby relative quality of statistical models for a given set of data.
BIC
The Bayesian information criterion, like AIC, is a criterion for model selection.
Coefficients:		The statistics in a summary table are sampled means, SEs, and CIs – these statistics are computed for the group using only the data in the group.
The (Intercept) row contains the statistics for the conditional mean of the reference treatment (usually Col-0 and/or cortex). The other rows contain the statistics for the difference in conditional means of the respective group and the reference.
The column Estimate contains the model coefficients (the reference mean and the difference in conditional means).
The column Std. Error contains the model SEs of the coefficients.
The column t value contains the test statistic of the coefficients. This value is the ratio Estimate/SE.
The column Pr(>|t|) contains the p-values for the test statistic of the coefficients.
The columns 2.5 % and 97.5 % contain the lower and upper limits of the 95% confidence interval of the estimate.
Dispersion parameters are used in the quasipoisson and generalized poisson distribution families.
estimated marginal means
The table of marginal means gives the modeled mean, standard error, degrees of freedom and confidence interval for all specified groups, as provided by the emmeans function (Package emmeans version 1.5.5-1).
.group shows the compact letter display to report results of the pairwise comparisons.
contrasts
The value in the column Estimate is the mean of the non-reference group minus the mean of the reference group.
The value in the SE column is the standard error of the difference (in the estimate column), calculated using the model standard deviation.
The values in the lower.CL and upper.CL columns are the bounds of the 95% confidence interval of the estimate.
The columns t.ratio/z.ratio and p.value contain the t-/z-statistics and p-values of the significance test of the estimate. The p-value is the probability of sampling from the relevant distribution with the observed standard deviation.
n
number of samples per variable

## Sheet: fig1n
treatment	count		generalized linear model (quasipoisson)
col_0	89
col_0	91		summary
col_0	91		Family: genpois ( log )
col_0	86		Formula: count ~ treatment
col_0	86		Data: data
col_0	93
col_0	91		AIC BIC logLik deviance df.resid
col_0	94		165.0 168.9 -79.5 159.0 24
col_0	89
col_0	93		Dispersion parameter for genpois family (): 0.22
col_0	87
col_0	91		Conditional model:
col_0	85		Estimate Std. Error z value Pr(>|z|)
col_0	89		(Intercept) 4.49410 0.01325 339.3 < 2e-16 ***
coral7	110		treatmentcoral7 0.13626 0.01843 7.4 1.44e-13 ***
coral7	94		---
coral7	108		Signif. codes: 0 ‘***’ 0.001 ‘**’ 0.01 ‘*’ 0.05 ‘.’ 0.1 ‘ ’ 1
coral7	100
coral7	95		estimated marginal means
coral7	111		treatment response SE df asymp.LCL asymp.UCL .group
coral7	104		col_0 89.5 1.19 Inf 86.9 92.2 a
coral7	96		coral7 102.6 1.32 Inf 99.6 105.5 b
coral7	97
coral7	107		Confidence level used: 0.95
coral7	105		Conf-level adjustment: bonferroni method for 2 estimates
coral7	95		Intervals are back-transformed from the log scale
coral7	109		Tests are performed on the log scale
			significance level used: alpha = 0.05
			contrasts
			contrast ratio SE df asymp.LCL asymp.UCL null z.ratio p.value
			coral7 / col_0 1.15 0.0211 Inf 1.11 1.19 1 7.393 <.0001
			Confidence level used: 0.95
			Intervals are back-transformed from the log scale
			Tests are performed on the log scale
				n
			col_0	14
			coral7	13

## Sheet: fig1q
treatment	count		generalized linear model (quasipoisson)
DMSO	27
DMSO	23		summary
DMSO	26		Family: genpois ( log )
DMSO	23		Formula: count ~ treatment + (1 | id)
DMSO	23		Data: data
DMSO	25
DMSO	27		AIC BIC logLik deviance df.resid
DMSO	26		115.5 120.2 -53.7 107.5 20
DMSO	21
DMSO	25		Dispersion parameter for genpois family (): 0.0209
DMSO	27
DMSO	22		Conditional model:
coral7	24		Estimate Std. Error z value Pr(>|z|)
coral7	27		(Intercept) 3.19899 0.02525 126.67 < 2e-16 ***
coral7	29		treatmentcoral7 0.13245 0.03556 3.72 0.000196 ***
coral7	29		---
coral7	28		Signif. codes: 0 ‘***’ 0.001 ‘**’ 0.01 ‘*’ 0.05 ‘.’ 0.1 ‘ ’ 1
coral7	35
coral7	27		estimated marginal means
coral7	28		treatment response SE df asymp.LCL asymp.UCL .group
coral7	25		DMSO 24.5 0.619 Inf 23.2 25.9 a
coral7	30		coral7 28.0 0.702 Inf 26.4 29.6 b
coral7	28
coral7	27		Confidence level used: 0.95
			Conf-level adjustment: bonferroni method for 2 estimates
			Intervals are back-transformed from the log scale
			Tests are performed on the log scale
			significance level used: alpha = 0.05
			contrasts
			contrast ratio SE df asymp.LCL asymp.UCL null z.ratio p.value
			coral7 / DMSO 1.14 0.0406 Inf 1.06 1.22 1 3.724 0.0002
			Confidence level used: 0.95
			Intervals are back-transformed from the log scale
			Tests are performed on the log scale
				n
			col_0	12
			coral7	12

## Sheet: fig2h
id	tissue	genotype	count	root		generalized linear mixed model (generalized poisson)
1	vascular	col_0	52	1
2	endodermis	col_0	10	1		summary
3	middle cortex	col_0	0	1		Family: genpois ( log )
4	cortex	col_0	8	1		Formula: count ~ genotype * tissue
5	epidermis	col_0	28	1		Data: data
6	vascular	col_0	52	2
7	endodermis	col_0	12	2		AIC BIC logLik deviance df.resid
8	middle cortex	col_0	2	2		723.1 774.2 -345.6 691.1 164
9	cortex	col_0	8	2
10	epidermis	col_0	32	2
11	vascular	col_0	52	3		Dispersion parameter for genpois family (): 0.114
12	endodermis	col_0	10	3
13	middle cortex	col_0	0	3		Conditional model:
14	cortex	col_0	8	3		Estimate Std. Error z value Pr(>|z|)								2.5 % 97.5 % Estimate
15	epidermis	col_0	28	3		(Intercept) 3.9617933 0.0134243 295.12 < 2e-16 ***								(Intercept) 3.93548221 3.98810445 3.9617933295
16	vascular	col_0	54	4		genotypeOE_SPL13_medium 0.2036635 0.0180851 11.26 < 2e-16 ***								genotypeOE_SPL13_medium 0.16821742 0.23910965 0.2036635342
17	endodermis	col_0	10	4		genotypeOE_SPL13_strong 0.5935033 0.0167157 35.51 < 2e-16 ***								genotypeOE_SPL13_strong 0.56074120 0.62626536 0.5935032802
18	middle cortex	col_0	3	4		tissueendodermis -1.6505839 0.0325463 -50.71 < 2e-16 ***								tissueendodermis -1.71437338 -1.58679435 -1.6505838656
19	cortex	col_0	8	4		tissuemiddle cortex -3.2152890 0.0403482 -79.69 < 2e-16 ***								tissuemiddle cortex -3.29437004 -3.13620803 -3.2152890345
20	epidermis	col_0	31	4		tissuecortex -1.9115753 0.0370189 -51.64 < 2e-16 ***								tissuecortex -1.98413096 -1.83901959 -1.9115752751
21	vascular	col_0	54	5		tissueepidermis -0.5910157 0.0223572 -26.44 < 2e-16 ***								tissueepidermis -0.63483501 -0.54719637 -0.5910156890
22	endodermis	col_0	9	5		genotypeOE_SPL13_medium:tissueendodermis -0.0696350 0.0442792 -1.57 0.115804								genotypeOE_SPL13_medium:tissueendodermis -0.15642071 0.01715074 -0.0696349827
23	middle cortex	col_0	0	5		genotypeOE_SPL13_strong:tissueendodermis 0.0692818 0.0400474 1.73 0.083631 .								genotypeOE_SPL13_strong:tissueendodermis -0.00920962 0.14777313 0.0692817539
24	cortex	col_0	8	5		genotypeOE_SPL13_medium:tissuemiddle cortex 1.4760849 0.0505294 29.21 < 2e-16 ***								genotypeOE_SPL13_medium:tissuemiddle cortex 1.37704911 1.57512076 1.4760849380
25	epidermis	col_0	27	5		genotypeOE_SPL13_strong:tissuemiddle cortex 1.6687211 0.0463197 36.03 < 2e-16 ***								genotypeOE_SPL13_strong:tissuemiddle cortex 1.57793618 1.75950605 1.6687211168
26	vascular	col_0	53	6		genotypeOE_SPL13_medium:tissuecortex 0.1929805 0.0481586 4.01 6.14e-05 ***								genotypeOE_SPL13_medium:tissuecortex 0.09859138 0.28736961 0.1929804947
27	endodermis	col_0	10	6		genotypeOE_SPL13_strong:tissuecortex 0.8823260 0.0417936 21.11 < 2e-16 ***								genotypeOE_SPL13_strong:tissuecortex 0.80041209 0.96423994 0.8823260149
28	middle cortex	col_0	0	6		genotypeOE_SPL13_medium:tissueepidermis -0.0002207 0.0301434 -0.01 0.994158								genotypeOE_SPL13_medium:tissueepidermis -0.05930078 0.05885936 -0.0002207123
29	cortex	col_0	8	6		genotypeOE_SPL13_strong:tissueepidermis 0.0950412 0.0275930 3.44 0.000572 ***								genotypeOE_SPL13_strong:tissueepidermis 0.04095987 0.14912249 0.0950411776
30	epidermis	col_0	28	6		---
31	vascular	col_0	52	7		Signif. codes: 0 ‘***’ 0.001 ‘**’ 0.01 ‘*’ 0.05 ‘.’ 0.1 ‘ ’ 1
32	endodermis	col_0	9	7
33	middle cortex	col_0	1	7		estimated marginal means
34	cortex	col_0	8	7		tissue = vascular:
35	epidermis	col_0	27	7		genotype response SE df asymp.LCL asymp.UCL .group
36	vascular	col_0	52	8		col_0 52.55 0.7055 Inf 50.89 54.27 a
37	endodermis	col_0	10	8		OE_SPL13_medium 64.42 0.7809 Inf 62.58 66.32 b
38	middle cortex	col_0	3	8		OE_SPL13_strong 95.13 0.9480 Inf 92.89 97.43 c
39	cortex	col_0	8	8
40	epidermis	col_0	29	8		tissue = endodermis:
41	vascular	col_0	53	9		genotype response SE df asymp.LCL asymp.UCL .group
42	endodermis	col_0	10	9		col_0 10.09 0.2992 Inf 9.40 10.83 a
43	middle cortex	col_0	0	9		OE_SPL13_medium 11.53 0.3189 Inf 10.79 12.32 b
44	cortex	col_0	8	9		OE_SPL13_strong 19.57 0.4174 Inf 18.60 20.60 c
45	epidermis	col_0	30	9
46	vascular	col_0	52	10		tissue = middle cortex:
47	endodermis	col_0	10	10		genotype response SE df asymp.LCL asymp.UCL .group
48	middle cortex	col_0	0	10		col_0 2.11 0.0805 Inf 1.93 2.31 a
49	cortex	col_0	8	10		OE_SPL13_medium 11.32 0.3232 Inf 10.57 12.12 b
50	epidermis	col_0	30	10		OE_SPL13_strong 20.26 0.4323 Inf 19.25 21.32 c
51	vascular	col_0	54	11
52	endodermis	col_0	11	11		tissue = cortex:
53	middle cortex	col_0	0	11		genotype response SE df asymp.LCL asymp.UCL .group
54	cortex	col_0	8	11		col_0 7.77 0.2681 Inf 7.15 8.44 a
55	epidermis	col_0	30	11		OE_SPL13_medium 11.55 0.3274 Inf 10.79 12.36 b
56	vascular	col_0	53	12		OE_SPL13_strong 33.99 0.5660 Inf 32.66 35.37 c
57	endodermis	col_0	11	12
58	middle cortex	col_0	0	12		tissue = epidermis:
59	cortex	col_0	8	12		genotype response SE df asymp.LCL asymp.UCL .group
60	epidermis	col_0	30	12		col_0 29.10 0.5205 Inf 27.88 30.37 a
61	vascular	OE_SPL13_medium	67	13		OE_SPL13_medium 35.67 0.5778 Inf 34.31 37.08 b
62	endodermis	OE_SPL13_medium	12	13		OE_SPL13_strong 57.94 0.7386 Inf 56.19 59.73 c
63	middle cortex	OE_SPL13_medium	12	13
64	cortex	OE_SPL13_medium	11	13		Confidence level used: 0.95
65	epidermis	OE_SPL13_medium	34	13		Conf-level adjustment: bonferroni method for 3 estimates
66	vascular	OE_SPL13_medium	66	14		Intervals are back-transformed from the log scale
67	endodermis	OE_SPL13_medium	12	14		P value adjustment: holm method for 3 tests
68	middle cortex	OE_SPL13_medium	12	14		Tests are performed on the log scale
69	cortex	OE_SPL13_medium	11	14		significance level used: alpha = 0.05
70	epidermis	OE_SPL13_medium	35	14
71	vascular	OE_SPL13_medium	64	15		contrasts
72	endodermis	OE_SPL13_medium	11	15		tissue = vascular:
73	middle cortex	OE_SPL13_medium	11	15		contrast ratio SE df asymp.LCL asymp.UCL null z.ratio p.value
74	cortex	OE_SPL13_medium	12	15		OE_SPL13_medium / col_0 1.23 0.0222 Inf 1.17 1.28 1 11.261 <.0001
75	epidermis	OE_SPL13_medium	35	15		OE_SPL13_strong / col_0 1.81 0.0303 Inf 1.74 1.88 1 35.506 <.0001
76	vascular	OE_SPL13_medium	66	16		OE_SPL13_strong / OE_SPL13_medium 1.48 0.0232 Inf 1.42 1.53 1 24.849 <.0001
77	endodermis	OE_SPL13_medium	12	16
78	middle cortex	OE_SPL13_medium	12	16		tissue = endodermis:
79	cortex	OE_SPL13_medium	11	16		contrast ratio SE df asymp.LCL asymp.UCL null z.ratio p.value
80	epidermis	OE_SPL13_medium	33	16		OE_SPL13_medium / col_0 1.14 0.0462 Inf 1.04 1.26 1 3.316 0.0009
81	vascular	OE_SPL13_medium	66	17		OE_SPL13_strong / col_0 1.94 0.0706 Inf 1.78 2.12 1 18.212 <.0001
82	endodermis	OE_SPL13_medium	11	17		OE_SPL13_strong / OE_SPL13_medium 1.70 0.0590 Inf 1.56 1.84 1 15.212 <.0001
83	middle cortex	OE_SPL13_medium	11	17
84	cortex	OE_SPL13_medium	12	17		tissue = middle cortex:
85	epidermis	OE_SPL13_medium	36	17		contrast ratio SE df asymp.LCL asymp.UCL null z.ratio p.value
86	vascular	OE_SPL13_medium	65	18		OE_SPL13_medium / col_0 5.36 0.2530 Inf 4.79 6.01 1 35.609 <.0001
87	endodermis	OE_SPL13_medium	11	18		OE_SPL13_strong / col_0 9.60 0.4144 Inf 8.66 10.65 1 52.430 <.0001
88	middle cortex	OE_SPL13_medium	11	18		OE_SPL13_strong / OE_SPL13_medium 1.79 0.0638 Inf 1.64 1.95 1 16.349 <.0001
89	cortex	OE_SPL13_medium	12	18
90	epidermis	OE_SPL13_medium	35	18		tissue = cortex:
91	vascular	OE_SPL13_medium	64	19		contrast ratio SE df asymp.LCL asymp.UCL null z.ratio p.value
92	endodermis	OE_SPL13_medium	11	19		OE_SPL13_medium / col_0 1.49 0.0664 Inf 1.34 1.65 1 8.887 <.0001
93	middle cortex	OE_SPL13_medium	12	19		OE_SPL13_strong / col_0 4.37 0.1676 Inf 3.99 4.79 1 38.530 <.0001
94	cortex	OE_SPL13_medium	12	19		OE_SPL13_strong / OE_SPL13_medium 2.94 0.0967 Inf 2.72 3.18 1 32.841 <.0001
95	epidermis	OE_SPL13_medium	38	19
96	vascular	OE_SPL13_medium	65	20		tissue = epidermis:
97	endodermis	OE_SPL13_medium	11	20		contrast ratio SE df asymp.LCL asymp.UCL null z.ratio p.value
98	middle cortex	OE_SPL13_medium	11	20		OE_SPL13_medium / col_0 1.23 0.0296 Inf 1.16 1.30 1 8.436 <.0001
99	cortex	OE_SPL13_medium	12	20		OE_SPL13_strong / col_0 1.99 0.0437 Inf 1.89 2.10 1 31.366 <.0001
100	epidermis	OE_SPL13_medium	35	20		OE_SPL13_strong / OE_SPL13_medium 1.62 0.0335 Inf 1.55 1.71 1 23.542 <.0001
101	vascular	OE_SPL13_medium	62	21
102	endodermis	OE_SPL13_medium	14	21		Confidence level used: 0.95
103	middle cortex	OE_SPL13_medium	12	21		Conf-level adjustment: bonferroni method for 3 estimates
104	cortex	OE_SPL13_medium	12	21		Intervals are back-transformed from the log scale
105	epidermis	OE_SPL13_medium	38	21		P value adjustment: holm method for 3 tests
106	vascular	OE_SPL13_medium	63	22		Tests are performed on the log scale
107	endodermis	OE_SPL13_medium	11	22
108	middle cortex	OE_SPL13_medium	11	22		non-modelled info
109	cortex	OE_SPL13_medium	12	22		tissue	genotype	mean	se	n
110	epidermis	OE_SPL13_medium	37	22		vascular	col_0	52.75	0.25	12
111	vascular	OE_SPL13_medium	63	23		endodermis	col_0	10.1667	0.241	12
112	endodermis	OE_SPL13_medium	11	23		middle cortex	col_0	0.75	0.350865	12
113	middle cortex	OE_SPL13_medium	11	23		cortex	col_0	8	0	12
114	cortex	OE_SPL13_medium	12	23		epidermis	col_0	29.1667	0.457817	12
115	epidermis	OE_SPL13_medium	35	23		vascular	OE_SPL13_medium	64.5833	0.434468	12
116	vascular	OE_SPL13_medium	64	24		endodermis	OE_SPL13_medium	11.5833	0.259905	12
117	endodermis	OE_SPL13_medium	12	24		middle cortex	OE_SPL13_medium	11.5	0.150756	12
118	middle cortex	OE_SPL13_medium	12	24		cortex	OE_SPL13_medium	11.75	0.130558	12
119	cortex	OE_SPL13_medium	12	24		epidermis	OE_SPL13_medium	35.75	0.478714	12
120	epidermis	OE_SPL13_medium	38	24		vascular	OE_SPL13_strong	95.1667	0.886202	12
121	vascular	OE_SPL13_strong	92	25		endodermis	OE_SPL13_strong	19.3333	0.666667	12
122	endodermis	OE_SPL13_strong	21	25		middle cortex	OE_SPL13_strong	20.3333	0.376051	12
123	middle cortex	OE_SPL13_strong	20	25		cortex	OE_SPL13_strong	34.1667	0.270615	12
124	cortex	OE_SPL13_strong	36	25		epidermis	OE_SPL13_strong	58	0.651339	12
125	epidermis	OE_SPL13_strong	60	25
126	vascular	OE_SPL13_strong	94	26
127	endodermis	OE_SPL13_strong	16	26
128	middle cortex	OE_SPL13_strong	19	26
129	cortex	OE_SPL13_strong	33	26
130	epidermis	OE_SPL13_strong	61	26
131	vascular	OE_SPL13_strong	93	27
132	endodermis	OE_SPL13_strong	16	27
133	middle cortex	OE_SPL13_strong	19	27
134	cortex	OE_SPL13_strong	34	27
135	epidermis	OE_SPL13_strong	57	27
136	vascular	OE_SPL13_strong	94	28
137	endodermis	OE_SPL13_strong	16	28
138	middle cortex	OE_SPL13_strong	21	28
139	cortex	OE_SPL13_strong	34	28
140	epidermis	OE_SPL13_strong	55	28
141	vascular	OE_SPL13_strong	94	29
142	endodermis	OE_SPL13_strong	20	29
143	middle cortex	OE_SPL13_strong	19	29
144	cortex	OE_SPL13_strong	34	29
145	epidermis	OE_SPL13_strong	60	29
146	vascular	OE_SPL13_strong	93	30
147	endodermis	OE_SPL13_strong	18	30
148	middle cortex	OE_SPL13_strong	19	30
149	cortex	OE_SPL13_strong	35	30
150	epidermis	OE_SPL13_strong	60	30
151	vascular	OE_SPL13_strong	94	31
152	endodermis	OE_SPL13_strong	20	31
153	middle cortex	OE_SPL13_strong	19	31
154	cortex	OE_SPL13_strong	34	31
155	epidermis	OE_SPL13_strong	61	31
156	vascular	OE_SPL13_strong	99	32
157	endodermis	OE_SPL13_strong	23	32
158	middle cortex	OE_SPL13_strong	21	32
159	cortex	OE_SPL13_strong	35	32
160	epidermis	OE_SPL13_strong	57	32
161	vascular	OE_SPL13_strong	102	33
162	endodermis	OE_SPL13_strong	20	33
163	middle cortex	OE_SPL13_strong	22	33
164	cortex	OE_SPL13_strong	35	33
165	epidermis	OE_SPL13_strong	57	33
166	vascular	OE_SPL13_strong	94	34
167	endodermis	OE_SPL13_strong	21	34
168	middle cortex	OE_SPL13_strong	22	34
169	cortex	OE_SPL13_strong	33	34
170	epidermis	OE_SPL13_strong	56	34
171	vascular	OE_SPL13_strong	94	35
172	endodermis	OE_SPL13_strong	21	35
173	middle cortex	OE_SPL13_strong	22	35
174	cortex	OE_SPL13_strong	33	35
175	epidermis	OE_SPL13_strong	55	35
176	vascular	OE_SPL13_strong	99	36
177	endodermis	OE_SPL13_strong	20	36
178	middle cortex	OE_SPL13_strong	21	36
179	cortex	OE_SPL13_strong	34	36
180	epidermis	OE_SPL13_strong	57	36

## Sheet: fig2m
line	count		generalized linear model (generalized poisson)
col0_day10	50
col0_day10	37		summary
col0_day10	43		Family: genpois ( log )
col0_day10	44		Formula: count ~ line
col0_day10	43		Data: data
col0_day10	46
col0_day10	45		AIC BIC logLik deviance df.resid
col0_day10	46		149.5 153.4 -71.8 143.5 24
col0_day10	41
col0_day10	41
col0_day10	45		Dispersion parameter for genpois family (): 0.229
col0_day10	42
col0_day10	49		Conditional model:
col0_day10	42		Estimate Std. Error z value Pr(>|z|) 2.5 % 97.5 %
oe_number_12_day10	62		(Intercept) 3.78128 0.01924 196.57 <2e-16 3.743576 3.818981
oe_number_12_day10	62		lineoe_number_12_day10 0.38335 0.02527 15.17 <2e-16 0.333811 0.432882
oe_number_12_day10	66
oe_number_12_day10	60		estimated marginal means
oe_number_12_day10	59		line response SE df asymp.LCL asymp.UCL .group
oe_number_12_day10	70		col0_day10 43.9 0.844 Inf 42 45.8 a
oe_number_12_day10	72		oe_number_12_day10 64.4 1.062 Inf 62 66.8 b
oe_number_12_day10	66
oe_number_12_day10	63		Confidence level used: 0.95
oe_number_12_day10	66		Conf-level adjustment: bonferroni method for 2 estimates
oe_number_12_day10	61		Intervals are back-transformed from the log scale
oe_number_12_day10	66		Tests are performed on the log scale
oe_number_12_day10	64		significance level used: alpha = 0.05
			contrasts
			contrast ratio SE df asymp.LCL asymp.UCL z.ratio p.value
			oe_number_12_day10 / col0_day10 1.47 0.0371 Inf 1.4 1.54 15.168 <.0001
			Confidence level used: 0.95
			Intervals are back-transformed from the log scale
			Tests are performed on the log scale
				n
			col0_day10	14
			oe_number_12_day10	13

## Sheet: fig2n
line	root_length		linear model
col_0	4.381
col_0	4.327		summary
col_0	4.521		Call:
col_0	5.174		lm(formula = root_length ~ line, data = data)
col_0	4.876
col_0	4.463		Residuals:
col_0	4.511		Min 1Q Median 3Q Max
col_0	4.525		-1.00568 -0.20368 0.01112 0.20764 1.54032
col_0	4.739
col_0	4.558		Coefficients:
col_0	4.278		Estimate Std. Error t value Pr(>|t|) 2.5 % 97.5 %
col_0	4.498		(Intercept) 4.499882 0.1093364 41.15631 9.190986e-48 4.281458 4.718307
col_0	4.67		lineoe_spl13_2 2.487572 0.1744405 14.26029 1.532541e-21 2.139087 2.836057
col_0	4.811		lineoe_spl13_5 2.398481 0.1744405 13.74957 8.982431e-21 2.049996 2.746966
col_0	4.596		lineoe_spl13_6 1.759802 0.1505009 11.69296 1.555910e-17 1.459142 2.060462
col_0	3.737		lineoe_spl13_12 2.489118 0.1744405 14.26915 1.486680e-21 2.140633 2.837603
col_0	3.833
oe_spl13_2	6.95		Residual standard error: 0.4508 on 64 degrees of freedom
oe_spl13_2	6.498		Multiple R-squared: 0.8397, Adjusted R-squared: 0.8297
oe_spl13_2	7.159		F-statistic: 83.81 on 4 and 64 DF, p-value: < 2.2e-16
oe_spl13_2	7.136
oe_spl13_2	7.061		estimated marginal means
oe_spl13_2	7.023		line emmean SE df lower.CL upper.CL .group
oe_spl13_2	7.222		col_0 4.50 0.109 64 4.21 4.79 a
oe_spl13_2	7.615		oe_spl13_6 6.26 0.103 64 5.99 6.53 b
oe_spl13_2	6.998		oe_spl13_5 6.90 0.136 64 6.54 7.26 c
oe_spl13_2	7.087		oe_spl13_2 6.99 0.136 64 6.63 7.35 c
oe_spl13_2	6.113		oe_spl13_12 6.99 0.136 64 6.63 7.35 c
oe_spl13_5	6.726
oe_spl13_5	6.859		Confidence level used: 0.95
oe_spl13_5	7.333		Conf-level adjustment: bonferroni method for 5 estimates
oe_spl13_5	6.939		P value adjustment: holm method for 10 tests
oe_spl13_5	7.149		significance level used: alpha = 0.05
oe_spl13_5	6.844
oe_spl13_5	6.147		contrasts
oe_spl13_5	7.436		contrast estimate SE df lower.CL upper.CL t.ratio p.value
oe_spl13_5	6.501		oe_spl13_2 - col_0 2.48757 0.174 64 1.980 2.995 14.260 <.0001
oe_spl13_5	6.842		oe_spl13_5 - col_0 2.39848 0.174 64 1.891 2.906 13.750 <.0001
oe_spl13_5	7.106		oe_spl13_5 - oe_spl13_2 -0.08909 0.192 64 -0.648 0.470 -0.463 1.0000
oe_spl13_6	5.751		oe_spl13_6 - col_0 1.75980 0.151 64 1.322 2.197 11.693 <.0001
oe_spl13_6	5.254		oe_spl13_6 - oe_spl13_2 -0.72777 0.171 64 -1.224 -0.231 -4.261 0.0004
oe_spl13_6	5.624		oe_spl13_6 - oe_spl13_5 -0.63868 0.171 64 -1.135 -0.142 -3.739 0.0016
oe_spl13_6	5.992		oe_spl13_12 - col_0 2.48912 0.174 64 1.982 2.996 14.269 <.0001
oe_spl13_6	6.356		oe_spl13_12 - oe_spl13_2 0.00155 0.192 64 -0.557 0.560 0.008 1.0000
oe_spl13_6	6.265		oe_spl13_12 - oe_spl13_5 0.09064 0.192 64 -0.468 0.650 0.472 1.0000
oe_spl13_6	5.524		oe_spl13_12 - oe_spl13_6 0.72932 0.171 64 0.233 1.226 4.270 0.0004
oe_spl13_6	6.415
oe_spl13_6	6.148		Confidence level used: 0.95
oe_spl13_6	6.056		Conf-level adjustment: bonferroni method for 10 estimates
oe_spl13_6	6.931		P value adjustment: holm method for 10 tests
oe_spl13_6	7.359
oe_spl13_6	6.296			n
oe_spl13_6	6.045		col_0	17
oe_spl13_6	7.8		oe_spl13_2	11
oe_spl13_6	6.328		oe_spl13_5	11
oe_spl13_6	6.618		oe_spl13_6	19
oe_spl13_6	6.483		oe_spl13_12	11
oe_spl13_6	5.689
oe_spl13_12	6.566
oe_spl13_12	6.856
oe_spl13_12	7.125
oe_spl13_12	7.598
oe_spl13_12	7.407
oe_spl13_12	6.731
oe_spl13_12	6.472
oe_spl13_12	6.882
oe_spl13_12	6.926
oe_spl13_12	7.376
oe_spl13_12	6.94

## Sheet: fig2o
line	relative_expression		linear model
col_0	1.04006
col_0	0.997692		summary
col_0	0.963707		Call:
oe_spl13_2	15.207		lm(formula = relative_expression ~ line, data = data)
oe_spl13_2	15.102
oe_spl13_2	14.9977		Residuals:
oe_spl13_5	16.037		Min 1Q Median 3Q Max
oe_spl13_5	16.374		-0.44972 -0.04564 -0.00013 0.09624 0.36203
oe_spl13_5	16.374
oe_spl13_6	7.87165		Coefficients:
oe_spl13_6	7.9264		Estimate Std. Error t value Pr(>|t|) 2.5 % 97.5 %
oe_spl13_6	7.81728		(Intercept) 1.000486 0.1221337 8.191731 9.563283e-06 0.7283555 1.272617
oe_spl13_12	19.1154		lineoe_spl13_2 14.101744 0.1727231 81.643634 1.857348e-15 13.7168926 14.486595
oe_spl13_12	19.9272		lineoe_spl13_5 15.261170 0.1727231 88.356265 8.436824e-16 14.8763192 15.646021
oe_spl13_12	19.6529		lineoe_spl13_6 6.871293 0.1727231 39.782125 2.408144e-12 6.4864419 7.256144
			lineoe_spl13_12 18.564674 0.1727231 107.482270 1.191269e-16 18.1798226 18.949525
			---
			Signif. codes: 0 ‘***’ 0.001 ‘**’ 0.01 ‘*’ 0.05 ‘.’ 0.1 ‘ ’ 1
			Residual standard error: 0.2115 on 10 degrees of freedom
			Multiple R-squared: 0.9993, Adjusted R-squared: 0.9991
			F-statistic: 3738 on 4 and 10 DF, p-value: 7.996e-16
			estimated marginal means
			line emmean SE df lower.CL upper.CL .group
			col_0 1.00 0.122 10 0.613 1.39 a
			oe_spl13_6 7.87 0.122 10 7.485 8.26 b
			oe_spl13_2 15.10 0.122 10 14.715 15.49 c
			oe_spl13_5 16.26 0.122 10 15.875 16.65 d
			oe_spl13_12 19.57 0.122 10 19.178 19.95 e
			Confidence level used: 0.95
			Conf-level adjustment: bonferroni method for 5 estimates
			P value adjustment: holm method for 10 tests
			significance level used: alpha = 0.05
			contrasts
			contrast estimate SE df lower.CL upper.CL t.ratio p.value
			oe_spl13_2 - col_0 14.10 0.173 10 13.483 14.72 81.644 <.0001
			oe_spl13_5 - col_0 15.26 0.173 10 14.643 15.88 88.356 <.0001
			oe_spl13_5 - oe_spl13_2 1.16 0.173 10 0.541 1.78 6.713 0.0001
			oe_spl13_6 - col_0 6.87 0.173 10 6.253 7.49 39.782 <.0001
			oe_spl13_6 - oe_spl13_2 -7.23 0.173 10 -7.849 -6.61 -41.862 <.0001
			oe_spl13_6 - oe_spl13_5 -8.39 0.173 10 -9.008 -7.77 -48.574 <.0001
			oe_spl13_12 - col_0 18.56 0.173 10 17.946 19.18 107.482 <.0001
			oe_spl13_12 - oe_spl13_2 4.46 0.173 10 3.844 5.08 25.839 <.0001
			oe_spl13_12 - oe_spl13_5 3.30 0.173 10 2.685 3.92 19.126 <.0001
			oe_spl13_12 - oe_spl13_6 11.69 0.173 10 11.075 12.31 67.700 <.0001
			Confidence level used: 0.95
			Conf-level adjustment: bonferroni method for 10 estimates
			P value adjustment: holm method for 10 tests
				n
			col_0	3
			oe_spl13_2	3
			oe_spl13_5	3
			oe_spl13_6	3
			oe_spl13_12	3

## Sheet: fig2p
stage	count	line	root_length		generalized linear model (quasipoisson)													generalized linear model (total primordia; quasipoisson)										generalized linear model (total lateral roots; generalized poisson)
i	6	col_0	3.201
i	6	col_0	2.846		summary													summary										summary
i	2	col_0	2.919		Call:													Call:										Family: genpois ( log )
i	5	col_0	2.757		glm(formula = count ~ stage * line + offset(log(root_length)),													glm(formula = count ~ line + offset(log(root_length)), family = quasipoisson,										Formula: count ~ line + offset(log(root_length))
i	4	col_0	2.987		family = quasipoisson, data = data)													data = data[stage == sum("i", "ii", "iii", "iv", "v", "vi", "vii", "viii")]										Data: data[stage == sum("i", "ii", "iii", "iv", "v", "vi", "vii", "viii", "emerged")]
i	7	col_0	2.816
i	4	col_0	2.611		Deviance Residuals:													Deviance Residuals:										AIC BIC logLik deviance df.resid
i	5	col_0	3.083		Min 1Q Median 3Q Max													Min 1Q Median 3Q Max										159.5 165.1 -75.8 151.5 26
i	6	col_0	2.632		-2.41235 -0.95531 -0.04222 0.51853 2.41604													-1.61568 -0.40577 0.07105 0.34289 1.69477
i	5	col_0	3.007
ii	12	col_0	3.201		Coefficients:													Coefficients:										Dispersion parameter for genpois family (): 0.477
ii	12	col_0	2.846		Estimate Std. Error t value Pr(>|t|) 2.5 % 97.5 %													Estimate Std. Error t value Pr(>|t|) 2.5 % 97.5 %
ii	7	col_0	2.919		(Intercept) 0.58618794 0.1531125 3.8284794 1.744333e-04 0.270295900 0.87198295													(Intercept) 1.8137278 0.06340124 28.607136 9.933090e-22 1.6868330 1.9354660										Conditional model:
ii	7	col_0	2.757		stageii 0.06395016 0.2136656 0.2993002 7.650347e-01 -0.355570921 0.48506078													lineoe_spl13_6 -0.3479792 0.09231911 -3.769308 8.121324e-04 -0.5293558 -0.1672231										Estimate Std. Error z value Pr(>|z|) 2.5 % 97.5 %
ii	6	col_0	2.987		stageiii -1.15241916 0.2972603 -3.8768012 1.452394e-04 -1.766258051 -0.59214347													lineoe_spl13_12 -0.5926315 0.09361081 -6.330802 8.891284e-07 -0.7766994 -0.4094924										(Intercept) 1.97559 0.04774 41.38 < 2e-16 *** 1.882016 2.069155
ii	4	col_0	2.816		stageiv -1.31557938 0.3164923 -4.1567500 4.859658e-05 -1.975794734 -0.72425598													---										lineoe_spl13_6 -0.33858 0.06925 -4.89 1.01e-06 *** -0.4743166 -0.2028533
ii	2	col_0	2.611		stagev -1.19951858 0.2893554 -4.1454857 5.084102e-05 -1.794490182 -0.65211253													Signif. codes: 0 ‘***’ 0.001 ‘**’ 0.01 ‘*’ 0.05 ‘.’ 0.1 ‘ ’ 1										lineoe_spl13_12 -0.53729 0.06936 -7.75 9.50e-15 *** -0.6732387 -0.4013334
ii	2	col_0	3.083		stagevi -2.46668300 0.4841805 -5.0945523 8.324816e-07 -3.559965461 -1.61861513																							---
ii	2	col_0	2.632		stagevii -2.20448648 0.4841839 -4.5529940 9.376234e-06 -3.297768876 -1.35641858													(Dispersion parameter for quasipoisson family taken to be 0.7114899)										Signif. codes: 0 ‘***’ 0.001 ‘**’ 0.01 ‘*’ 0.05 ‘.’ 0.1 ‘ ’ 1
ii	4	col_0	3.007		stageviii -2.00269970 0.3794858 -5.2774041 3.521190e-07 -2.819488219 -1.31208411
iii	3	col_0	3.201		stageemerged -0.66378231 0.2605044 -2.5480653 1.161498e-02 -1.190771883 -0.16385874													Null deviance: 48.090 on 29 degrees of freedom										estimated marginal means
iii	1	col_0	2.846		lineoe_spl13_12 -1.03589320 0.2562062 -4.0432018 7.628681e-05 -1.552871919 -0.54311176													Residual deviance: 19.412 on 27 degrees of freedom										line response SE df asymp.LCL asymp.UCL .group
iii	3	col_0	2.919		lineoe_spl13_6 -0.29121404 0.2016610 -1.4440769 1.503471e-01 -0.683762268 0.10934173													AIC: NA										oe_spl13_12 15.4 0.777 Inf 13.6 17.4 a
iii	3	col_0	2.757		stageii:lineoe_spl13_12 0.21634993 0.3405632 0.6352711 5.260080e-01 -0.447794232 0.89091037																							oe_spl13_6 18.8 0.945 Inf 16.6 21.2 b
iii	2	col_0	2.987		stageiii:lineoe_spl13_12 0.34176183 0.4636359 0.7371342 4.619406e-01 -0.578327797 1.25127078													Number of Fisher Scoring iterations: 4										col_0 26.3 1.257 Inf 23.5 29.5 c
iii	2	col_0	2.816		stageiv:lineoe_spl13_12 1.33217617 0.4231544 3.1482038 1.905072e-03 0.519777642 2.18629669
iii	1	col_0	2.611		stagev:lineoe_spl13_12 1.03094200 0.4127273 2.4978769 1.333416e-02 0.229681400 1.85405926													estimated marginal means										Confidence level used: 0.95
iii	1	col_0	3.083		stagevi:lineoe_spl13_12 1.42427098 0.6181621 2.3040413 2.229064e-02 0.249806478 2.71948672													line rate SE df asymp.LCL asymp.UCL .group										Conf-level adjustment: bonferroni method for 3 estimates
iii	1	col_0	2.632		stagevii:lineoe_spl13_12 0.71031222 0.6673985 1.0643000 2.885295e-01 -0.601950427 2.07419651													oe_spl13_12 12.4 0.853 Inf 10.5 14.6 a										Intervals are back-transformed from the log scale
iii	2	col_0	3.007		stageviii:lineoe_spl13_12 0.36864779 0.5957729 0.6187723 5.367998e-01 -0.842577470 1.53145109													oe_spl13_6 15.8 1.062 Inf 13.5 18.6 b										P value adjustment: holm method for 3 tests
iv	2	col_0	3.201		stageemerged:lineoe_spl13_12 0.96413961 0.3775193 2.5538813 1.142915e-02 0.231709433 1.71597401													col_0 22.4 1.420 Inf 19.2 26.1 c										Tests are performed on the log scale
iv	3	col_0	2.846		stageii:lineoe_spl13_6 -0.61166525 0.3241526 -1.8869669 6.067383e-02 -1.258102867 0.01585835																							significance level used: alpha = 0.05
iv	1	col_0	2.919		stageiii:lineoe_spl13_6 -0.43904161 0.4755561 -0.9232173 3.570527e-01 -1.411974238 0.47247427													Confidence level used: 0.95
iv	1	col_0	2.757		stageiv:lineoe_spl13_6 0.74606944 0.3887797 1.9190030 5.646693e-02 -0.001037238 1.53200710													Conf-level adjustment: bonferroni method for 3 estimates										contrasts
iv	2	col_0	2.987		stagev:lineoe_spl13_6 0.06317344 0.4215136 0.1498728 8.810223e-01 -0.777811839 0.88579840													Intervals are back-transformed from the log scale										contrast ratio SE df asymp.LCL asymp.UCL z.ratio p.value
iv	2	col_0	2.816		stagevi:lineoe_spl13_6 1.25020123 0.5626498 2.2219883 2.745181e-02 0.208842918 2.45954752													P value adjustment: holm method for 3 tests										oe_spl13_6 / col_0 0.713 0.0494 Inf 0.604 0.841 -4.889 <.0001
iv	0	col_0	2.611		stagevii:lineoe_spl13_6 -0.46749948 0.7300443 -0.6403714 5.226947e-01 -1.992431462 0.96891211													Tests are performed on the log scale										oe_spl13_12 / col_0 0.584 0.0405 Inf 0.495 0.690 -7.746 <.0001
iv	2	col_0	3.083		stageviii:lineoe_spl13_6 -0.27968269 0.5744725 -0.4868513 6.269190e-01 -1.455034341 0.83852307													significance level used: alpha = 0.05										oe_spl13_12 / oe_spl13_6 0.820 0.0584 Inf 0.691 0.972 -2.789 0.0053
iv	1	col_0	2.632		stageemerged:lineoe_spl13_6 0.21060880 0.3447388 0.6109228 5.419732e-01 -0.464068220 0.89167818
iv	2	col_0	3.007		---													contrasts										Confidence level used: 0.95
v	2	col_0	3.201		Signif. codes: 0 ‘***’ 0.001 ‘**’ 0.01 ‘*’ 0.05 ‘.’ 0.1 ‘ ’ 1													contrast ratio SE df asymp.LCL asymp.UCL z.ratio p.value										Conf-level adjustment: bonferroni method for 3 estimates
v	1	col_0	2.846															oe_spl13_6 / col_0 0.706 0.0652 Inf 0.566 0.881 -3.769 0.0003										Intervals are back-transformed from the log scale
v	4	col_0	2.919		(Dispersion parameter for quasipoisson family taken to be 0.8439635)													oe_spl13_12 / col_0 0.553 0.0518 Inf 0.442 0.692 -6.331 <.0001										P value adjustment: holm method for 3 tests
v	1	col_0	2.757															oe_spl13_12 / oe_spl13_6 0.783 0.0753 Inf 0.622 0.986 -2.544 0.0110										Tests are performed on the log scale
v	1	col_0	2.987		Null deviance: 428.03 on 218 degrees of freedom
v	2	col_0	2.816		Residual deviance: 185.86 on 192 degrees of freedom													Confidence level used: 0.95											col_0	oe_spl13_6	oe_spl13_12
v	1	col_0	2.611		AIC: NA													Conf-level adjustment: bonferroni method for 3 estimates										n	90	90	90
v	2	col_0	3.083															Intervals are back-transformed from the log scale
v	0	col_0	2.632		Number of Fisher Scoring iterations: 5													P value adjustment: holm method for 3 tests
v	1	col_0	3.007															Tests are performed on the log scale
vi	0	col_0	3.201		estimated marginal means
vi	0	col_0	2.846		stage = i:														col_0	oe_spl13_6	oe_spl13_12
vi	0	col_0	2.919		line rate SE df asymp.LCL asymp.UCL .group													n	80	80	80
vi	1	col_0	2.757		oe_spl13_12 2.324 0.477 Inf 1.421 3.80 a
vi	0	col_0	2.987		oe_spl13_6 4.894 0.642 Inf 3.574 6.70 b
vi	1	col_0	2.816		col_0 6.548 1.003 Inf 4.539 9.45 b
vi	1	col_0	2.611
vi	1	col_0	3.083		stage = ii:
vi	1	col_0	2.632		line rate SE df asymp.LCL asymp.UCL .group
vi	0	col_0	3.007		oe_spl13_6 2.830 0.581 Inf 1.731 4.63 a
vii	0	col_0	3.201		oe_spl13_12 3.076 0.516 Inf 2.059 4.60 a
vii	1	col_0	2.846		col_0 6.981 1.040 Inf 4.886 9.97 b
vii	1	col_0	2.919
vii	0	col_0	2.757		stage = iii:
vii	2	col_0	2.987		line rate SE df asymp.LCL asymp.UCL .group
vii	1	col_0	2.816		oe_spl13_6 0.997 0.346 Inf 0.434 2.29 a
vii	1	col_0	2.611		oe_spl13_12 1.033 0.300 Inf 0.515 2.07 a
vii	0	col_0	3.083		col_0 2.068 0.527 Inf 1.124 3.81 a
vii	0	col_0	2.632
vii	1	col_0	3.007		stage = iv:
viii	0	col_0	3.201		line rate SE df asymp.LCL asymp.UCL .group
viii	1	col_0	2.846		col_0 1.757 0.487 Inf 0.905 3.41 a
viii	0	col_0	2.919		oe_spl13_12 2.363 0.453 Inf 1.494 3.74 a
viii	0	col_0	2.757		oe_spl13_6 2.769 0.509 Inf 1.784 4.30 a
viii	1	col_0	2.987
viii	1	col_0	2.816		stage = v:
viii	0	col_0	2.611		line rate SE df asymp.LCL asymp.UCL .group
viii	1	col_0	3.083		oe_spl13_6 1.571 0.435 Inf 0.809 3.05 a
viii	1	col_0	2.632		oe_spl13_12 1.963 0.414 Inf 1.186 3.25 a
viii	2	col_0	3.007		col_0 1.973 0.484 Inf 1.096 3.55 a
emerged	4	col_0	3.201
emerged	2	col_0	2.846		stage = vi:
emerged	2	col_0	2.919		line rate SE df asymp.LCL asymp.UCL .group
emerged	2	col_0	2.757		col_0 0.556 0.255 Inf 0.185 1.67 a
emerged	2	col_0	2.987		oe_spl13_12 0.819 0.266 Inf 0.377 2.07 a
emerged	3	col_0	2.816		oe_spl13_6 1.450 0.369 Inf 0.788 2.67 a
emerged	4	col_0	2.611
emerged	4	col_0	3.083		stage = vii:
emerged	3	col_0	2.632		line rate SE df asymp.LCL asymp.UCL .group
emerged	4	col_0	3.007		oe_spl13_6 0.338 0.179 Inf 0.095 1.20 a
i	6	oe_spl13_6	4.165		oe_spl13_12 0.522 0.214 Inf 0.195 1.39 a
i	5	oe_spl13_6	3.46		col_0 0.722 0.332 Inf 0.241 2.17 a
i	5	oe_spl13_6	3.449
i	5	oe_spl13_6	3.388		stage = viii:
i	6	oe_spl13_6	3.813		line rate SE df asymp.LCL asymp.UCL .group
i	7	oe_spl13_6	3.585		oe_spl13_12 0.454 0.186 Inf 0.170 1.21 a
i	3	oe_spl13_6	3.759		oe_spl13_6 0.499 0.205 Inf 0.187 1.34 a
i	8	oe_spl13_6	3.335		col_0 0.884 0.307 Inf 0.385 2.03 a
i	1	oe_spl13_6	3.749
i	3	oe_spl13_6	3.78		stage = emerged:
ii	1	oe_spl13_6	4.165		line rate SE df asymp.LCL asymp.UCL .group
ii	3	oe_spl13_6	3.46		oe_spl13_6 3.111 0.572 Inf 2.004 4.83 a
ii	3	oe_spl13_6	3.449		oe_spl13_12 3.138 0.565 Inf 2.039 4.83 a
ii	3	oe_spl13_6	3.388		col_0 3.372 0.711 Inf 2.036 5.58 a
ii	3	oe_spl13_6	3.813
ii	1	oe_spl13_6	3.585		Confidence level used: 0.95
ii	6	oe_spl13_6	3.759		Conf-level adjustment: bonferroni method for 3 estimates
ii	4	oe_spl13_6	3.335		Intervals are back-transformed from the log scale
ii	4	oe_spl13_6	3.749		P value adjustment: holm method for 3 tests
ii	2	oe_spl13_6	3.78		Tests are performed on the log scale
iii	0	oe_spl13_6	4.165		significance level used: alpha = 0.05
iii	0	oe_spl13_6	3.46
iii	2	oe_spl13_6	3.449		contrasts
iii	4	oe_spl13_6	3.388		contrast ratio SE df asymp.LCL asymp.UCL z.ratio p.value
iii	1	oe_spl13_6	3.813		(oe_spl13_6_i) / (col_0_i) 0.747 0.1507 Inf 0.4088 1.366 -1.444 1.0000
iii	1	oe_spl13_6	3.585		(oe_spl13_6_ii) / (col_0_ii) 0.405 0.1029 Inf 0.1898 0.866 -3.558 0.0060
iii	0	oe_spl13_6	3.759		(oe_spl13_6_iii) / (col_0_iii) 0.482 0.2075 Inf 0.1328 1.747 -1.696 1.0000
iii	1	oe_spl13_6	3.335		(oe_spl13_6_iv) / (col_0_iv) 1.576 0.5238 Inf 0.5831 4.259 1.368 1.0000
iii	1	oe_spl13_6	3.749		(oe_spl13_6_v) / (col_0_v) 0.796 0.2947 Inf 0.2631 2.409 -0.616 1.0000
iii	2	oe_spl13_6	3.78		(oe_spl13_6_vi) / (col_0_vi) 2.609 1.3705 Inf 0.5421 12.556 1.826 1.0000
iv	1	oe_spl13_6	4.165		(oe_spl13_6_vii) / (col_0_vii) 0.468 0.3286 Inf 0.0574 3.819 -1.081 1.0000
iv	4	oe_spl13_6	3.46		(oe_spl13_6_viii) / (col_0_viii) 0.565 0.3039 Inf 0.1130 2.824 -1.061 1.0000
iv	5	oe_spl13_6	3.449		(oe_spl13_6_emerged) / (col_0_emerged) 0.923 0.2579 Inf 0.3997 2.129 -0.288 1.0000
iv	3	oe_spl13_6	3.388		(oe_spl13_12_i) / (col_0_i) 0.355 0.0909 Inf 0.1649 0.764 -4.043 0.0009
iv	2	oe_spl13_6	3.813		(oe_spl13_12_ii) / (col_0_ii) 0.441 0.0989 Inf 0.2252 0.862 -3.653 0.0044
iv	2	oe_spl13_6	3.585		(oe_spl13_12_iii) / (col_0_iii) 0.500 0.1930 Inf 0.1572 1.587 -1.796 1.0000
iv	4	oe_spl13_6	3.759		(oe_spl13_12_iv) / (col_0_iv) 1.345 0.4529 Inf 0.4911 3.683 0.880 1.0000
iv	1	oe_spl13_6	3.335		(oe_spl13_12_v) / (col_0_v) 0.995 0.3220 Inf 0.3780 2.619 -0.015 1.0000
iv	1	oe_spl13_6	3.749		(oe_spl13_12_vi) / (col_0_vi) 1.475 0.8296 Inf 0.2741 7.934 0.690 1.0000
iv	4	oe_spl13_6	3.78		(oe_spl13_12_vii) / (col_0_vii) 0.722 0.4450 Inf 0.1143 4.562 -0.528 1.0000
v	2	oe_spl13_6	4.165		(oe_spl13_12_viii) / (col_0_viii) 0.513 0.2760 Inf 0.1027 2.564 -1.241 1.0000
v	3	oe_spl13_6	3.46		(oe_spl13_12_emerged) / (col_0_emerged) 0.931 0.2581 Inf 0.4061 2.133 -0.259 1.0000
v	0	oe_spl13_6	3.449
v	0	oe_spl13_6	3.388		Confidence level used: 0.95
v	4	oe_spl13_6	3.813		Conf-level adjustment: bonferroni method for 18 estimates
v	3	oe_spl13_6	3.585		Intervals are back-transformed from the log scale
v	2	oe_spl13_6	3.759		P value adjustment: holm method for 18 tests
v	0	oe_spl13_6	3.335		Tests are performed on the log scale
v	3	oe_spl13_6	3.749
v	2	oe_spl13_6	3.78		n	col_0	oe_spl13_6	oe_spl13_12
vi	0	oe_spl13_6	4.165		i	10	10	10
vi	3	oe_spl13_6	3.46		i	10	10	10
vi	0	oe_spl13_6	3.449		ii	10	10	10
vi	2	oe_spl13_6	3.388		iii	10	10	10
vi	0	oe_spl13_6	3.813		iv	10	10	10
vi	1	oe_spl13_6	3.585		v	10	10	10
vi	1	oe_spl13_6	3.759		vi	10	10	10
vi	1	oe_spl13_6	3.335		vii	10	10	10
vi	2	oe_spl13_6	3.749		viii	10	10	10
vi	3	oe_spl13_6	3.78		emerged	10	10	10
vii	0	oe_spl13_6	4.165
vii	1	oe_spl13_6	3.46
vii	0	oe_spl13_6	3.449
vii	0	oe_spl13_6	3.388
vii	0	oe_spl13_6	3.813
vii	1	oe_spl13_6	3.585
vii	1	oe_spl13_6	3.759
vii	0	oe_spl13_6	3.335
vii	0	oe_spl13_6	3.749
vii	0	oe_spl13_6	3.78
viii	2	oe_spl13_6	4.165
viii	0	oe_spl13_6	3.46
viii	1	oe_spl13_6	3.449
viii	1	oe_spl13_6	3.388
viii	1	oe_spl13_6	3.813
viii	0	oe_spl13_6	3.585
viii	0	oe_spl13_6	3.759
viii	0	oe_spl13_6	3.335
viii	0	oe_spl13_6	3.749
viii	0	oe_spl13_6	3.78
emerged	6	oe_spl13_6	4.165
emerged	1	oe_spl13_6	3.46
emerged	3	oe_spl13_6	3.449
emerged	2	oe_spl13_6	3.388
emerged	4	oe_spl13_6	3.813
emerged	2	oe_spl13_6	3.585
emerged	6	oe_spl13_6	3.759
emerged	3	oe_spl13_6	3.335
emerged	2	oe_spl13_6	3.749
emerged	1	oe_spl13_6	3.78
i	3	oe_spl13_12	4.11
i	7	oe_spl13_12	4.914
i	0	oe_spl13_12	4.562
i	3	oe_spl13_12	5.024
i	2	oe_spl13_12	4.136
i	3	oe_spl13_12	4.055
i	4	oe_spl13_12	4.065
i	1	oe_spl13_12	4.601
i	4	oe_spl13_12	4.706
i	4	oe_spl13_12	4.063
ii	4	oe_spl13_12	4.11
ii	4	oe_spl13_12	4.914
ii	4	oe_spl13_12	4.562
ii	3	oe_spl13_12	5.024
ii	5	oe_spl13_12	4.136
ii	1	oe_spl13_12	4.055
ii	2	oe_spl13_12	4.065
ii	6	oe_spl13_12	4.601
ii	5	oe_spl13_12	4.706
ii	5	oe_spl13_12	4.063
iii	1	oe_spl13_12	4.11
iii	1	oe_spl13_12	4.914
iii	0	oe_spl13_12	4.562
iii	2	oe_spl13_12	5.024
iii	2	oe_spl13_12	4.136
iii	2	oe_spl13_12	4.055
iii	2	oe_spl13_12	4.065
iii	1	oe_spl13_12	4.601
iii	1	oe_spl13_12	4.706
iii	1	oe_spl13_12	4.063
iv	3	oe_spl13_12	4.11
iv	1	oe_spl13_12	4.914
iv	2	oe_spl13_12	4.562
iv	4	oe_spl13_12	5.024
iv	2	oe_spl13_12	4.136
iv	2	oe_spl13_12	4.055
iv	3	oe_spl13_12	4.065
iv	6	oe_spl13_12	4.601
iv	1	oe_spl13_12	4.706
iv	0	oe_spl13_12	4.063
v	3	oe_spl13_12	4.11
v	2	oe_spl13_12	4.914
v	5	oe_spl13_12	4.562
v	2	oe_spl13_12	5.024
v	1	oe_spl13_12	4.136
v	1	oe_spl13_12	4.055
v	2	oe_spl13_12	4.065
v	3	oe_spl13_12	4.601
v	2	oe_spl13_12	4.706
v	1	oe_spl13_12	4.063
vi	1	oe_spl13_12	4.11
vi	0	oe_spl13_12	4.914
vi	2	oe_spl13_12	4.562
vi	1	oe_spl13_12	5.024
vi	1	oe_spl13_12	4.136
vi	1	oe_spl13_12	4.055
vi	2	oe_spl13_12	4.065
vi	0	oe_spl13_12	4.601
vi	0	oe_spl13_12	4.706
vi	2	oe_spl13_12	4.063
vii	1	oe_spl13_12	4.11
vii	0	oe_spl13_12	4.914
vii	1	oe_spl13_12	4.562
vii	0	oe_spl13_12	5.024
vii	0	oe_spl13_12	4.136
vii	0	oe_spl13_12	4.055
vii	2	oe_spl13_12	4.065
vii	0	oe_spl13_12	4.601
vii	0	oe_spl13_12	4.706
vii	1	oe_spl13_12	4.063
viii	0	oe_spl13_12	4.11
viii	0	oe_spl13_12	4.914
viii	0	oe_spl13_12	4.562
viii	0	oe_spl13_12	5.024
viii	1	oe_spl13_12	4.136
viii	0	oe_spl13_12	4.055
viii	2	oe_spl13_12	4.065
viii	0	oe_spl13_12	4.601
viii	2	oe_spl13_12	4.706
viii	1	oe_spl13_12	4.063
emerged	2	oe_spl13_12	4.11
emerged	5	oe_spl13_12	4.914
emerged	2	oe_spl13_12	4.562
emerged	4	oe_spl13_12	5.024
emerged	3	oe_spl13_12	4.136
emerged	4	oe_spl13_12	4.055
emerged	3	oe_spl13_12	4.065
emerged	5	oe_spl13_12	4.601
emerged	7	oe_spl13_12	4.706
emerged	2	oe_spl13_12	4.063

## Sheet: fig3f,u
id	tissue	line	count	time		generalized linear mixed model (generalized poisson)
1	stele	col0	44	day5
2	endodermis	col0	9	day5		summary
3	cortex	col0	8	day5		Family: genpois ( log )
4	epidermis	col0	19	day5		Formula: count ~ time * tissue * line + (1 | id)
5	stele	col0	43	day5		Data: data
6	endodermis	col0	8	day5
7	cortex	col0	8	day5		AIC BIC logLik deviance df.resid
8	epidermis	col0	19	day5		5307.3 5738.5 -2571.6 5143.3 1338
9	stele	col0	40	day5
10	endodermis	col0	8	day5		Random effects:
11	cortex	col0	8	day5
12	epidermis	col0	18	day5		Conditional model:
13	stele	col0	46	day5		Groups Name Variance Std.Dev.
14	endodermis	col0	9	day5		id (Intercept) 0.002459 0.04959
15	cortex	col0	8	day5		Number of obs: 1420, groups: id, 1420
16	epidermis	col0	19	day5
17	stele	col0	43	day5		Dispersion parameter for genpois family (): 0.0387
18	endodermis	col0	8	day5
19	cortex	col0	8	day5		Conditional model:
20	epidermis	col0	19	day5		Estimate Std. Error z value Pr(>|z|)										2.5 %	97.5 %
21	stele	col0	45	day5		(Intercept) 3.7668989 0.0129412 291.08 < 2e-16 ***										3.74153	3.79226
22	endodermis	col0	9	day5		timeday10 0.2172270 0.0194746 11.15 < 2e-16 ***										0.179058	0.255397
23	cortex	col0	8	day5		timeday15 0.3633655 0.0179264 20.27 < 2e-16 ***										0.32823	0.398501
24	epidermis	col0	19	day5		timeday20 0.5381387 0.0177917 30.25 < 2e-16 ***										0.503267	0.57301
25	stele	col0	46	day5		tissuecortex -1.7015381 0.0227561 -74.77 < 2e-16 ***										-1.74614	-1.65694
26	endodermis	col0	9	day5		tissueendodermis -1.6223305 0.0224136 -72.38 < 2e-16 ***										-1.66626	-1.5784
27	cortex	col0	8	day5		tissueepidermis -0.8045248 0.0197034 -40.83 < 2e-16 ***										-0.843143	-0.765907
28	epidermis	col0	20	day5		linespl13 -0.0007953 0.0197641 -0.04 0.967900										-0.0395323	0.0379416
29	stele	col0	43	day5		linesextuple -0.0425492 0.0183465 -2.32 0.020384 *										-0.0785076	-0.0065908
30	endodermis	col0	9	day5		linex35s_mi_r156a -0.0333677 0.0191289 -1.74 0.081096 .										-0.0708595	0.00412419
31	cortex	col0	8	day5		lineoe_spl13 0.3812530 0.0186667 20.42 < 2e-16 ***										0.344667	0.417839
32	epidermis	col0	20	day5		timeday10:tissuecortex -0.2172243 0.0344767 -6.30 2.96e-10 ***										-0.284797	-0.149651
33	stele	col0	46	day5		timeday15:tissuecortex -0.2934147 0.0317577 -9.24 < 2e-16 ***										-0.355659	-0.231171
34	endodermis	col0	9	day5		timeday20:tissuecortex -0.3340097 0.0312052 -10.70 < 2e-16 ***										-0.395171	-0.272848
35	cortex	col0	8	day5		timeday10:tissueendodermis 0.2121028 0.0330245 6.42 1.34e-10 ***										0.147376	0.27683
36	epidermis	col0	20	day5		timeday15:tissueendodermis 0.3616596 0.0298052 12.13 < 2e-16 ***										0.303243	0.420077
37	stele	col0	41	day5		timeday20:tissueendodermis 0.4826884 0.0292860 16.48 < 2e-16 ***										0.425289	0.540088
38	endodermis	col0	8	day5		timeday10:tissueepidermis 0.1442296 0.0292682 4.93 8.31e-07 ***										0.086865	0.201594
39	cortex	col0	8	day5		timeday15:tissueepidermis 0.1539127 0.0269104 5.72 1.07e-08 ***										0.101169	0.206656
40	epidermis	col0	19	day5		timeday20:tissueepidermis 0.1577679 0.0266377 5.92 3.17e-09 ***										0.105559	0.209977
41	stele	col0	42	day5		timeday10:linespl13 -0.1207022 0.0276761 -4.36 1.29e-05 ***										-0.174946	-0.0664581
42	endodermis	col0	8	day5		timeday15:linespl13 -0.0969506 0.0270116 -3.59 0.000332 ***										-0.149892	-0.0440089
43	cortex	col0	8	day5		timeday20:linespl13 -0.1138407 0.0268096 -4.25 2.17e-05 ***										-0.166387	-0.0612949
44	epidermis	col0	19	day5		timeday10:linesextuple -0.1385868 0.0270654 -5.12 3.05e-07 ***										-0.191634	-0.0855396
45	stele	col0	43	day5		timeday15:linesextuple -0.2218228 0.0255643 -8.68 < 2e-16 ***										-0.271928	-0.171718
46	endodermis	col0	9	day5		timeday20:linesextuple -0.3820421 0.0254587 -15.01 < 2e-16 ***										-0.43194	-0.332144
47	cortex	col0	8	day5		timeday10:linex35s_mi_r156a -0.1438317 0.0282530 -5.09 3.56e-07 ***										-0.199207	-0.0884567
48	epidermis	col0	21	day5		timeday15:linex35s_mi_r156a -0.2036908 0.0268781 -7.58 3.50e-14 ***										-0.256371	-0.151011
49	stele	col0	46	day5		timeday20:linex35s_mi_r156a -0.3891887 0.0260288 -14.95 < 2e-16 ***										-0.440204	-0.338173
50	endodermis	col0	9	day5		timeday10:lineoe_spl13 0.1351645 0.0272158 4.97 6.82e-07 ***										0.0818224	0.188506
51	cortex	col0	8	day5		timeday15:lineoe_spl13 0.1675297 0.0260479 6.43 1.26e-10 ***										0.116477	0.218583
52	epidermis	col0	20	day5		timeday20:lineoe_spl13 0.1003658 0.0259118 3.87 0.000107 ***										0.0495795	0.151152
53	stele	col0	44	day5		tissuecortex:linespl13 0.0007984 0.0346411 0.02 0.981612										-0.0670969	0.0686937
54	endodermis	col0	9	day5		tissueendodermis:linespl13 -0.0146091 0.0342637 -0.43 0.669837										-0.0817648	0.0525466
55	cortex	col0	8	day5		tissueepidermis:linespl13 0.0208482 0.0301113 0.69 0.488704										-0.0381689	0.0798654
56	epidermis	col0	20	day5		tissuecortex:linesextuple 0.0375015 0.0321176 1.17 0.242955										-0.0254478	0.100451
57	stele	col0	41	day5		tissueendodermis:linesextuple -0.0142849 0.0318664 -0.45 0.653955										-0.0767419	0.0481721
58	endodermis	col0	8	day5		tissueepidermis:linesextuple 0.0907581 0.0278702 3.26 0.001128 **										0.0361335	0.145383
59	cortex	col0	8	day5		tissuecortex:linex35s_mi_r156a 0.0274159 0.0335042 0.82 0.413196										-0.0382511	0.093083
60	epidermis	col0	19	day5		tissueendodermis:linex35s_mi_r156a -0.0281339 0.0332619 -0.85 0.397648										-0.093326	0.0370583
61	stele	col0	42	day5		tissueepidermis:linex35s_mi_r156a 0.0859677 0.0291006 2.95 0.003135 **										0.0289316	0.143004
62	endodermis	col0	8	day5		tissuecortex:lineoe_spl13 0.3276325 0.0331336 9.89 < 2e-16 ***										0.262692	0.392573
63	cortex	col0	8	day5		tissueendodermis:lineoe_spl13 0.4848388 0.0311705 15.55 < 2e-16 ***										0.423746	0.545932
64	epidermis	col0	18	day5		tissueepidermis:lineoe_spl13 0.0869637 0.0281398 3.09 0.001999 **										0.0318108	0.142117
65	stele	col0	42	day5		timeday10:tissuecortex:linespl13 0.1206978 0.0488338 2.47 0.013451 *										0.0249853	0.21641
66	endodermis	col0	9	day5		timeday15:tissuecortex:linespl13 0.0359955 0.0478204 0.75 0.451617										-0.0577308	0.129722
67	cortex	col0	8	day5		timeday20:tissuecortex:linespl13 0.0564277 0.0470931 1.20 0.230833										-0.0358731	0.148729
68	epidermis	col0	20	day5		timeday10:tissueendodermis:linespl13 -0.2084770 0.0473771 -4.40 1.08e-05 ***										-0.301334	-0.11562
69	stele	col0	40	day5		timeday15:tissueendodermis:linespl13 0.0439651 0.0450478 0.98 0.329082										-0.044327	0.132257
70	endodermis	col0	8	day5		timeday20:tissueendodermis:linespl13 -0.0085528 0.0442950 -0.19 0.846891										-0.0953693	0.0782637
71	cortex	col0	8	day5		timeday10:tissueepidermis:linespl13 -0.0486266 0.0417367 -1.17 0.243987										-0.130429	0.0331759
72	epidermis	col0	18	day5		timeday15:tissueepidermis:linespl13 -0.0254981 0.0406153 -0.63 0.530138										-0.105103	0.0541064
73	stele	col0	44	day5		timeday20:tissueepidermis:linespl13 -0.0377420 0.0402266 -0.94 0.348124										-0.116585	0.0411007
74	endodermis	col0	9	day5		timeday10:tissuecortex:linesextuple 0.2240735 0.0475456 4.71 2.44e-06 ***										0.130886	0.317261
75	cortex	col0	8	day5		timeday15:tissuecortex:linesextuple 0.1645878 0.0451117 3.65 0.000264 ***										0.0761706	0.253005
76	epidermis	col0	21	day5		timeday20:tissuecortex:linesextuple 0.2853936 0.0445996 6.40 1.56e-10 ***										0.19798	0.372807
77	stele	col0	45	day5		timeday10:tissueendodermis:linesextuple -0.1574910 0.0462724 -3.40 0.000665 ***										-0.248183	-0.0667988
78	endodermis	col0	9	day5		timeday15:tissueendodermis:linesextuple -0.3432478 0.0433733 -7.91 2.50e-15 ***										-0.428258	-0.258238
79	cortex	col0	8	day5		timeday20:tissueendodermis:linesextuple -0.4331846 0.0429659 -10.08 < 2e-16 ***										-0.517396	-0.348973
80	epidermis	col0	20	day5		timeday10:tissueepidermis:linesextuple -0.0675898 0.0406886 -1.66 0.096684 .										-0.147338	0.0121584
81	stele	col0	53	day10		timeday15:tissueepidermis:linesextuple -0.1159748 0.0384342 -3.02 0.002549 **										-0.191304	-0.0406452
82	endodermis	col0	15	day10		timeday20:tissueepidermis:linesextuple -0.0930089 0.0381980 -2.43 0.014895 *										-0.167876	-0.0181422
83	cortex	col0	8	day10		timeday10:tissuecortex:linex35s_mi_r156a 0.1599578 0.0497935 3.21 0.001316 **										0.0623642	0.257551
84	epidermis	col0	28	day10		timeday15:tissuecortex:linex35s_mi_r156a 0.2055217 0.0474085 4.34 1.46e-05 ***										0.112603	0.298441
85	stele	col0	52	day10		timeday20:tissuecortex:linex35s_mi_r156a 0.2667471 0.0456188 5.85 5.00e-09 ***										0.177336	0.356158
86	endodermis	col0	12	day10		timeday10:tissueendodermis:linex35s_mi_r156a -0.2646996 0.0486987 -5.44 5.47e-08 ***										-0.360147	-0.169252
87	cortex	col0	8	day10		timeday15:tissueendodermis:linex35s_mi_r156a -0.3152199 0.0458173 -6.88 5.99e-12 ***										-0.40502	-0.22542
88	epidermis	col0	28	day10		timeday20:tissueendodermis:linex35s_mi_r156a -0.4656916 0.0440671 -10.57 < 2e-16 ***										-0.552061	-0.379322
89	stele	col0	57	day10		timeday10:tissueepidermis:linex35s_mi_r156a -0.0545836 0.0424955 -1.28 0.198982										-0.137873	0.028706
90	endodermis	col0	11	day10		timeday15:tissueepidermis:linex35s_mi_r156a -0.1507358 0.0404815 -3.72 0.000196 ***										-0.230078	-0.0713935
91	cortex	col0	8	day10		timeday20:tissueepidermis:linex35s_mi_r156a -0.1564012 0.0391660 -3.99 6.52e-05 ***										-0.233165	-0.0796372
92	epidermis	col0	25	day10		timeday10:tissuecortex:lineoe_spl13 0.5105439 0.0464291 11.00 < 2e-16 ***										0.419544	0.601543
93	stele	col0	53	day10		timeday15:tissuecortex:lineoe_spl13 0.5058449 0.0445412 11.36 < 2e-16 ***										0.418546	0.593144
94	endodermis	col0	15	day10		timeday20:tissuecortex:lineoe_spl13 0.4773334 0.0439306 10.87 < 2e-16 ***										0.391231	0.563436
95	cortex	col0	8	day10		timeday10:tissueendodermis:lineoe_spl13 0.1287795 0.0442633 2.91 0.003621 **										0.0420251	0.215534
96	epidermis	col0	29	day10		timeday15:tissueendodermis:lineoe_spl13 0.0020572 0.0416535 0.05 0.960610										-0.0795821	0.0836966
97	stele	col0	55	day10		timeday20:tissueendodermis:lineoe_spl13 -0.0593497 0.0411663 -1.44 0.149385										-0.140034	0.0213348
98	endodermis	col0	11	day10		timeday10:tissueepidermis:lineoe_spl13 -0.0546358 0.0405538 -1.35 0.177902										-0.13412	0.0248482
99	cortex	col0	8	day10		timeday15:tissueepidermis:lineoe_spl13 -0.0401541 0.0387146 -1.04 0.299651										-0.116033	0.0357251
100	epidermis	col0	25	day10		timeday20:tissueepidermis:lineoe_spl13 -0.0709584 0.0384508 -1.85 0.064974 .										-0.14632	0.00440373
101	stele	col0	55	day10		---
102	endodermis	col0	14	day10		Signif. codes: 0 ‘***’ 0.001 ‘**’ 0.01 ‘*’ 0.05 ‘.’ 0.1 ‘ ’ 1
103	cortex	col0	8	day10
104	epidermis	col0	30	day10		estimated marginal means
105	stele	col0	50	day10		time = day5:
106	endodermis	col0	10	day10		line response SE df asymp.LCL asymp.UCL .group
107	cortex	col0	8	day10		sextuple 15.1 0.171 Inf 14.7 15.6 a
108	epidermis	col0	27	day10		x35s_mi_r156a 15.2 0.186 Inf 14.7 15.7 a
109	stele	col0	51	day10		col0 15.3 0.173 Inf 14.9 15.8 a
110	endodermis	col0	11	day10		spl13 15.4 0.200 Inf 14.9 15.9 a
111	cortex	col0	8	day10		oe_spl13 28.4 0.296 Inf 27.7 29.2 b
112	epidermis	col0	28	day10
113	stele	col0	54	day10		time = day10:
114	endodermis	col0	15	day10		line response SE df asymp.LCL asymp.UCL .group
115	cortex	col0	8	day10		x35s_mi_r156a 16.2 0.209 Inf 15.7 16.8 a
116	epidermis	col0	28	day10		sextuple 16.9 0.196 Inf 16.4 17.4 a
117	stele	col0	55	day10		spl13 16.9 0.187 Inf 16.5 17.4 a
118	endodermis	col0	14	day10		col0 19.8 0.243 Inf 19.2 20.5 b
119	cortex	col0	8	day10		oe_spl13 48.3 0.474 Inf 47.1 49.6 c
120	epidermis	col0	30	day10
121	stele	col0	52	day10		time = day15:
122	endodermis	col0	11	day10		line response SE df asymp.LCL asymp.UCL .group
123	cortex	col0	8	day10		sextuple 17.1 0.188 Inf 16.6 17.6 a
124	epidermis	col0	28	day10		x35s_mi_r156a 17.7 0.213 Inf 17.2 18.3 a
125	stele	col0	60	day10		spl13 21.5 0.244 Inf 20.9 22.2 b
126	endodermis	col0	13	day10		col0 23.3 0.240 Inf 22.7 24.0 c
127	cortex	col0	8	day10		oe_spl13 57.3 0.552 Inf 55.9 58.8 d
128	epidermis	col0	30	day10
129	stele	col0	54	day10		time = day20:
130	endodermis	col0	12	day10		line response SE df asymp.LCL asymp.UCL .group
131	cortex	col0	8	day10		x35s_mi_r156a 17.4 0.190 Inf 16.9 17.9 a
132	epidermis	col0	27	day10		sextuple 18.0 0.194 Inf 17.6 18.6 a
133	stele	col0	54	day10		spl13 25.5 0.278 Inf 24.8 26.2 b
134	endodermis	col0	15	day10		col0 28.4 0.282 Inf 27.7 29.2 c
135	cortex	col0	8	day10		oe_spl13 63.2 0.603 Inf 61.7 64.8 d
136	epidermis	col0	29	day10
137	stele	col0	52	day10		Results are averaged over the levels of: tissue
138	endodermis	col0	15	day10		Confidence level used: 0.95
139	cortex	col0	8	day10		Conf-level adjustment: bonferroni method for 5 estimates
140	epidermis	col0	25	day10		Intervals are back-transformed from the log scale
141	stele	col0	60	day15		P value adjustment: holm method for 10 tests
142	endodermis	col0	16	day15		Tests are performed on the log scale
143	cortex	col0	8	day15		significance level used: alpha = 0.01
144	epidermis	col0	30	day15
145	stele	col0	63	day15		contrasts
146	endodermis	col0	17	day15		time = day5:
147	cortex	col0	8	day15		contrast ratio SE df asymp.LCL asymp.UCL z.ratio p.value
148	epidermis	col0	31	day15		oe_spl13 / col0 1.855 0.02851 Inf 1.777 1.937 40.207 <.0001
149	stele	col0	62	day15		sextuple / col0 0.989 0.01579 Inf 0.945 1.034 -0.707 1.0000
150	endodermis	col0	17	day15		sextuple / oe_spl13 0.533 0.00819 Inf 0.511 0.557 -40.927 <.0001
151	cortex	col0	8	day15		spl13 / col0 1.004 0.01727 Inf 0.957 1.054 0.225 1.0000
152	epidermis	col0	32	day15		spl13 / oe_spl13 0.541 0.00901 Inf 0.516 0.567 -36.863 <.0001
153	stele	col0	62	day15		spl13 / sextuple 1.015 0.01747 Inf 0.967 1.066 0.881 1.0000
154	endodermis	col0	16	day15		x35s_mi_r156a / col0 0.992 0.01651 Inf 0.947 1.039 -0.487 1.0000
155	cortex	col0	8	day15		x35s_mi_r156a / oe_spl13 0.535 0.00860 Inf 0.511 0.559 -38.926 <.0001
156	epidermis	col0	31	day15		x35s_mi_r156a / sextuple 1.003 0.01670 Inf 0.957 1.051 0.191 1.0000
157	stele	col0	65	day15		x35s_mi_r156a / spl13 0.988 0.01763 Inf 0.940 1.039 -0.671 1.0000
158	endodermis	col0	19	day15
159	cortex	col0	9	day15		time = day10:
160	epidermis	col0	34	day15		contrast ratio SE df asymp.LCL asymp.UCL z.ratio p.value
161	stele	col0	61	day15		oe_spl13 / col0 2.435 0.03818 Inf 2.330 2.545 56.765 <.0001
162	endodermis	col0	17	day15		sextuple / col0 0.853 0.01435 Inf 0.814 0.895 -9.433 <.0001
163	cortex	col0	8	day15		sextuple / oe_spl13 0.350 0.00531 Inf 0.336 0.366 -69.189 <.0001
164	epidermis	col0	32	day15		spl13 / col0 0.854 0.01406 Inf 0.816 0.894 -9.582 <.0001
165	stele	col0	61	day15		spl13 / oe_spl13 0.351 0.00518 Inf 0.336 0.366 -70.992 <.0001
166	endodermis	col0	16	day15		spl13 / sextuple 1.001 0.01598 Inf 0.957 1.047 0.057 0.9542
167	cortex	col0	9	day15		x35s_mi_r156a / col0 0.817 0.01453 Inf 0.777 0.859 -11.361 <.0001
168	epidermis	col0	32	day15		x35s_mi_r156a / oe_spl13 0.336 0.00544 Inf 0.321 0.351 -67.316 <.0001
169	stele	col0	60	day15		x35s_mi_r156a / sextuple 0.958 0.01659 Inf 0.912 1.005 -2.506 0.0271
170	endodermis	col0	17	day15		x35s_mi_r156a / spl13 0.957 0.01624 Inf 0.912 1.003 -2.611 0.0271
171	cortex	col0	8	day15
172	epidermis	col0	31	day15		time = day15:
173	stele	col0	64	day15		contrast ratio SE df asymp.LCL asymp.UCL z.ratio p.value
174	endodermis	col0	19	day15		oe_spl13 / col0 2.456 0.03462 Inf 2.361 2.556 63.758 <.0001
175	cortex	col0	9	day15		sextuple / col0 0.733 0.01105 Inf 0.703 0.765 -20.612 <.0001
176	epidermis	col0	33	day15		sextuple / oe_spl13 0.298 0.00437 Inf 0.286 0.311 -82.635 <.0001
177	stele	col0	65	day15		spl13 / col0 0.923 0.01412 Inf 0.884 0.963 -5.240 <.0001
178	endodermis	col0	19	day15		spl13 / oe_spl13 0.376 0.00559 Inf 0.360 0.392 -65.850 <.0001
179	cortex	col0	9	day15		spl13 / sextuple 1.259 0.01989 Inf 1.205 1.316 14.597 <.0001
180	epidermis	col0	36	day15		x35s_mi_r156a / col0 0.759 0.01200 Inf 0.726 0.793 -17.459 <.0001
181	stele	col0	60	day15		x35s_mi_r156a / oe_spl13 0.309 0.00476 Inf 0.296 0.323 -76.301 <.0001
182	endodermis	col0	18	day15		x35s_mi_r156a / sextuple 1.035 0.01687 Inf 0.989 1.084 2.125 0.0336
183	cortex	col0	8	day15		x35s_mi_r156a / spl13 0.822 0.01357 Inf 0.785 0.861 -11.874 <.0001
184	epidermis	col0	33	day15
185	stele	col0	60	day15		time = day20:
186	endodermis	col0	16	day15		contrast ratio SE df asymp.LCL asymp.UCL z.ratio p.value
187	cortex	col0	8	day15		oe_spl13 / col0 2.223 0.03057 Inf 2.139 2.311 58.117 <.0001
188	epidermis	col0	31	day15		sextuple / col0 0.634 0.00927 Inf 0.609 0.661 -31.156 <.0001
189	stele	col0	65	day15		sextuple / oe_spl13 0.285 0.00410 Inf 0.274 0.297 -87.314 <.0001
190	endodermis	col0	19	day15		spl13 / col0 0.897 0.01320 Inf 0.860 0.935 -7.408 <.0001
191	cortex	col0	9	day15		spl13 / oe_spl13 0.403 0.00584 Inf 0.387 0.420 -62.712 <.0001
192	epidermis	col0	35	day15		spl13 / sextuple 1.413 0.02161 Inf 1.354 1.475 22.623 <.0001
193	stele	col0	60	day15		x35s_mi_r156a / col0 0.612 0.00901 Inf 0.588 0.638 -33.350 <.0001
194	endodermis	col0	17	day15		x35s_mi_r156a / oe_spl13 0.275 0.00398 Inf 0.264 0.287 -89.140 <.0001
195	cortex	col0	9	day15		x35s_mi_r156a / sextuple 0.965 0.01474 Inf 0.925 1.007 -2.319 0.0204
196	epidermis	col0	32	day15		x35s_mi_r156a / spl13 0.683 0.01051 Inf 0.654 0.713 -24.782 <.0001
197	stele	col0	60	day15
198	endodermis	col0	17	day15		Results are averaged over the levels of: tissue
199	cortex	col0	8	day15		Confidence level used: 0.95
200	epidermis	col0	33	day15		Conf-level adjustment: bonferroni method for 10 estimates
201	stele	col0	64	day15		Intervals are back-transformed from the log scale
202	endodermis	col0	19	day15		P value adjustment: holm method for 10 tests
203	cortex	col0	8	day15		Tests are performed on the log scale
204	epidermis	col0	34	day15
205	stele	col0	63	day15		n
206	endodermis	col0	17	day15			col0	spl13	sextuple	x35s_mi_r156a	oe_spl13
207	cortex	col0	8	day15		time = day5:	20	15	20	17	17
208	epidermis	col0	32	day15
209	stele	col0	64	day15			col0	spl13	sextuple	x35s_mi_r156a	oe_spl13
210	endodermis	col0	19	day15		time = day10:	15	20	18	15	16
211	cortex	col0	9	day15
212	epidermis	col0	33	day15			col0	spl13	sextuple	x35s_mi_r156a	oe_spl13
213	stele	col0	64	day15		time = day15:	20	17	20	16	16
214	endodermis	col0	20	day15
215	cortex	col0	10	day15			col0	spl13	sextuple	x35s_mi_r156a	oe_spl13
216	epidermis	col0	34	day15		time = day20:	20	17	20	20	16
217	stele	col0	62	day15
218	endodermis	col0	18	day15
219	cortex	col0	9	day15
220	epidermis	col0	31	day15
221	stele	col0	80	day20
222	endodermis	col0	23	day20
223	cortex	col0	10	day20
224	epidermis	col0	41	day20
225	stele	col0	76	day20
226	endodermis	col0	23	day20
227	cortex	col0	10	day20
228	epidermis	col0	41	day20
229	stele	col0	67	day20
230	endodermis	col0	21	day20
231	cortex	col0	9	day20
232	epidermis	col0	37	day20
233	stele	col0	76	day20
234	endodermis	col0	24	day20
235	cortex	col0	10	day20
236	epidermis	col0	40	day20
237	stele	col0	69	day20
238	endodermis	col0	21	day20
239	cortex	col0	9	day20
240	epidermis	col0	38	day20
241	stele	col0	76	day20
242	endodermis	col0	24	day20
243	cortex	col0	10	day20
244	epidermis	col0	40	day20
245	stele	col0	77	day20
246	endodermis	col0	27	day20
247	cortex	col0	10	day20
248	epidermis	col0	41	day20
249	stele	col0	72	day20
250	endodermis	col0	20	day20
251	cortex	col0	10	day20
252	epidermis	col0	37	day20
253	stele	col0	72	day20
254	endodermis	col0	24	day20
255	cortex	col0	10	day20
256	epidermis	col0	38	day20
257	stele	col0	74	day20
258	endodermis	col0	25	day20
259	cortex	col0	10	day20
260	epidermis	col0	38	day20
261	stele	col0	72	day20
262	endodermis	col0	24	day20
263	cortex	col0	10	day20
264	epidermis	col0	38	day20
265	stele	col0	70	day20
266	endodermis	col0	24	day20
267	cortex	col0	10	day20
268	epidermis	col0	38	day20
269	stele	col0	73	day20
270	endodermis	col0	24	day20
271	cortex	col0	10	day20
272	epidermis	col0	38	day20
273	stele	col0	71	day20
274	endodermis	col0	25	day20
275	cortex	col0	10	day20
276	epidermis	col0	38	day20
277	stele	col0	79	day20
278	endodermis	col0	24	day20
279	cortex	col0	9	day20
280	epidermis	col0	41	day20
281	stele	col0	77	day20
282	endodermis	col0	26	day20
283	cortex	col0	10	day20
284	epidermis	col0	38	day20
285	stele	col0	78	day20
286	endodermis	col0	22	day20
287	cortex	col0	9	day20
288	epidermis	col0	41	day20
289	stele	col0	76	day20
290	endodermis	col0	26	day20
291	cortex	col0	10	day20
292	epidermis	col0	38	day20
293	stele	col0	71	day20
294	endodermis	col0	21	day20
295	cortex	col0	9	day20
296	epidermis	col0	38	day20
297	stele	col0	77	day20
298	endodermis	col0	26	day20
299	cortex	col0	10	day20
300	epidermis	col0	38	day20
301	stele	spl13	46	day5
302	endodermis	spl13	9	day5
303	cortex	spl13	8	day5
304	epidermis	spl13	21	day5
305	stele	spl13	42	day5
306	endodermis	spl13	8	day5
307	cortex	spl13	8	day5
308	epidermis	spl13	20	day5
309	stele	spl13	43	day5
310	endodermis	spl13	8	day5
311	cortex	spl13	8	day5
312	epidermis	spl13	20	day5
313	stele	spl13	43	day5
314	endodermis	spl13	8	day5
315	cortex	spl13	8	day5
316	epidermis	spl13	19	day5
317	stele	spl13	46	day5
318	endodermis	spl13	9	day5
319	cortex	spl13	8	day5
320	epidermis	spl13	19	day5
321	stele	spl13	45	day5
322	endodermis	spl13	8	day5
323	cortex	spl13	8	day5
324	epidermis	spl13	21	day5
325	stele	spl13	44	day5
326	endodermis	spl13	8	day5
327	cortex	spl13	8	day5
328	epidermis	spl13	21	day5
329	stele	spl13	41	day5
330	endodermis	spl13	9	day5
331	cortex	spl13	8	day5
332	epidermis	spl13	17	day5
333	stele	spl13	42	day5
334	endodermis	spl13	9	day5
335	cortex	spl13	8	day5
336	epidermis	spl13	17	day5
337	stele	spl13	43	day5
338	endodermis	spl13	8	day5
339	cortex	spl13	8	day5
340	epidermis	spl13	19	day5
341	stele	spl13	43	day5
342	endodermis	spl13	8	day5
343	cortex	spl13	8	day5
344	epidermis	spl13	18	day5
345	stele	spl13	42	day5
346	endodermis	spl13	8	day5
347	cortex	spl13	8	day5
348	epidermis	spl13	22	day5
349	stele	spl13	44	day5
350	endodermis	spl13	9	day5
351	cortex	spl13	8	day5
352	epidermis	spl13	19	day5
353	stele	spl13	41	day5
354	endodermis	spl13	9	day5
355	cortex	spl13	8	day5
356	epidermis	spl13	22	day5
357	stele	spl13	44	day5
358	endodermis	spl13	9	day5
359	cortex	spl13	8	day5
360	epidermis	spl13	21	day5
361	stele	spl13	53	day10
362	endodermis	spl13	10	day10
363	cortex	spl13	8	day10
364	epidermis	spl13	26	day10
365	stele	spl13	51	day10
366	endodermis	spl13	11	day10
367	cortex	spl13	8	day10
368	epidermis	spl13	25	day10
369	stele	spl13	47	day10
370	endodermis	spl13	9	day10
371	cortex	spl13	8	day10
372	epidermis	spl13	25	day10
373	stele	spl13	46	day10
374	endodermis	spl13	8	day10
375	cortex	spl13	8	day10
376	epidermis	spl13	24	day10
377	stele	spl13	48	day10
378	endodermis	spl13	8	day10
379	cortex	spl13	8	day10
380	epidermis	spl13	23	day10
381	stele	spl13	52	day10
382	endodermis	spl13	9	day10
383	cortex	spl13	8	day10
384	epidermis	spl13	23	day10
385	stele	spl13	46	day10
386	endodermis	spl13	10	day10
387	cortex	spl13	8	day10
388	epidermis	spl13	23	day10
389	stele	spl13	46	day10
390	endodermis	spl13	10	day10
391	cortex	spl13	8	day10
392	epidermis	spl13	26	day10
393	stele	spl13	48	day10
394	endodermis	spl13	8	day10
395	cortex	spl13	8	day10
396	epidermis	spl13	23	day10
397	stele	spl13	44	day10
398	endodermis	spl13	9	day10
399	cortex	spl13	8	day10
400	epidermis	spl13	23	day10
401	stele	spl13	46	day10
402	endodermis	spl13	9	day10
403	cortex	spl13	8	day10
404	epidermis	spl13	25	day10
405	stele	spl13	50	day10
406	endodermis	spl13	9	day10
407	cortex	spl13	8	day10
408	epidermis	spl13	24	day10
409	stele	spl13	47	day10
410	endodermis	spl13	9	day10
411	cortex	spl13	8	day10
412	epidermis	spl13	23	day10
413	stele	spl13	45	day10
414	endodermis	spl13	10	day10
415	cortex	spl13	8	day10
416	epidermis	spl13	25	day10
417	stele	spl13	50	day10
418	endodermis	spl13	9	day10
419	cortex	spl13	8	day10
420	epidermis	spl13	23	day10
421	stele	spl13	45	day10
422	endodermis	spl13	10	day10
423	cortex	spl13	8	day10
424	epidermis	spl13	24	day10
425	stele	spl13	46	day10
426	endodermis	spl13	10	day10
427	cortex	spl13	8	day10
428	epidermis	spl13	24	day10
429	stele	spl13	46	day10
430	endodermis	spl13	10	day10
431	cortex	spl13	8	day10
432	epidermis	spl13	24	day10
433	stele	spl13	47	day10
434	endodermis	spl13	9	day10
435	cortex	spl13	8	day10
436	epidermis	spl13	20	day10
437	stele	spl13	50	day10
438	endodermis	spl13	9	day10
439	cortex	spl13	8	day10
440	epidermis	spl13	26	day10
441	stele	spl13	59	day15
442	endodermis	spl13	18	day15
443	cortex	spl13	8	day15
444	epidermis	spl13	30	day15
445	stele	spl13	60	day15
446	endodermis	spl13	17	day15
447	cortex	spl13	8	day15
448	epidermis	spl13	30	day15
449	stele	spl13	55	day15
450	endodermis	spl13	15	day15
451	cortex	spl13	8	day15
452	epidermis	spl13	30	day15
453	stele	spl13	57	day15
454	endodermis	spl13	14	day15
455	cortex	spl13	8	day15
456	epidermis	spl13	29	day15
457	stele	spl13	60	day15
458	endodermis	spl13	19	day15
459	cortex	spl13	8	day15
460	epidermis	spl13	30	day15
461	stele	spl13	56	day15
462	endodermis	spl13	17	day15
463	cortex	spl13	8	day15
464	epidermis	spl13	30	day15
465	stele	spl13	58	day15
466	endodermis	spl13	15	day15
467	cortex	spl13	9	day15
468	epidermis	spl13	30	day15
469	stele	spl13	53	day15
470	endodermis	spl13	14	day15
471	cortex	spl13	8	day15
472	epidermis	spl13	29	day15
473	stele	spl13	54	day15
474	endodermis	spl13	15	day15
475	cortex	spl13	8	day15
476	epidermis	spl13	29	day15
477	stele	spl13	54	day15
478	endodermis	spl13	15	day15
479	cortex	spl13	8	day15
480	epidermis	spl13	29	day15
481	stele	spl13	54	day15
482	endodermis	spl13	18	day15
483	cortex	spl13	8	day15
484	epidermis	spl13	29	day15
485	stele	spl13	61	day15
486	endodermis	spl13	18	day15
487	cortex	spl13	8	day15
488	epidermis	spl13	29	day15
489	stele	spl13	52	day15
490	endodermis	spl13	15	day15
491	cortex	spl13	8	day15
492	epidermis	spl13	28	day15
493	stele	spl13	57	day15
494	endodermis	spl13	18	day15
495	cortex	spl13	8	day15
496	epidermis	spl13	28	day15
497	stele	spl13	61	day15
498	endodermis	spl13	18	day15
499	cortex	spl13	8	day15
500	epidermis	spl13	29	day15
501	stele	spl13	58	day15
502	endodermis	spl13	18	day15
503	cortex	spl13	8	day15
504	epidermis	spl13	30	day15
505	stele	spl13	51	day15
506	endodermis	spl13	15	day15
507	cortex	spl13	8	day15
508	epidermis	spl13	30	day15
509	stele	spl13	68	day20
510	endodermis	spl13	20	day20
511	cortex	spl13	9	day20
512	epidermis	spl13	32	day20
513	stele	spl13	66	day20
514	endodermis	spl13	18	day20
515	cortex	spl13	9	day20
516	epidermis	spl13	34	day20
517	stele	spl13	68	day20
518	endodermis	spl13	22	day20
519	cortex	spl13	9	day20
520	epidermis	spl13	37	day20
521	stele	spl13	69	day20
522	endodermis	spl13	23	day20
523	cortex	spl13	9	day20
524	epidermis	spl13	37	day20
525	stele	spl13	70	day20
526	endodermis	spl13	22	day20
527	cortex	spl13	9	day20
528	epidermis	spl13	34	day20
529	stele	spl13	62	day20
530	endodermis	spl13	20	day20
531	cortex	spl13	8	day20
532	epidermis	spl13	34	day20
533	stele	spl13	69	day20
534	endodermis	spl13	22	day20
535	cortex	spl13	10	day20
536	epidermis	spl13	35	day20
537	stele	spl13	68	day20
538	endodermis	spl13	23	day20
539	cortex	spl13	9	day20
540	epidermis	spl13	35	day20
541	stele	spl13	70	day20
542	endodermis	spl13	20	day20
543	cortex	spl13	8	day20
544	epidermis	spl13	37	day20
545	stele	spl13	66	day20
546	endodermis	spl13	21	day20
547	cortex	spl13	10	day20
548	epidermis	spl13	34	day20
549	stele	spl13	61	day20
550	endodermis	spl13	17	day20
551	cortex	spl13	9	day20
552	epidermis	spl13	35	day20
553	stele	spl13	67	day20
554	endodermis	spl13	21	day20
555	cortex	spl13	10	day20
556	epidermis	spl13	32	day20
557	stele	spl13	64	day20
558	endodermis	spl13	21	day20
559	cortex	spl13	10	day20
560	epidermis	spl13	30	day20
561	stele	spl13	68	day20
562	endodermis	spl13	20	day20
563	cortex	spl13	10	day20
564	epidermis	spl13	34	day20
565	stele	spl13	62	day20
566	endodermis	spl13	20	day20
567	cortex	spl13	9	day20
568	epidermis	spl13	33	day20
569	stele	spl13	62	day20
570	endodermis	spl13	22	day20
571	cortex	spl13	9	day20
572	epidermis	spl13	33	day20
573	stele	spl13	64	day20
574	endodermis	spl13	19	day20
575	cortex	spl13	9	day20
576	epidermis	spl13	33	day20
577	stele	sextuple	42	day5
578	endodermis	sextuple	8	day5
579	cortex	sextuple	8	day5
580	epidermis	sextuple	22	day5
581	stele	sextuple	41	day5
582	endodermis	sextuple	8	day5
583	cortex	sextuple	7	day5
584	epidermis	sextuple	19	day5
585	stele	sextuple	42	day5
586	endodermis	sextuple	8	day5
587	cortex	sextuple	8	day5
588	epidermis	sextuple	22	day5
589	stele	sextuple	41	day5
590	endodermis	sextuple	9	day5
591	cortex	sextuple	8	day5
592	epidermis	sextuple	22	day5
593	stele	sextuple	40	day5
594	endodermis	sextuple	9	day5
595	cortex	sextuple	8	day5
596	epidermis	sextuple	19	day5
597	stele	sextuple	41	day5
598	endodermis	sextuple	8	day5
599	cortex	sextuple	8	day5
600	epidermis	sextuple	21	day5
601	stele	sextuple	41	day5
602	endodermis	sextuple	8	day5
603	cortex	sextuple	8	day5
604	epidermis	sextuple	20	day5
605	stele	sextuple	42	day5
606	endodermis	sextuple	8	day5
607	cortex	sextuple	8	day5
608	epidermis	sextuple	21	day5
609	stele	sextuple	41	day5
610	endodermis	sextuple	8	day5
611	cortex	sextuple	8	day5
612	epidermis	sextuple	23	day5
613	stele	sextuple	40	day5
614	endodermis	sextuple	9	day5
615	cortex	sextuple	8	day5
616	epidermis	sextuple	19	day5
617	stele	sextuple	42	day5
618	endodermis	sextuple	8	day5
619	cortex	sextuple	8	day5
620	epidermis	sextuple	22	day5
621	stele	sextuple	43	day5
622	endodermis	sextuple	8	day5
623	cortex	sextuple	8	day5
624	epidermis	sextuple	21	day5
625	stele	sextuple	43	day5
626	endodermis	sextuple	8	day5
627	cortex	sextuple	8	day5
628	epidermis	sextuple	22	day5
629	stele	sextuple	42	day5
630	endodermis	sextuple	8	day5
631	cortex	sextuple	8	day5
632	epidermis	sextuple	22	day5
633	stele	sextuple	42	day5
634	endodermis	sextuple	8	day5
635	cortex	sextuple	8	day5
636	epidermis	sextuple	19	day5
637	stele	sextuple	42	day5
638	endodermis	sextuple	8	day5
639	cortex	sextuple	8	day5
640	epidermis	sextuple	18	day5
641	stele	sextuple	42	day5
642	endodermis	sextuple	8	day5
643	cortex	sextuple	8	day5
644	epidermis	sextuple	19	day5
645	stele	sextuple	41	day5
646	endodermis	sextuple	8	day5
647	cortex	sextuple	8	day5
648	epidermis	sextuple	18	day5
649	stele	sextuple	39	day5
650	endodermis	sextuple	8	day5
651	cortex	sextuple	8	day5
652	epidermis	sextuple	18	day5
653	stele	sextuple	43	day5
654	endodermis	sextuple	8	day5
655	cortex	sextuple	8	day5
656	epidermis	sextuple	19	day5
657	stele	sextuple	45	day10
658	endodermis	sextuple	10	day10
659	cortex	sextuple	9	day10
660	epidermis	sextuple	24	day10
661	stele	sextuple	41	day10
662	endodermis	sextuple	9	day10
663	cortex	sextuple	8	day10
664	epidermis	sextuple	25	day10
665	stele	sextuple	46	day10
666	endodermis	sextuple	10	day10
667	cortex	sextuple	9	day10
668	epidermis	sextuple	24	day10
669	stele	sextuple	44	day10
670	endodermis	sextuple	8	day10
671	cortex	sextuple	9	day10
672	epidermis	sextuple	24	day10
673	stele	sextuple	46	day10
674	endodermis	sextuple	8	day10
675	cortex	sextuple	8	day10
676	epidermis	sextuple	23	day10
677	stele	sextuple	46	day10
678	endodermis	sextuple	10	day10
679	cortex	sextuple	9	day10
680	epidermis	sextuple	24	day10
681	stele	sextuple	47	day10
682	endodermis	sextuple	10	day10
683	cortex	sextuple	9	day10
684	epidermis	sextuple	24	day10
685	stele	sextuple	45	day10
686	endodermis	sextuple	10	day10
687	cortex	sextuple	9	day10
688	epidermis	sextuple	24	day10
689	stele	sextuple	42	day10
690	endodermis	sextuple	8	day10
691	cortex	sextuple	8	day10
692	epidermis	sextuple	24	day10
693	stele	sextuple	46	day10
694	endodermis	sextuple	10	day10
695	cortex	sextuple	9	day10
696	epidermis	sextuple	24	day10
697	stele	sextuple	45	day10
698	endodermis	sextuple	8	day10
699	cortex	sextuple	8	day10
700	epidermis	sextuple	23	day10
701	stele	sextuple	46	day10
702	endodermis	sextuple	10	day10
703	cortex	sextuple	9	day10
704	epidermis	sextuple	24	day10
705	stele	sextuple	46	day10
706	endodermis	sextuple	10	day10
707	cortex	sextuple	9	day10
708	epidermis	sextuple	24	day10
709	stele	sextuple	45	day10
710	endodermis	sextuple	10	day10
711	cortex	sextuple	9	day10
712	epidermis	sextuple	24	day10
713	stele	sextuple	43	day10
714	endodermis	sextuple	8	day10
715	cortex	sextuple	8	day10
716	epidermis	sextuple	24	day10
717	stele	sextuple	46	day10
718	endodermis	sextuple	8	day10
719	cortex	sextuple	8	day10
720	epidermis	sextuple	23	day10
721	stele	sextuple	44	day10
722	endodermis	sextuple	10	day10
723	cortex	sextuple	9	day10
724	epidermis	sextuple	23	day10
725	stele	sextuple	45	day10
726	endodermis	sextuple	8	day10
727	cortex	sextuple	8	day10
728	epidermis	sextuple	23	day10
729	stele	sextuple	47	day15
730	endodermis	sextuple	10	day15
731	cortex	sextuple	8	day15
732	epidermis	sextuple	25	day15
733	stele	sextuple	46	day15
734	endodermis	sextuple	9	day15
735	cortex	sextuple	8	day15
736	epidermis	sextuple	24	day15
737	stele	sextuple	49	day15
738	endodermis	sextuple	11	day15
739	cortex	sextuple	8	day15
740	epidermis	sextuple	25	day15
741	stele	sextuple	48	day15
742	endodermis	sextuple	9	day15
743	cortex	sextuple	8	day15
744	epidermis	sextuple	24	day15
745	stele	sextuple	46	day15
746	endodermis	sextuple	8	day15
747	cortex	sextuple	8	day15
748	epidermis	sextuple	23	day15
749	stele	sextuple	49	day15
750	endodermis	sextuple	10	day15
751	cortex	sextuple	8	day15
752	epidermis	sextuple	25	day15
753	stele	sextuple	47	day15
754	endodermis	sextuple	9	day15
755	cortex	sextuple	8	day15
756	epidermis	sextuple	23	day15
757	stele	sextuple	49	day15
758	endodermis	sextuple	9	day15
759	cortex	sextuple	8	day15
760	epidermis	sextuple	25	day15
761	stele	sextuple	47	day15
762	endodermis	sextuple	9	day15
763	cortex	sextuple	8	day15
764	epidermis	sextuple	25	day15
765	stele	sextuple	49	day15
766	endodermis	sextuple	9	day15
767	cortex	sextuple	8	day15
768	epidermis	sextuple	24	day15
769	stele	sextuple	49	day15
770	endodermis	sextuple	10	day15
771	cortex	sextuple	9	day15
772	epidermis	sextuple	26	day15
773	stele	sextuple	48	day15
774	endodermis	sextuple	10	day15
775	cortex	sextuple	8	day15
776	epidermis	sextuple	24	day15
777	stele	sextuple	47	day15
778	endodermis	sextuple	9	day15
779	cortex	sextuple	8	day15
780	epidermis	sextuple	24	day15
781	stele	sextuple	48	day15
782	endodermis	sextuple	10	day15
783	cortex	sextuple	8	day15
784	epidermis	sextuple	25	day15
785	stele	sextuple	49	day15
786	endodermis	sextuple	10	day15
787	cortex	sextuple	8	day15
788	epidermis	sextuple	25	day15
789	stele	sextuple	49	day15
790	endodermis	sextuple	9	day15
791	cortex	sextuple	8	day15
792	epidermis	sextuple	23	day15
793	stele	sextuple	46	day15
794	endodermis	sextuple	9	day15
795	cortex	sextuple	8	day15
796	epidermis	sextuple	24	day15
797	stele	sextuple	49	day15
798	endodermis	sextuple	10	day15
799	cortex	sextuple	8	day15
800	epidermis	sextuple	25	day15
801	stele	sextuple	46	day15
802	endodermis	sextuple	10	day15
803	cortex	sextuple	8	day15
804	epidermis	sextuple	25	day15
805	stele	sextuple	48	day15
806	endodermis	sextuple	10	day15
807	cortex	sextuple	8	day15
808	epidermis	sextuple	23	day15
809	stele	sextuple	46	day20
810	endodermis	sextuple	10	day20
811	cortex	sextuple	9	day20
812	epidermis	sextuple	29	day20
813	stele	sextuple	47	day20
814	endodermis	sextuple	10	day20
815	cortex	sextuple	8	day20
816	epidermis	sextuple	27	day20
817	stele	sextuple	49	day20
818	endodermis	sextuple	10	day20
819	cortex	sextuple	8	day20
820	epidermis	sextuple	25	day20
821	stele	sextuple	51	day20
822	endodermis	sextuple	11	day20
823	cortex	sextuple	10	day20
824	epidermis	sextuple	26	day20
825	stele	sextuple	49	day20
826	endodermis	sextuple	11	day20
827	cortex	sextuple	10	day20
828	epidermis	sextuple	26	day20
829	stele	sextuple	48	day20
830	endodermis	sextuple	11	day20
831	cortex	sextuple	8	day20
832	epidermis	sextuple	27	day20
833	stele	sextuple	49	day20
834	endodermis	sextuple	8	day20
835	cortex	sextuple	8	day20
836	epidermis	sextuple	25	day20
837	stele	sextuple	50	day20
838	endodermis	sextuple	11	day20
839	cortex	sextuple	10	day20
840	epidermis	sextuple	26	day20
841	stele	sextuple	47	day20
842	endodermis	sextuple	9	day20
843	cortex	sextuple	8	day20
844	epidermis	sextuple	24	day20
845	stele	sextuple	48	day20
846	endodermis	sextuple	12	day20
847	cortex	sextuple	10	day20
848	epidermis	sextuple	25	day20
849	stele	sextuple	48	day20
850	endodermis	sextuple	10	day20
851	cortex	sextuple	7	day20
852	epidermis	sextuple	24	day20
853	stele	sextuple	48	day20
854	endodermis	sextuple	9	day20
855	cortex	sextuple	9	day20
856	epidermis	sextuple	29	day20
857	stele	sextuple	50	day20
858	endodermis	sextuple	11	day20
859	cortex	sextuple	9	day20
860	epidermis	sextuple	26	day20
861	stele	sextuple	47	day20
862	endodermis	sextuple	9	day20
863	cortex	sextuple	9	day20
864	epidermis	sextuple	24	day20
865	stele	sextuple	48	day20
866	endodermis	sextuple	9	day20
867	cortex	sextuple	9	day20
868	epidermis	sextuple	25	day20
869	stele	sextuple	49	day20
870	endodermis	sextuple	10	day20
871	cortex	sextuple	9	day20
872	epidermis	sextuple	23	day20
873	stele	sextuple	49	day20
874	endodermis	sextuple	9	day20
875	cortex	sextuple	9	day20
876	epidermis	sextuple	24	day20
877	stele	sextuple	49	day20
878	endodermis	sextuple	9	day20
879	cortex	sextuple	9	day20
880	epidermis	sextuple	23	day20
881	stele	sextuple	50	day20
882	endodermis	sextuple	8	day20
883	cortex	sextuple	7	day20
884	epidermis	sextuple	24	day20
885	stele	sextuple	48	day20
886	endodermis	sextuple	10	day20
887	cortex	sextuple	8	day20
888	epidermis	sextuple	25	day20
889	stele	x35s_mi_r156a	43	day5
890	endodermis	x35s_mi_r156a	8	day5
891	cortex	x35s_mi_r156a	8	day5
892	epidermis	x35s_mi_r156a	21	day5
893	stele	x35s_mi_r156a	42	day5
894	endodermis	x35s_mi_r156a	8	day5
895	cortex	x35s_mi_r156a	8	day5
896	epidermis	x35s_mi_r156a	19	day5
897	stele	x35s_mi_r156a	43	day5
898	endodermis	x35s_mi_r156a	8	day5
899	cortex	x35s_mi_r156a	8	day5
900	epidermis	x35s_mi_r156a	22	day5
901	stele	x35s_mi_r156a	43	day5
902	endodermis	x35s_mi_r156a	8	day5
903	cortex	x35s_mi_r156a	8	day5
904	epidermis	x35s_mi_r156a	20	day5
905	stele	x35s_mi_r156a	42	day5
906	endodermis	x35s_mi_r156a	8	day5
907	cortex	x35s_mi_r156a	8	day5
908	epidermis	x35s_mi_r156a	22	day5
909	stele	x35s_mi_r156a	42	day5
910	endodermis	x35s_mi_r156a	8	day5
911	cortex	x35s_mi_r156a	8	day5
912	epidermis	x35s_mi_r156a	18	day5
913	stele	x35s_mi_r156a	43	day5
914	endodermis	x35s_mi_r156a	8	day5
915	cortex	x35s_mi_r156a	7	day5
916	epidermis	x35s_mi_r156a	17	day5
917	stele	x35s_mi_r156a	42	day5
918	endodermis	x35s_mi_r156a	9	day5
919	cortex	x35s_mi_r156a	8	day5
920	epidermis	x35s_mi_r156a	19	day5
921	stele	x35s_mi_r156a	42	day5
922	endodermis	x35s_mi_r156a	8	day5
923	cortex	x35s_mi_r156a	8	day5
924	epidermis	x35s_mi_r156a	23	day5
925	stele	x35s_mi_r156a	40	day5
926	endodermis	x35s_mi_r156a	8	day5
927	cortex	x35s_mi_r156a	8	day5
928	epidermis	x35s_mi_r156a	21	day5
929	stele	x35s_mi_r156a	42	day5
930	endodermis	x35s_mi_r156a	8	day5
931	cortex	x35s_mi_r156a	8	day5
932	epidermis	x35s_mi_r156a	23	day5
933	stele	x35s_mi_r156a	40	day5
934	endodermis	x35s_mi_r156a	8	day5
935	cortex	x35s_mi_r156a	8	day5
936	epidermis	x35s_mi_r156a	21	day5
937	stele	x35s_mi_r156a	41	day5
938	endodermis	x35s_mi_r156a	9	day5
939	cortex	x35s_mi_r156a	8	day5
940	epidermis	x35s_mi_r156a	18	day5
941	stele	x35s_mi_r156a	42	day5
942	endodermis	x35s_mi_r156a	8	day5
943	cortex	x35s_mi_r156a	8	day5
944	epidermis	x35s_mi_r156a	18	day5
945	stele	x35s_mi_r156a	42	day5
946	endodermis	x35s_mi_r156a	8	day5
947	cortex	x35s_mi_r156a	8	day5
948	epidermis	x35s_mi_r156a	19	day5
949	stele	x35s_mi_r156a	41	day5
950	endodermis	x35s_mi_r156a	8	day5
951	cortex	x35s_mi_r156a	8	day5
952	epidermis	x35s_mi_r156a	23	day5
953	stele	x35s_mi_r156a	42	day5
954	endodermis	x35s_mi_r156a	8	day5
955	cortex	x35s_mi_r156a	8	day5
956	epidermis	x35s_mi_r156a	22	day5
957	stele	x35s_mi_r156a	45	day10
958	endodermis	x35s_mi_r156a	9	day10
959	cortex	x35s_mi_r156a	8	day10
960	epidermis	x35s_mi_r156a	25	day10
961	stele	x35s_mi_r156a	46	day10
962	endodermis	x35s_mi_r156a	8	day10
963	cortex	x35s_mi_r156a	8	day10
964	epidermis	x35s_mi_r156a	24	day10
965	stele	x35s_mi_r156a	46	day10
966	endodermis	x35s_mi_r156a	8	day10
967	cortex	x35s_mi_r156a	8	day10
968	epidermis	x35s_mi_r156a	24	day10
969	stele	x35s_mi_r156a	44	day10
970	endodermis	x35s_mi_r156a	8	day10
971	cortex	x35s_mi_r156a	8	day10
972	epidermis	x35s_mi_r156a	24	day10
973	stele	x35s_mi_r156a	44	day10
974	endodermis	x35s_mi_r156a	8	day10
975	cortex	x35s_mi_r156a	8	day10
976	epidermis	x35s_mi_r156a	24	day10
977	stele	x35s_mi_r156a	45	day10
978	endodermis	x35s_mi_r156a	8	day10
979	cortex	x35s_mi_r156a	8	day10
980	epidermis	x35s_mi_r156a	25	day10
981	stele	x35s_mi_r156a	45	day10
982	endodermis	x35s_mi_r156a	8	day10
983	cortex	x35s_mi_r156a	8	day10
984	epidermis	x35s_mi_r156a	24	day10
985	stele	x35s_mi_r156a	46	day10
986	endodermis	x35s_mi_r156a	8	day10
987	cortex	x35s_mi_r156a	8	day10
988	epidermis	x35s_mi_r156a	24	day10
989	stele	x35s_mi_r156a	45	day10
990	endodermis	x35s_mi_r156a	9	day10
991	cortex	x35s_mi_r156a	9	day10
992	epidermis	x35s_mi_r156a	25	day10
993	stele	x35s_mi_r156a	44	day10
994	endodermis	x35s_mi_r156a	8	day10
995	cortex	x35s_mi_r156a	8	day10
996	epidermis	x35s_mi_r156a	24	day10
997	stele	x35s_mi_r156a	46	day10
998	endodermis	x35s_mi_r156a	9	day10
999	cortex	x35s_mi_r156a	8	day10
1000	epidermis	x35s_mi_r156a	23	day10
1001	stele	x35s_mi_r156a	44	day10
1002	endodermis	x35s_mi_r156a	8	day10
1003	cortex	x35s_mi_r156a	8	day10
1004	epidermis	x35s_mi_r156a	24	day10
1005	stele	x35s_mi_r156a	46	day10
1006	endodermis	x35s_mi_r156a	8	day10
1007	cortex	x35s_mi_r156a	8	day10
1008	epidermis	x35s_mi_r156a	24	day10
1009	stele	x35s_mi_r156a	45	day10
1010	endodermis	x35s_mi_r156a	9	day10
1011	cortex	x35s_mi_r156a	8	day10
1012	epidermis	x35s_mi_r156a	23	day10
1013	stele	x35s_mi_r156a	45	day10
1014	endodermis	x35s_mi_r156a	8	day10
1015	cortex	x35s_mi_r156a	8	day10
1016	epidermis	x35s_mi_r156a	24	day10
1017	stele	x35s_mi_r156a	49	day15
1018	endodermis	x35s_mi_r156a	10	day15
1019	cortex	x35s_mi_r156a	8	day15
1020	epidermis	x35s_mi_r156a	24	day15
1021	stele	x35s_mi_r156a	50	day15
1022	endodermis	x35s_mi_r156a	10	day15
1023	cortex	x35s_mi_r156a	8	day15
1024	epidermis	x35s_mi_r156a	24	day15
1025	stele	x35s_mi_r156a	47	day15
1026	endodermis	x35s_mi_r156a	11	day15
1027	cortex	x35s_mi_r156a	9	day15
1028	epidermis	x35s_mi_r156a	25	day15
1029	stele	x35s_mi_r156a	48	day15
1030	endodermis	x35s_mi_r156a	11	day15
1031	cortex	x35s_mi_r156a	9	day15
1032	epidermis	x35s_mi_r156a	25	day15
1033	stele	x35s_mi_r156a	47	day15
1034	endodermis	x35s_mi_r156a	12	day15
1035	cortex	x35s_mi_r156a	9	day15
1036	epidermis	x35s_mi_r156a	25	day15
1037	stele	x35s_mi_r156a	52	day15
1038	endodermis	x35s_mi_r156a	10	day15
1039	cortex	x35s_mi_r156a	8	day15
1040	epidermis	x35s_mi_r156a	23	day15
1041	stele	x35s_mi_r156a	49	day15
1042	endodermis	x35s_mi_r156a	10	day15
1043	cortex	x35s_mi_r156a	10	day15
1044	epidermis	x35s_mi_r156a	24	day15
1045	stele	x35s_mi_r156a	48	day15
1046	endodermis	x35s_mi_r156a	9	day15
1047	cortex	x35s_mi_r156a	8	day15
1048	epidermis	x35s_mi_r156a	23	day15
1049	stele	x35s_mi_r156a	50	day15
1050	endodermis	x35s_mi_r156a	12	day15
1051	cortex	x35s_mi_r156a	10	day15
1052	epidermis	x35s_mi_r156a	24	day15
1053	stele	x35s_mi_r156a	54	day15
1054	endodermis	x35s_mi_r156a	11	day15
1055	cortex	x35s_mi_r156a	8	day15
1056	epidermis	x35s_mi_r156a	24	day15
1057	stele	x35s_mi_r156a	49	day15
1058	endodermis	x35s_mi_r156a	8	day15
1059	cortex	x35s_mi_r156a	8	day15
1060	epidermis	x35s_mi_r156a	24	day15
1061	stele	x35s_mi_r156a	49	day15
1062	endodermis	x35s_mi_r156a	8	day15
1063	cortex	x35s_mi_r156a	8	day15
1064	epidermis	x35s_mi_r156a	24	day15
1065	stele	x35s_mi_r156a	50	day15
1066	endodermis	x35s_mi_r156a	8	day15
1067	cortex	x35s_mi_r156a	8	day15
1068	epidermis	x35s_mi_r156a	24	day15
1069	stele	x35s_mi_r156a	48	day15
1070	endodermis	x35s_mi_r156a	9	day15
1071	cortex	x35s_mi_r156a	8	day15
1072	epidermis	x35s_mi_r156a	24	day15
1073	stele	x35s_mi_r156a	48	day15
1074	endodermis	x35s_mi_r156a	8	day15
1075	cortex	x35s_mi_r156a	8	day15
1076	epidermis	x35s_mi_r156a	24	day15
1077	stele	x35s_mi_r156a	48	day15
1078	endodermis	x35s_mi_r156a	8	day15
1079	cortex	x35s_mi_r156a	8	day15
1080	epidermis	x35s_mi_r156a	24	day15
1081	stele	x35s_mi_r156a	50	day20
1082	endodermis	x35s_mi_r156a	11	day20
1083	cortex	x35s_mi_r156a	10	day20
1084	epidermis	x35s_mi_r156a	24	day20
1085	stele	x35s_mi_r156a	45	day20
1086	endodermis	x35s_mi_r156a	11	day20
1087	cortex	x35s_mi_r156a	9	day20
1088	epidermis	x35s_mi_r156a	23	day20
1089	stele	x35s_mi_r156a	50	day20
1090	endodermis	x35s_mi_r156a	9	day20
1091	cortex	x35s_mi_r156a	8	day20
1092	epidermis	x35s_mi_r156a	25	day20
1093	stele	x35s_mi_r156a	49	day20
1094	endodermis	x35s_mi_r156a	10	day20
1095	cortex	x35s_mi_r156a	9	day20
1096	epidermis	x35s_mi_r156a	25	day20
1097	stele	x35s_mi_r156a	50	day20
1098	endodermis	x35s_mi_r156a	10	day20
1099	cortex	x35s_mi_r156a	9	day20
1100	epidermis	x35s_mi_r156a	24	day20
1101	stele	x35s_mi_r156a	48	day20
1102	endodermis	x35s_mi_r156a	10	day20
1103	cortex	x35s_mi_r156a	9	day20
1104	epidermis	x35s_mi_r156a	25	day20
1105	stele	x35s_mi_r156a	49	day20
1106	endodermis	x35s_mi_r156a	10	day20
1107	cortex	x35s_mi_r156a	9	day20
1108	epidermis	x35s_mi_r156a	24	day20
1109	stele	x35s_mi_r156a	48	day20
1110	endodermis	x35s_mi_r156a	10	day20
1111	cortex	x35s_mi_r156a	9	day20
1112	epidermis	x35s_mi_r156a	24	day20
1113	stele	x35s_mi_r156a	48	day20
1114	endodermis	x35s_mi_r156a	9	day20
1115	cortex	x35s_mi_r156a	8	day20
1116	epidermis	x35s_mi_r156a	22	day20
1117	stele	x35s_mi_r156a	51	day20
1118	endodermis	x35s_mi_r156a	9	day20
1119	cortex	x35s_mi_r156a	8	day20
1120	epidermis	x35s_mi_r156a	24	day20
1121	stele	x35s_mi_r156a	48	day20
1122	endodermis	x35s_mi_r156a	8	day20
1123	cortex	x35s_mi_r156a	8	day20
1124	epidermis	x35s_mi_r156a	22	day20
1125	stele	x35s_mi_r156a	46	day20
1126	endodermis	x35s_mi_r156a	10	day20
1127	cortex	x35s_mi_r156a	9	day20
1128	epidermis	x35s_mi_r156a	25	day20
1129	stele	x35s_mi_r156a	48	day20
1130	endodermis	x35s_mi_r156a	8	day20
1131	cortex	x35s_mi_r156a	8	day20
1132	epidermis	x35s_mi_r156a	23	day20
1133	stele	x35s_mi_r156a	49	day20
1134	endodermis	x35s_mi_r156a	8	day20
1135	cortex	x35s_mi_r156a	8	day20
1136	epidermis	x35s_mi_r156a	24	day20
1137	stele	x35s_mi_r156a	47	day20
1138	endodermis	x35s_mi_r156a	10	day20
1139	cortex	x35s_mi_r156a	9	day20
1140	epidermis	x35s_mi_r156a	24	day20
1141	stele	x35s_mi_r156a	46	day20
1142	endodermis	x35s_mi_r156a	9	day20
1143	cortex	x35s_mi_r156a	8	day20
1144	epidermis	x35s_mi_r156a	24	day20
1145	stele	x35s_mi_r156a	48	day20
1146	endodermis	x35s_mi_r156a	10	day20
1147	cortex	x35s_mi_r156a	9	day20
1148	epidermis	x35s_mi_r156a	23	day20
1149	stele	x35s_mi_r156a	52	day20
1150	endodermis	x35s_mi_r156a	8	day20
1151	cortex	x35s_mi_r156a	8	day20
1152	epidermis	x35s_mi_r156a	23	day20
1153	stele	x35s_mi_r156a	49	day20
1154	endodermis	x35s_mi_r156a	10	day20
1155	cortex	x35s_mi_r156a	8	day20
1156	epidermis	x35s_mi_r156a	22	day20
1157	stele	x35s_mi_r156a	51	day20
1158	endodermis	x35s_mi_r156a	9	day20
1159	cortex	x35s_mi_r156a	8	day20
1160	epidermis	x35s_mi_r156a	25	day20
1161	stele	oe_spl13	67	day5
1162	endodermis	oe_spl13	22	day5
1163	cortex	oe_spl13	14	day5
1164	epidermis	oe_spl13	37	day5
1165	stele	oe_spl13	62	day5
1166	endodermis	oe_spl13	18	day5
1167	cortex	oe_spl13	15	day5
1168	epidermis	oe_spl13	30	day5
1169	stele	oe_spl13	59	day5
1170	endodermis	oe_spl13	16	day5
1171	cortex	oe_spl13	13	day5
1172	epidermis	oe_spl13	27	day5
1173	stele	oe_spl13	67	day5
1174	endodermis	oe_spl13	21	day5
1175	cortex	oe_spl13	17	day5
1176	epidermis	oe_spl13	33	day5
1177	stele	oe_spl13	58	day5
1178	endodermis	oe_spl13	17	day5
1179	cortex	oe_spl13	12	day5
1180	epidermis	oe_spl13	26	day5
1181	stele	oe_spl13	59	day5
1182	endodermis	oe_spl13	16	day5
1183	cortex	oe_spl13	13	day5
1184	epidermis	oe_spl13	28	day5
1185	stele	oe_spl13	58	day5
1186	endodermis	oe_spl13	16	day5
1187	cortex	oe_spl13	11	day5
1188	epidermis	oe_spl13	29	day5
1189	stele	oe_spl13	66	day5
1190	endodermis	oe_spl13	22	day5
1191	cortex	oe_spl13	19	day5
1192	epidermis	oe_spl13	33	day5
1193	stele	oe_spl13	59	day5
1194	endodermis	oe_spl13	17	day5
1195	cortex	oe_spl13	10	day5
1196	epidermis	oe_spl13	28	day5
1197	stele	oe_spl13	68	day5
1198	endodermis	oe_spl13	24	day5
1199	cortex	oe_spl13	20	day5
1200	epidermis	oe_spl13	32	day5
1201	stele	oe_spl13	69	day5
1202	endodermis	oe_spl13	25	day5
1203	cortex	oe_spl13	21	day5
1204	epidermis	oe_spl13	34	day5
1205	stele	oe_spl13	69	day5
1206	endodermis	oe_spl13	23	day5
1207	cortex	oe_spl13	20	day5
1208	epidermis	oe_spl13	34	day5
1209	stele	oe_spl13	68	day5
1210	endodermis	oe_spl13	24	day5
1211	cortex	oe_spl13	16	day5
1212	epidermis	oe_spl13	37	day5
1213	stele	oe_spl13	64	day5
1214	endodermis	oe_spl13	19	day5
1215	cortex	oe_spl13	12	day5
1216	epidermis	oe_spl13	29	day5
1217	stele	oe_spl13	58	day5
1218	endodermis	oe_spl13	17	day5
1219	cortex	oe_spl13	10	day5
1220	epidermis	oe_spl13	27	day5
1221	stele	oe_spl13	68	day5
1222	endodermis	oe_spl13	25	day5
1223	cortex	oe_spl13	22	day5
1224	epidermis	oe_spl13	32	day5
1225	stele	oe_spl13	59	day5
1226	endodermis	oe_spl13	19	day5
1227	cortex	oe_spl13	16	day5
1228	epidermis	oe_spl13	29	day5
1229	stele	oe_spl13	88	day10
1230	endodermis	oe_spl13	36	day10
1231	cortex	oe_spl13	31	day10
1232	epidermis	oe_spl13	46	day10
1233	stele	oe_spl13	92	day10
1234	endodermis	oe_spl13	44	day10
1235	cortex	oe_spl13	32	day10
1236	epidermis	oe_spl13	50	day10
1237	stele	oe_spl13	91	day10
1238	endodermis	oe_spl13	45	day10
1239	cortex	oe_spl13	30	day10
1240	epidermis	oe_spl13	45	day10
1241	stele	oe_spl13	85	day10
1242	endodermis	oe_spl13	38	day10
1243	cortex	oe_spl13	29	day10
1244	epidermis	oe_spl13	49	day10
1245	stele	oe_spl13	87	day10
1246	endodermis	oe_spl13	31	day10
1247	cortex	oe_spl13	29	day10
1248	epidermis	oe_spl13	47	day10
1249	stele	oe_spl13	91	day10
1250	endodermis	oe_spl13	42	day10
1251	cortex	oe_spl13	30	day10
1252	epidermis	oe_spl13	52	day10
1253	stele	oe_spl13	89	day10
1254	endodermis	oe_spl13	39	day10
1255	cortex	oe_spl13	29	day10
1256	epidermis	oe_spl13	46	day10
1257	stele	oe_spl13	95	day10
1258	endodermis	oe_spl13	39	day10
1259	cortex	oe_spl13	32	day10
1260	epidermis	oe_spl13	50	day10
1261	stele	oe_spl13	90	day10
1262	endodermis	oe_spl13	45	day10
1263	cortex	oe_spl13	31	day10
1264	epidermis	oe_spl13	50	day10
1265	stele	oe_spl13	89	day10
1266	endodermis	oe_spl13	39	day10
1267	cortex	oe_spl13	31	day10
1268	epidermis	oe_spl13	53	day10
1269	stele	oe_spl13	90	day10
1270	endodermis	oe_spl13	48	day10
1271	cortex	oe_spl13	30	day10
1272	epidermis	oe_spl13	49	day10
1273	stele	oe_spl13	93	day10
1274	endodermis	oe_spl13	44	day10
1275	cortex	oe_spl13	31	day10
1276	epidermis	oe_spl13	45	day10
1277	stele	oe_spl13	89	day10
1278	endodermis	oe_spl13	43	day10
1279	cortex	oe_spl13	32	day10
1280	epidermis	oe_spl13	45	day10
1281	stele	oe_spl13	91	day10
1282	endodermis	oe_spl13	38	day10
1283	cortex	oe_spl13	32	day10
1284	epidermis	oe_spl13	49	day10
1285	stele	oe_spl13	94	day10
1286	endodermis	oe_spl13	40	day10
1287	cortex	oe_spl13	30	day10
1288	epidermis	oe_spl13	50	day10
1289	stele	oe_spl13	88	day10
1290	endodermis	oe_spl13	39	day10
1291	cortex	oe_spl13	31	day10
1292	epidermis	oe_spl13	44	day10
1293	stele	oe_spl13	118	day15
1294	endodermis	oe_spl13	48	day15
1295	cortex	oe_spl13	35	day15
1296	epidermis	oe_spl13	57	day15
1297	stele	oe_spl13	107	day15
1298	endodermis	oe_spl13	46	day15
1299	cortex	oe_spl13	31	day15
1300	epidermis	oe_spl13	64	day15
1301	stele	oe_spl13	109	day15
1302	endodermis	oe_spl13	46	day15
1303	cortex	oe_spl13	34	day15
1304	epidermis	oe_spl13	57	day15
1305	stele	oe_spl13	116	day15
1306	endodermis	oe_spl13	53	day15
1307	cortex	oe_spl13	36	day15
1308	epidermis	oe_spl13	58	day15
1309	stele	oe_spl13	107	day15
1310	endodermis	oe_spl13	46	day15
1311	cortex	oe_spl13	32	day15
1312	epidermis	oe_spl13	60	day15
1313	stele	oe_spl13	103	day15
1314	endodermis	oe_spl13	46	day15
1315	cortex	oe_spl13	32	day15
1316	epidermis	oe_spl13	56	day15
1317	stele	oe_spl13	96	day15
1318	endodermis	oe_spl13	44	day15
1319	cortex	oe_spl13	33	day15
1320	epidermis	oe_spl13	56	day15
1321	stele	oe_spl13	110	day15
1322	endodermis	oe_spl13	52	day15
1323	cortex	oe_spl13	36	day15
1324	epidermis	oe_spl13	64	day15
1325	stele	oe_spl13	104	day15
1326	endodermis	oe_spl13	60	day15
1327	cortex	oe_spl13	37	day15
1328	epidermis	oe_spl13	64	day15
1329	stele	oe_spl13	106	day15
1330	endodermis	oe_spl13	48	day15
1331	cortex	oe_spl13	31	day15
1332	epidermis	oe_spl13	59	day15
1333	stele	oe_spl13	111	day15
1334	endodermis	oe_spl13	50	day15
1335	cortex	oe_spl13	33	day15
1336	epidermis	oe_spl13	62	day15
1337	stele	oe_spl13	108	day15
1338	endodermis	oe_spl13	50	day15
1339	cortex	oe_spl13	33	day15
1340	epidermis	oe_spl13	59	day15
1341	stele	oe_spl13	107	day15
1342	endodermis	oe_spl13	59	day15
1343	cortex	oe_spl13	35	day15
1344	epidermis	oe_spl13	60	day15
1345	stele	oe_spl13	119	day15
1346	endodermis	oe_spl13	51	day15
1347	cortex	oe_spl13	35	day15
1348	epidermis	oe_spl13	53	day15
1349	stele	oe_spl13	98	day15
1350	endodermis	oe_spl13	48	day15
1351	cortex	oe_spl13	34	day15
1352	epidermis	oe_spl13	54	day15
1353	stele	oe_spl13	106	day15
1354	endodermis	oe_spl13	49	day15
1355	cortex	oe_spl13	33	day15
1356	epidermis	oe_spl13	60	day15
1357	stele	oe_spl13	124	day20
1358	endodermis	oe_spl13	55	day20
1359	cortex	oe_spl13	35	day20
1360	epidermis	oe_spl13	61	day20
1361	stele	oe_spl13	127	day20
1362	endodermis	oe_spl13	54	day20
1363	cortex	oe_spl13	37	day20
1364	epidermis	oe_spl13	68	day20
1365	stele	oe_spl13	129	day20
1366	endodermis	oe_spl13	61	day20
1367	cortex	oe_spl13	39	day20
1368	epidermis	oe_spl13	67	day20
1369	stele	oe_spl13	119	day20
1370	endodermis	oe_spl13	64	day20
1371	cortex	oe_spl13	35	day20
1372	epidermis	oe_spl13	65	day20
1373	stele	oe_spl13	111	day20
1374	endodermis	oe_spl13	63	day20
1375	cortex	oe_spl13	33	day20
1376	epidermis	oe_spl13	66	day20
1377	stele	oe_spl13	129	day20
1378	endodermis	oe_spl13	64	day20
1379	cortex	oe_spl13	37	day20
1380	epidermis	oe_spl13	62	day20
1381	stele	oe_spl13	117	day20
1382	endodermis	oe_spl13	49	day20
1383	cortex	oe_spl13	30	day20
1384	epidermis	oe_spl13	63	day20
1385	stele	oe_spl13	119	day20
1386	endodermis	oe_spl13	64	day20
1387	cortex	oe_spl13	35	day20
1388	epidermis	oe_spl13	60	day20
1389	stele	oe_spl13	118	day20
1390	endodermis	oe_spl13	66	day20
1391	cortex	oe_spl13	38	day20
1392	epidermis	oe_spl13	65	day20
1393	stele	oe_spl13	124	day20
1394	endodermis	oe_spl13	60	day20
1395	cortex	oe_spl13	35	day20
1396	epidermis	oe_spl13	65	day20
1397	stele	oe_spl13	108	day20
1398	endodermis	oe_spl13	53	day20
1399	cortex	oe_spl13	33	day20
1400	epidermis	oe_spl13	61	day20
1401	stele	oe_spl13	132	day20
1402	endodermis	oe_spl13	62	day20
1403	cortex	oe_spl13	37	day20
1404	epidermis	oe_spl13	64	day20
1405	stele	oe_spl13	120	day20
1406	endodermis	oe_spl13	55	day20
1407	cortex	oe_spl13	36	day20
1408	epidermis	oe_spl13	62	day20
1409	stele	oe_spl13	118	day20
1410	endodermis	oe_spl13	66	day20
1411	cortex	oe_spl13	34	day20
1412	epidermis	oe_spl13	64	day20
1413	stele	oe_spl13	113	day20
1414	endodermis	oe_spl13	52	day20
1415	cortex	oe_spl13	32	day20
1416	epidermis	oe_spl13	60	day20
1417	stele	oe_spl13	113	day20
1418	endodermis	oe_spl13	53	day20
1419	cortex	oe_spl13	35	day20
1420	epidermis	oe_spl13	69	day20

## Sheet: fig3k
time	meristem_length		linear model
day5	212.822
day5	247.656		summary
day5	208.994		Call:
day5	212.437		lm(formula = meristem_length ~ time, data = data)
day5	209.175
day5	200.645		Residuals:
day5	202.068		Min 1Q Median 3Q Max
day5	222.052		-76.662 -11.510 -0.898 9.636 42.563
day10	355.831
day10	306.846		Coefficients:
day10	340.064		Estimate Std. Error t value Pr(>|t|) 2.5 % 97.5 %
day10	340.108		(Intercept) 214.4811 7.640454 28.07178 7.687863e-29 199.06206 229.9002
day10	319.759		timeday10 116.8465 9.710848 12.03257 3.391406e-15 97.24921 136.4438
day10	341.249		timeday15 184.5575 9.863784 18.71061 5.474679e-22 164.65154 204.4634
day10	338.612		timeday20 264.7581 9.710848 27.26416 2.461487e-28 245.16082 284.3554
day10	319.994
day10	327.494		Residual standard error: 21.61 on 42 degrees of freedom
day10	326.17		Multiple R-squared: 0.9507, Adjusted R-squared: 0.9472
day10	325.467		F-statistic: 269.9 on 3 and 42 DF, p-value: < 2.2e-16
day10	331.943
day10	333.722		estimated marginal means
day15	423.629		time emmean SE df lower.CL upper.CL .group
day15	387.078		day5 214 7.64 42 195 234 a
day15	391.22		day10 331 5.99 42 316 347 b
day15	400.563		day15 399 6.24 42 383 415 c
day15	404.532		day20 479 5.99 42 464 495 d
day15	388.746
day15	383.668		Confidence level used: 0.95
day15	387.343		Conf-level adjustment: bonferroni method for 4 estimates
day15	384.166		P value adjustment: holm method for 6 tests
day15	414.89		significance level used: alpha = 0.05
day15	409.791
day15	412.837		contrasts
day20	515.405		contrast estimate SE df lower.CL upper.CL t.ratio p.value
day20	402.577		day10 - day5 116.8 9.71 42 90.0 143.7 12.033 <.0001
day20	463.682		day15 - day5 184.6 9.86 42 157.2 211.9 18.711 <.0001
day20	503.566		day15 - day10 67.7 8.65 42 43.8 91.7 7.827 <.0001
day20	482.172		day20 - day5 264.8 9.71 42 237.9 291.6 27.264 <.0001
day20	440.362		day20 - day10 147.9 8.48 42 124.4 171.4 17.450 <.0001
day20	487.293		day20 - day15 80.2 8.65 42 56.2 104.2 9.271 <.0001
day20	479.103
day20	521.802		Confidence level used: 0.95
day20	471.302		Conf-level adjustment: bonferroni method for 6 estimates
day20	520.834		P value adjustment: holm method for 6 tests
day20	490.426
day20	451.586			n
			day5	8
			day10	13
			day15	12
			day20	13

[truncated: 30 more sheets: fig3l, fig3r-t, fig4j, fig4k, fig5k, fig5l, fig5m, figS4g, figS4n, figS10i, figS10j, figS11h, figS11i, figS12d, figS12h, figS12l, figS12p, figS13k, figS13l, figS13q …]
